# Supplementary material for: The transcriptome of the invasive eel swimbladder nematode parasite Anguillicola crassus
Source: BMC Genomics. 2013 Feb 8;14:87. doi: 10.1186/1471-2164-14-87 (PMC3630068; doi:10.1186/1471-2164-14-87)
Supplement: Additional file 2 — Additional text. Supporting_information.pdf. This document contains the 3 additional figures referenced in the main text and an additional text describing the assembly process and evaluation of assembly quality in further detail. This text contains additional 7 figures (additional figures 4-10) and 3 tables. [file 1471-2164-14-87-S2.gz]

Archive with 1 entries (1 files):
- A.crassus_transcriptome_contig_data.csv
