# Supplementary material for: The transcriptome of the invasive eel swimbladder nematode parasite Anguillicola crassus
Source: BMC Genomics. 2013 Feb 8;14:87. doi: 10.1186/1471-2164-14-87 (PMC3630068; doi:10.1186/1471-2164-14-87)
Supplement: Additional file 2 — Additional text. Supporting_information.pdf. This document contains the 3 additional figures referenced in the main text and an additional text describing the assembly process and evaluation of assembly quality in further detail. This text contains additional 7 figures (additional figures 4-10) and 3 tables. [file 1471-2164-14-87-S2.gz › A.crassus_transcriptome_contig_data.csv]

contig	Ce.hit	Bm.hit	Bm.annot	seq	reads_through_Newbler	reads_through_Mira	Newbler_contigs	Mira_contigs	category	num.new.split	sum.new.split	max.new.split	num.SndO.pair	cluster.id	cluster.size	coverage	uniq_coverage	gc	length	contamination	Bm.bit	Ce.bit	taxid.nt	family.nt	phylum.nt	kingdom.nt	superkingdom.nt	taxid.nr	family.nr	phylum.nr	kingdom.nr	superkingdom.nr	Ac	AcMN	conserved.clade.50	conserved.clade.80	conserved.phylum.50	conserved.phylum.80	conserved.kingdom.50	conserved.kingdom.80	novel.50	novel.80	mstrand	method	starts	end	imp	over.5p	startcod
Acrassus_c10008	T13F2.11	UniRef100_A8P0Q6	Major sperm protein	ATTGTCAGCAAGTGTCGACAAGCTTTCTTGGTAATGGCAGACTCCATCCCACCAGGTGACATCCATACTCAACCAGGAGCTAAGATTGTGTTCAATTCACCATACGATGATAAACACACCTATCATATTAAGATCACTAATGCTGGAGGACGTCGTATTGGTTGGGCTATCAAGACAACCAACATGAAACGTTTGGGTGTTGATCCACCATGTGGTGTTCTGGATCCAAAAGAGAATGTCCTTATGGCGGTTTCTTGCGATACATTCAATCCTGCAACGGAAGATCTCAACAACGATCGCATAACCATCGAATGGACTAACACCCCTGATGGAGCAGCTAAACAGTTCCGTCGTGAATGGTTCCAAGGTGATGGTATGGTTAGAAGGAAAAATCTTCCC…	0	23	0	1	M_1	0	0	0	0	0	1	440.176229508197	6.58677685950413	41.3934426229508	488	valid_nempep	258	230	6282	Onchocercidae	Nematoda	Metazoa	Eukaryota	6253	Ascarididae	Nematoda	Metazoa	Eukaryota	TRUE	FALSE	TRUE	TRUE	TRUE	FALSE	FALSE	FALSE	Metazoa	Nematoda	FALSE	p4e->BLAST-similarity	4	415	ATTgtcagcaagtgtcgacaagctttcttggtaatggcagactccatcccaccaggtgacatccatactcaaccaggagctaagattgtgttcaattcaccatacgatgataaacacacctatcatattaagatcactaatgctggaggacgtcgtattggttgggctatcaagacaaccaacatgaaacgtttgggtgttgatccaccatgtggtgttctggatccaaaagagaatgtccttatggcggtttcttgcgatacattcaatcctgcaacggaagatctcaacaacgatcgcataaccatcgaatggactaacacccctgatggagcagctaaacagttccgtcgtgaatggttccaaggtgatggtatggttagaaggaaaaatcttccc…	TRUE	gtc
Acrassus_c10155	NA	NA	NA	AGTACGGGGGGAACTACAAAACCTACAACTACAAAACCTACAACTAAAACTACAAAACCTACAACTACAAAACCTACAACTAAAACTACAAAACCTACAACTACAAAAACCAAACCTACAACTACAACCACAATTCATATGACTACAGCCCCCAGAGAAGGKRKSGWTAACAAATAAGAAAACTACGWATWACCGTWCAATGACAAAGCAACAAGCAATTTTACCTGAAAATAGAATTTGGAATACAGATCCTGTAGAGAAAACTGAAAAATCTCTACAGTATACAACCGCTACAAGAATAATAAAAGGACCTCACATATTGGGAGTCAAGGAGCAACGGATTCAGGAATCAACTTCGAAAAAAAKATTTCTAACTATGGTTGCAATCTTCGGTTATAT…	0	3	0	1	M_1	0	0	0	0	0	1	1.94551845342707	1.94551845342707	32.8646748681898	569	valid_no_hit	NA	NA	NA	NA	No_hit	No_hit	No_hit	NA	NA	No_hit	No_hit	No_hit	TRUE	FALSE	NA	NA	NA	NA	NA	NA	Ac	Ac	FALSE	p4e->LongestORF	143	506	AGTACGGGGGGAACTACAAAACCTACAACTACAAAACCTACAACTAAAACTACAAAACCTACAACTACAAAACCTACAACTAAAACTACAAAACCTACAACTACAAAAACCAAACCTACAACTACAACCACAATTCATATGActacagcccccagagaaggkrksgwtaacaaataagaaaactacgwatwaccgtwcaatgacaaagcaacaagcaattttacctgaaaatagaatttggaatacagatcctgtagagaaaactgaaaaatctctacagtatacaaccgctacaagaataataaaaggacctcacatattgggagtcaaggagcaacggattcaggaatcaacttcgaaaaaaakatttctaactatggttgcaatcttcggttatat…	TRUE	cta
Acrassus_c10214	NA	NA	NA	CGGCAGCTTCGCCCACCGAGTCAGACGAAGACCCGCTGGGCTGGATGGGAACAGGAAACAAATAGGCGAAGGTCGGCGCCAAGGGCAAGCAGGCTGCTCGTCATCTCTCCTCCTTCCTCTCCTCTTTCTCTTCCTCTCTCTCTCTCTCTTTCGATCCCAAGCTCTTTTCAGCGTTGTGCGTGCTTGTCCTGTTGTTGAGTCCTATCCAATCTCATACAGCAAAACATGTTC	0	4	0	1	M_1	0	0	0	0	0	1	2.81325301204819	2	54.1125541125541	231	valid_no_hit	NA	NA	8720	Viperidae	Chordata	Metazoa	Eukaryota	NA	NA	No_hit	No_hit	No_hit	FALSE	FALSE	NA	NA	NA	NA	NA	NA	Ac	Ac	TRUE	p4e->ESTScan	1	229	cggcagcttcgcccaccgagtcagacgaagacccgctgggctggatgggaacaggaaacaaataggcgaaggtcggcgccaagggcaagcaggctgctcgtcatcttcctccttcctctcctctttctcttcctctctctctctctctttcgatcccaagctcttttcagcgttgtgctgcttgtcctgttgttgagtcctatccaatctcatacagcaaaacatgttC	FALSE	aac
Acrassus_c10356	NA	UniRef100_A8NLF8	NA	AGCAGTAGGTACTGACCTCAGCTCAGTAGAGAGTACCCACTGAATTTAAGCATATAACTAAGTGGAGGAGAAGAAACTAACGAGGATTCCCGAAGTAACAGCGAGTGAATGGGGAAAAGTCCAATGCTGAATCCGGTGATCGGCGATCATGCGGAGTTGTAGCGTATAGGTGCAGTTGTCCGCACATATCGTTTACTCAAAGTTCCCTTGAGCGGGACCATGTTCCAAAGAAGGTGCTAGACCTGTACGGCTAGCGTGTGATGTGTGGTAGACTGTTCTTTTGAGTCGGGTTGCCTGAGATCGCAGCCCAAAGAGGGTGGTAAACCTCATCTAAGACTGAATATTGCTACGAGACCGATAGCGAACAAGTACCGTGAGGGAAAGTTGCAAAGAACTTTG…	0	14	0	1	M_1	0	0	0	0	0	1	405.304918032787	4.55231560891938	47.2140762463343	682	AcrRNA	84.3	NA	620897	Anguillicolidae	Nematoda	Metazoa	Eukaryota	6279	Onchocercidae	Nematoda	Metazoa	Eukaryota	FALSE	FALSE	TRUE	FALSE	TRUE	FALSE	TRUE	FALSE	conserved	Clade3	FALSE	p4e->BLAST-similarity	280	463	AGCAGTAGGTACTGACCTCAGCTCAGTAGAGAGTACCCACTGAATTTAAGCATATAACTAAGTGGAGGAGAAGAAACTAACGAGGATTCCCGAAGTAACAGCGAGTGAATGGGGAAAAGTCCAATGCTGAATCCGGTGATCGGCGATCATGCGGAGTTGTAGCGTATAGGTGCAGTTGTCCGCACATATCGTTTACTCAAAGTTCCCTTGAGCGGGACCATGTTCCAAAGAAGGTGCTAGACCTGTACGGCTAGCGTGTGATGTGTGGTAGACTGTTCTtttgagtcgggttgcctgagatcgcagcccaaagagggtggtaaacctcatctaagactgaatattgctacgagaccgatagcgaacaagtaccgtgagggaaagttgcaaagaactttg…	TRUE	ttt
Acrassus_c10396	NA	NA	NA	TATGTTCCATCGGGGCACATTGCGACGGGTTTCTTTGAGAAACAAATTTCATCACTGTATTCGATAACTTTTGTTCTCATTACTGGACCTATAATATACATTTTATTTCTAAAGTCAAGAAACTCAATTACATTGGTCGTATAGAGAATCTGAAAGCATCTGATAATGCTACATTATTCGGTTGCTGCACAAACTCATAAAAAATAAAAATGAGATTGTGATCTCCTGTGATACGCAAACCGCAATTTCATGCGACTGAATAAAAAC	0	4	0	1	M_1	0	0	0	0	0	1	1.47565543071161	1	34.4569288389513	267	valid_no_hit	NA	NA	NA	NA	No_hit	No_hit	No_hit	NA	NA	No_hit	No_hit	No_hit	TRUE	FALSE	NA	NA	NA	NA	NA	NA	Ac	Ac	TRUE	p4e->ESTScan	3	270	TAtgttccatcggggcacattgcgacgggtttctttgagaaacaaatttcatcactgtattcgataacttttgttctcattactggacctataatatacattttatttctaaagtcaagaaactcaattacattggtcgtatagagaatctgaanagcatctgataatgctacattattcggttgctgcacaaactcataaaaaataaaaatgagattgtgatctcctgtgatancgcaaaccgcaatttcatgcgactgaataaaaac	FALSE	gtt
Acrassus_c10438	NA	UniRef100_A8NLF8	NA	ATCTGAGATGAAGCGAGACAACCCCCTGAATTTAAGCATATCAATAAGGGGAGGAAAAGAAACTAACAAGGATTCCCCCACGTAACGGCGAGTGAAGCGGGAAGAGCTCAATTTGAAAATACGATTACCTAAACGGGTCATCGAATTGTAGCCTAGAGACGTACTATCAGCTGAAACCTGGGTATAAGTTCTTTGGAATGAGGCATCATAGAGGGTGAGAATCCCGTTTATGACCCAAAGCTTTCAGCGTACGATGTATGTTCATCGAGTCGAGTTGTTTGGGATTGCAGCTCTAAATGGGTGGTAAGTTTCATCTAAAGCTAAATAATGGCGAGAGACCGATAGYGAACMAGTACCGTGAGGGAAAGGTGAAAAAGAACCGTGAATAACGGAGTGAAA…	0	7	0	1	M_1	0	0	0	0	0	1	13.3250444049734	1.9232245681382	43.8721136767318	563	AcrRNA	45.8	NA	561013	undef	undef	undef	Eukaryota	44056	undef	undef	undef	Eukaryota	FALSE	FALSE	TRUE	No_hit	TRUE	No_hit	TRUE	No_hit	conserved	Ac	TRUE	p4e->BLAST-similarity	1	400	atctgagatgaagcgagacaaccccctgaatttaagcatatcaataaggggaggaaaagaaactaacaaggattcccccacgtaacggcgagtgaagcgggaagagctcaatttgaaaatacgattacctaaacgggtcatcgaattgtagcctagagacgtactatcagctgaaacctgggtataagttctttggaatgaggcatcatagagggtgagaatcccgtttatgacccaaagctttcagcgtacgatgtatgttcatcgagtcgagttgtttgggattgcagctctaaatgggtggtaagtttcatctaaagctaaataatggcgagagaccgatagygaacmagtaccgtgagggaaaggtgaaaaagaaccgtgaataacggagtgaaa…	TRUE	ttt
Acrassus_c10520	NA	NA	NA	TATGTCTTTATATGTAAAATCGAATATTATAATTCGCCTACATGAAGGCAGCAGGCATTTTACAATTTTTTAAAATCATGGATTAACTGAAAATACTATTTATTTATTATTTTGTTGGAAATTTCATTTCGATTTCTAATTTAAAATGAAGATTTAATGATCCGAACGAGGCCTTATTGTTTTGATGCATTTTAAACAAATATCCACTTTTTTTAAAATTTTATTTTGTCAGGTTGATGCTGCGTATCCAAAATGTTCTCCTCCTTTATTTGTGTTGGGGTTGCGCCTCAATGGTTCAGATTTCACGGCGAAGACATCTGAAATTGTAAAAATGTTGGAATCAGAGGTAAATGTAACTTTTGTCGAACATCAAGATTCCGA	0	2	0	1	M_1	0	0	0	0	0	1	1.95275590551181	1.95275590551181	30.4461942257218	381	valid_no_hit	NA	NA	NA	NA	No_hit	No_hit	No_hit	NA	NA	No_hit	No_hit	No_hit	TRUE	FALSE	NA	NA	NA	NA	NA	NA	Ac	Ac	FALSE	p4e->ESTScan	185	380	TATGTCTTTATATGTAAAATCGAATATTATAATTCGCCTACATGAAGGCAGCAGGCATTTTACAATTTTTTAAAATCATGGATTAACTGAAAATACTATTTATTTATTATTTTGTTGGAAATTTCATTTCGATTTCTAATTTAAAATGAAGATTTAATGATCCGAACGAGGCCTTATTGTTTTGatgcattttaaacaaatatccactttttttaaaattttattttgtcaggttgatgctgcgtatccaaaatgttctcctcctttatttgtgttggggttgcgcctcaatggttcagatttcacggcgaagacatctgaaattgtaaaaatgttggaatcagaggtaaatgtaacttttgtcgaacatcaagattccGA	TRUE	atg
Acrassus_c10554	F59D8.2	NA	NA	ACGTATATGATCGAGTAATGTCGTTTTAGAAACCCGACTTAGGAAAATTGAGCTGCCAAATAGTACTACGTCCCCGGTAGAAGTAGCCCCATTCATGTATGAACATTCACCGTACCGAACTGCCGACTCGATCAATACAACATTTAATCCAAGAAAATACGTTCTCCGTAAAACGAATCGACTGAAGTGCCGGAGTTTTCCGAAATGCGAGTCAACACATTTGACAATGTCGAGCTGAAGACACCTCTTTCCACGTGCTACACAGTTCTAGCTAAAGATTGTTCTTCTGAAACACCAAGATTTGCCATCCTTATGAAAAAGTTAAACATGGATTCCGGAGAAATGAAAATGAAAGTAGTCGATGAAGAAAATGTTATCGAAGTTGAGCTAGACGATGAA…	0	3	0	1	M_1	0	0	0	0	0	1	4.51447661469933	1.8195991091314	40.0890868596882	449	valid_no_hit	NA	79.3	NA	NA	No_hit	No_hit	No_hit	6253	Ascarididae	Nematoda	Metazoa	Eukaryota	TRUE	FALSE	TRUE	FALSE	TRUE	FALSE	FALSE	FALSE	Metazoa	Clade3	FALSE	p4e->BLAST-similarity	178	448	ACGTATATGATCGAGTAATGTCGTTTTAGAAACCCGACTTAGGAAAATTGAGCTGCCAAATAGTACTACGTCCCCGGTAGAAGTAGCCCCATTCATGTATGAACATTCACCGTACCGAACTGCCGACTCGATCAATACAACATTTAATCCAAGAAAATACGTTCTCCGTAAAACGAAtcgactgaagtgccggagttttccgaaatgcgagtcaacacatttgacaatgtcgagctgaagacacctctttccacgtgctacacagttctagctaaagattgttcttctgaaacaccaagatttgccatccttatgaaaaagttaaacatggattccggagaaatgaaaatgaaagtagtcgatgaagaaaatgttatcgaagttgagctagacgatgaa…	TRUE	tcg
Acrassus_c10611	NA	NA	NA	GAGTACGGGGGGATGAGGTAGGAGGAGTCACATCCGCACTATCGACCGACTATGATTCTACGGAAGAAAGGTTTGGTATGACGATGTTGAGTCGCTCACTGCCAAATACCAGATTGCCATCGACATGAACCTTGGTGGAGTCGGCGTGTGGAATGCGAATGAGCTTGATTACTCTGGAGTGGGCTCCGCTCCGAAGCAAACGGCAGCCATGTGGGCCGCACTCGAGCAGCCCATCGCCGCGCTGAGCCTCACGCAACACAACGAAGCAGTCCGAATGGACTAACACAACAGCAACAGCAACAACACTAACACCAACAACAACAACAACCACAACAACAACAAATACAAGCCACGAAGAGGANCAAGCTTGCTCTTCCCGTGCCCTCTCATCGTCAGCGA…	0	2	0	1	M_1	0	0	0	0	0	1	1.77041942604857	1	54.5253863134658	453	valid_no_hit	NA	NA	573826	undef	Ascomycota	Fungi	Eukaryota	9258	Ornithorhynchidae	Chordata	Metazoa	Eukaryota	FALSE	FALSE	TRUE	No_hit	TRUE	No_hit	TRUE	No_hit	conserved	Ac	FALSE	p4e->ESTScan	52	451	GAGTACGGGGGGATGAGGTAGGAGGAGTCACATCCGCACTATCGACCGACTatgattctacggaagaaaggtttggatgacgatgttgagtcgctcactgccaaataccagattgccatcgacatgaaccttggtggagtcggcgtgtggaatgcgaatgagcttgattactctggagtgggctccgctccgaagcaaacggcagccatgtgggccgcactcgagcagcccatcgccgcgctgagcctcacgcaacacaacgaagcagtccgaatggacntaacacaacagcaacagcaacaacctaacaccaacaacaacaacaaccacaacaacaacaaatacaagccacgaagaggancaagcttgctcttcccgtgccctctcatcgtcagcgat…	TRUE	atg
Acrassus_c10917	C30H6.8	UniRef100_A8PQL1	Tryparedoxin, putative	TAGTTCTTTATTTTTCTGCCGGCTGGTGTGGCTTTTGTGAAGTTTTTACTCCAAAGTTGAAGAAATGGTATGAACAAGCTGCAAGTGAAGGTGTTGAGGTAGTTTGGGTTTCCCGTGACWKAMCTWYSTKAAAATTCTAAGTTGAATATTATTTGAAAAATCTTCCAAACTGGGCTTATATTCCATATGGTGATCCACATATTCCGAAATTTCTAGTGGAATACGATGTAARGACAATCCCAGCAGCGCGACTTGTCAATTCTTTGGGTGAAGTCGTAGAAAAAGAATGYTAGAACATTAATTGAGGAAGAGGGGAGTACCGATCCAAAGAAACTAGGAAAAAAATTCGTTGAAATGGTTGAGAAACAATAGTATTTGAAGATAGAACATATCAAATGT…	0	3	0	1	M_1	0	0	0	0	0	1	1.69957983193277	1.69957983193277	36.1344537815126	476	valid_no_hit	131	100	NA	NA	No_hit	No_hit	No_hit	6253	Ascarididae	Nematoda	Metazoa	Eukaryota	TRUE	FALSE	TRUE	TRUE	TRUE	FALSE	TRUE	FALSE	conserved	Nematoda	FALSE	p4e->BLAST-similarity	3	360	TAgttctttatttttctgccggctggtgtggcttttgtgaagtttttactccaaagttgaagaaatggtatgaacaagctgcaagtgaaggtgttgaggtagtttgggtttcccgtgacwkamctwystkaaaattctaagttgaatattatttgaaaaatcttccaaactgggcttatattccatatggtgatccacatattccgaaatttctagtggaatacgatgtaargacaatcccagcagcgcgacttgtcaattctttgggtgaagtcgtagaaaaagaatgytagaacttaattgaggaagaggggagtaccgatccaaagaaactaggaaaaaaattcgttgaaatggttGAGAAACAATAGTATTTGAAGATAGAACATATCAAATGTT…	FALSE	gtt
Acrassus_c10926	NA	NA	NA	CGATCAATTTTGTAATAATACGAATATAAGCATGACACATTCCGGTTACAGAGTATGTTCCGTTGATTCATTGCACCACTCCTTTGCTTTTTTATTGGTGAGGCCTTTAGGTGCATTCAGGAAGGAGCTGGATATGCGGACAACGTTCGTGTTAATATTACAACACATCCAGTGACATGCAAACTTGGCGTACAGTATTGCATCTCTCTAAACGTGGTTGGTGAAACTTGCGTGTCAGTGTACTAGCTATTTCTAGTTCATTCACGAGGTGCRAACTTGCTTGGAGTCGGTTCGATCTCACTGAACCGTCGCAAATCCRTCAAGTCTGGGCAGTGAACAACCAAAATTCCCACACATCATTGATATCACATCTTCAGCGCTTGATGCATCCATTTCCTG…	0	3	0	1	M_1	0	0	0	0	0	1	1.82062780269058	1.82062780269058	42.8251121076233	446	valid_no_hit	NA	NA	NA	NA	No_hit	No_hit	No_hit	NA	NA	No_hit	No_hit	No_hit	TRUE	FALSE	NA	NA	NA	NA	NA	NA	Ac	Ac	FALSE	p4e->LongestORF	225	426	CGATCAATTTTGTAATAATACGAATATAAGCATGACACATTCCGGTTACAGAGTATGTTCCGTTGATTCATTGCACCACTCCTTTGCTTTTTTATTGGTGAGGCCTTTAGGTGCATTCAGGAAGGAGCTGGATATGCGGACAACGTTCGTGTTAATATTACAACACATCCAGTGACATGCAAACTTGGCGTACAGTATTGCATCTCTCTAAACGTGGTTGGTGAaacttgcgtgtcagtgtactagctatttctagttcattcacgaggtgcraacttgcttggagtcggttcgatctcactgaaccgtcgcaaatccrtcaagtctgggcagtgaacaaccaaaattcccacacatcattgatatcacatcttcagcgcttgatgcatccatttcctg…	TRUE	aac
Acrassus_c10933	NA	NA	NA	CTTACCTTTATGTCTCTTTGTATGTCTCTTTTTTGCTTCCGTTATTTTCANGTTTTTTTGGCTTTTTTCTATGCTTATCGGCAGACTTTTTTTGCTTTTTTTGCTTATTTTCTTACAGTTTTTCTGGACTCTTTTCTTTTTCTGCTTTATCTCTTCTTTCTCCTTATTCAGAGCATTTGAAGCGGCAACTGTGGTAATAACTTCGCCARYAKTTGCCGCTTCAAATGCTCTGAATAAGGAGAAAGAAGAGATAAAGCAGAAAAAGAAAAAGAAGTCCAGAAAAACTAGTAAGAAAATAAGCAAAAAAAGCAAAAAAAGTACTGCYGATAAGCATGAAAAAGCCAAAAAACATGAAAATAACGGAAGACAAAAAAGAAAGACATCAAAGARACATAAAGG…	0	4	0	1	M_1	0	0	0	0	0	1	1.22842639593909	1.04399323181049	34.5177664974619	591	valid_no_hit	NA	NA	NA	NA	No_hit	No_hit	No_hit	NA	NA	No_hit	No_hit	No_hit	TRUE	FALSE	NA	NA	NA	NA	NA	NA	Ac	Ac	FALSE	p4e->ESTScan	2	590	Cttacctttatgtctctttgtatgtctcttttttgcttccgttattttcangtttttttggcttttttctatgcttatcggcagactttttttgctttttttgcttattttcttacagtttttctggactcttttctttttctgctttatctcttctttctccttattcagagcatttgaagcggcaactgtggtaataacttcgccaryakttgccgcttcaaatgctctgaataaggagaaagaagagataaagcagaaaaagaaaaagaagtccagaaaaactagtaagaaaataagcaaaaaaagcaaaaaaagtactgcygataagcatgaaaaagccaaaaaacatgaaaataacggaagacaaaaaagaaagacatcaaagaracataaagg…	FALSE	tta
Acrassus_c10952	MTCE.26	UniRef100_A8PJ38	NA	GTATAAATCTTGTTTTTACTCCGATTTTGTTTTGGTTAATGGGGTTTATTTTTTTATTTACTATCGGGGGGTTGACGGGGGTAATATTGTCTAATTCTAGTTTAGATATTATTCTTCATGATACTTATTATGTTGTAAGACATTTTCATTATGTATTAAGTTTTAGGAGCTGTATTTGGTATTTTTACTGGTGTTTCTTTATGATTGGAAAATTAAAGAAGACTAGTTATGCACAGTCATCAAAGATTCGGCAGATTCGTGCAAAGATGATTGAGCACATGCAGAAGGAGGTTCAAGGAAGTGACCTGCGTGAGGTTTGTAACAAATTGATACCTGATTCTATCGGAAAAGATATAGAGAAGGCGTGTACCTGCATATATCCGCTCCAAGTTCTTGCAA…	0	5	0	1	M_1	0	0	0	0	0	1	2.56407185628743	1.22853185595568	37.6509330406147	911	valid_no_hit	107	97.8	168659	Aphelenchoididae	Nematoda	Metazoa	Eukaryota	6253	Ascarididae	Nematoda	Metazoa	Eukaryota	TRUE	FALSE	TRUE	TRUE	TRUE	TRUE	FALSE	FALSE	Metazoa	Metazoa	FALSE	p4e->BLAST-similarity	3	240	GTataaatcttgtttttactccgattttgttttggttaatggggtttatttttttatttactatcggggggttgacgggggtaatattgtctaattctagtttagatattattcttcatgatacttattatgttgtaagacattttcattatgtattaagttttaggagctgtatttggtatttttactggtgtttctttatgattggaaaattaaagaagactagttatgcacagtcaCAAAGATTCGGCAGATTCGTGCAAAGATGATTGAGCACATGCAGAAGGAGGTTCAAGGAAGTGACCTGCGTGAGGTTTGTAACAAATTGATACCTGATTCTATCGGAAAAGATATAGAGAAGGCGTGTACCTGCATATATCCGCTCCAAGTTCTTGCAAC…	FALSE	ata
Acrassus_c10972	NA	NA	NA	GTAGGAAAGTTAACTTTTTTATTTTTGTTTCGTTTTCTTTAGTAATTGTAGTTTGTCGTTGGCAGGACGGCTAATTTAAACAAAGCTCGCCAGGTGGATGACATTCTTAGTCGGTTATTTGTCTGACAGAGCTGCCACCCAGAGCTGAC	0	4	0	1	M_1	0	0	0	0	0	1	3.83221476510067	3.83221476510067	40.2684563758389	149	valid_no_hit	NA	NA	NA	NA	No_hit	No_hit	No_hit	NA	NA	No_hit	No_hit	No_hit	TRUE	FALSE	NA	NA	NA	NA	NA	NA	Ac	Ac	TRUE	p4e->LongestORF	42	150	GTAGGAAAGTTAACTTTTTTATTTTTGTTTCGTTTTCTTTAgtaattgtagtttgtcgttggcaggacggctaatttaaacaaagctcgccaggtggatgacattcttagtcggttatttgtctgacagagctgccacccagagctgac	FALSE	gtc
Acrassus_c10991	NA	NA	NA	CSGGGGACAGATTCGCTACGGCAAACGCACTCCCCCCGCTGGACGCCAAGCAGGACTATTTCAACGTGGTCTTCTACACCGACTTGCCCGTGCCTGCTGGGTACACTCCAACCACGGGATCATCCACTGGAGGATCAGGCGCCACGGGTCGTAGCGGTGCTGCGGCAACCACCGCCTCCGCGTTCGGCGTGTTCGCTCTGCTCGCCACCGCCGTCGTTGGACTCATCGTGGCTTAACGCTCGCGCACATGAACAGCTCTCGGCCTCTCTCTCCCATGGCCACTGTTGCCTCTTTTCCTTTTTTCTCTCTCTCTCTCTTTCTCTCCATCTGGAATTGCGAGCTTCTGGCAGACCAAGCTCCAAGCT	0	2	0	1	M_1	0	0	0	0	0	1	1	1	60	365	valid_no_hit	NA	NA	NA	NA	No_hit	No_hit	No_hit	NA	NA	No_hit	No_hit	No_hit	TRUE	FALSE	NA	NA	NA	NA	NA	NA	Ac	Ac	NA	NA	NA	NA	CSGGGGACAGATTCGCTACGGCAAACGCACTCCCCCCGCTGGACGCCAAGCAGGACTATTTCAACGTGGTCTTCTACACCGACTTGCCCGTGCCTGCTGGGTACACTCCAACCACGGGATCATCCACTGGAGGATCAGGCGCCACGGGTCGTAGCGGTGCTGCGGCAACCACCGCCTCCGCGTTCGGCGTGTTCGCTCTGCTCGCCACCGCCGTCGTTGGACTCATCGTGGTTAACGCTCGCGCACATGAACAGCTCTCGGCCTCTCTCTCCCATGGCCACTGTTGCCTCTTTTCCTTTTTTCTCTCTCTCTCTCTTTCTCTCCATCTGGAATTGCGAGCTTCTGGCAGACCAAGCTCCAAGN	NA	NA
Acrassus_c11074	NA	NA	NA	CTACAATGGATGGACAAAGCAATTGAAATGTTACACTGAACAAGATGGTGGATGTAATGCTATATGCCATATGAACTACTCGAATATGGTCGAAGGAGATATTCTATGGTTAAGAAGTCGTCGTTCCAACTATCATTGCTTTGACTACATTGTGTTCGCCTATAAGGATCCCAAATATCCAATAAATATAGTTGACTGTTCTATAGAAGTGGCCGGTTGGAGACACCGTTACAGCGACAAATTTTACGTTTGCCTTAATACCATTGAAGTACTTGATTTTATAAAATCAAGAAGTACACGTGGAAACGGATATACAATGTTGAAAAGGCATAATTCCGAAAAAGTTACCTGTGAGCCTTCTAATTCTGTTTGG	0	2	0	1	M_1	0	0	0	0	0	1	1.95174262734584	1.95174262734584	36.9973190348526	373	valid_no_hit	NA	NA	NA	NA	No_hit	No_hit	No_hit	NA	NA	No_hit	No_hit	No_hit	TRUE	FALSE	NA	NA	NA	NA	NA	NA	Ac	Ac	FALSE	p4e->ESTScan	2	374	Ctacaatggatggacaaagcaattgaaatgttacactgaacaagatggtggatgtaatgctatatgccatatgaactactcgaatatggtcgaaggagatattctatggttaagaagtcgtcgttccaactatcattgctttgactacattgtgttcgcctataaggatcccaaatatccaataaatatagttgactgttctatagaagtggccggttggagacaccgttacagcgacaaattttacgtttgccttaataccattgaagtacttgattttataaaatcaagaagtacacgtggaaacggatatacaatgttgaaaaggcataattccgaaaaagttacctgtgagccttctaattctgtttgg	FALSE	tac
Acrassus_c11093	NA	NA	NA	CGGCGAGTGAAGCGGGAAGAGCTCAATTTTGTTTAAAATTCGATTACCTAAACGGGTCATCGAATTGTAGCCTAGAGACGTACTATCAGCTGAAACCTGGGTATAAGTTCTTTGGAATGAGGCATCATAGAGGGTGAGAATCCCGTTTATGACCCAAAGCTTTCAGCGTACGATGGTATGTT	0	4	0	1	M_1	0	0	0	0	0	1	3.95604395604396	3.95604395604396	43.956043956044	182	AcrRNA	NA	NA	563746	undef	undef	undef	Eukaryota	NA	NA	No_hit	No_hit	No_hit	FALSE	FALSE	NA	NA	NA	NA	NA	NA	Ac	Ac	TRUE	p4e->LongestORF	1	163	cggcgagtgaagcgggaagagctcaattttgtttaaaattcgattacctaaacgggtcatcgaattgtagcctagagacgtactatcagctgaaacctgggtataagttctttggaatgaggcatcatagagggtgagaatcccgtttatgacccaaagcttTCAGCGTACGATGGTATGTT	TRUE	aag
Acrassus_c11390	NA	NA	NA	CGTTTTCGATCCAATGTTAGTGGGCGGTGAGAAATTTTACTTTTCCGGAACTTACAAAAATGGGCGGTACGTGGAGAAAGGTTGAAGACCGCTGATTTAAAACTGATGTGAAAACAATAAATAAACTTTAACTGTGGTTGGACGGTATCACAAAAGAATTGGTTCAAGGTATTTTAAGATTGGAGAGACCCAATGACCTAATTTTGTCAACTGTTGGTTGAAAATGATAATAATCGACAAAATATTTCAAACGTTGGCACTGAGGTCCTGACCAGCTAAGTCTAGTTGAAAAATCAGAAAAATCATGCAGAAATGCTGGCGTATAGGTGCTATAGGTGGGATAAACTTTGAAAAAATATTTTTATACGAAAATACAAAAAAAGAAAATTAAAAGTAACT…	0	2	0	1	M_1	0	0	0	0	0	1	1.82324455205811	1.82324455205811	35.1089588377724	413	valid_no_hit	NA	NA	NA	NA	No_hit	No_hit	No_hit	NA	NA	No_hit	No_hit	No_hit	TRUE	FALSE	NA	NA	NA	NA	NA	NA	Ac	Ac	TRUE	p4e->LongestORF	167	362	CGTTTTCGATCCAATGTTAGTGGGCGGTGAGAAATTTTACTTTTCCGGAACTTACAAAAATGGGCGGTACGTGGAGAAAGGTTGAAGACCGCTGATTTAAAACTGATGTGAAAACAATAAATAAACTTTAACTGTGGTTGGACGGTATCACAAAAGAATTGGTTCAaggtattttaagattggagagacccaatgacctaattttgtcaactgttggttgaaaatgataataatcgacaaaatatttcaaacgttggcactgaggtcctgaccagctaagtctagttgaaaaatcagaaaaatcatgcagaaatgctggcgtataggtgctataggtgggataaactttgaaaaaatatttTTATACGAAAATACAAAAAAAGAAAATTAAAAGTAACT…	TRUE	aaa
Acrassus_c11429	NA	NA	NA	TTATTTATACTTGTCATTATCCGCCGCAGTTGCGCAGTAATCAACTTTCGAGTAACGGAAGCTGTTTATAAAGAATGGCTGATTTTATAATCAGTGCAACATCATACATTCTAGCAACTCCTTTCGTTATATCGATAATTTTTGCTTCAATTACTCTTACTCTGTGCAACCGCAAATCCGAAGGATACGTACTAGTAAAGGATGACCAAAGTTCCATTGCCAGAACAAATACCACAAGCGTAAATTAATTAATTTCTCCTATTCTATTAGATTGCTATTACATAGCTTCGATTTTAAATCGGTATTATGACGATGGATCATGACTTTTTTTCGCTTATTATGTAGTCAACAAACTTTAGCAAATAATAGATATACCAAAATGTAAACTTAACTATTGTTA	0	2	0	1	M_1	0	0	0	0	0	1	1.4125	1.4125	32.75	400	valid_no_hit	NA	NA	NA	NA	No_hit	No_hit	No_hit	NA	NA	No_hit	No_hit	No_hit	TRUE	FALSE	NA	NA	NA	NA	NA	NA	Ac	Ac	TRUE	p4e->LongestORF	44	245	TTATTTATACTTGTCATTATCCGCCGCAGTTGCGCAGTAATCAactttcgagtaacggaagctgtttataaagaatggctgattttataatcagtgcaacatcatacattctagcaactcctttcgttatatcgataatttttgcttcaattactcttactctgtgcaaccgcaaatccgaaggatacgtactagtaaaggatgaccaaagttccattgccagaacaaataccacaagcgtaaaTTAATTAATTTCTCCTATTCTATTAGATTGCTATTACATAGCTTCGATTTTAAATCGGTATTATGACGATGGATCATGACTTTTTTTCGCTTATTATGTAGTCAACAAACTTTAGCAAATAATAGATATACCAAAATGTAAACTTAACTATTGTTA	TRUE	ttt
Acrassus_c11535	C34E11.1	UniRef100_A8PYH2	ENTH domain containing protein	TCCGTGGGGACCAACTAGGACCAACAAAATGGCAGAAAATCGCTCATATGACATTCCAGTACGAGGCTTTTCCTGAAATTATGGGGATGCTTTGGAAAAGAATGCTGCAGGATAATAAAGAAACATGGAGGCGTGTTTACAAGTCTCTCACATTATTAAATTATTTACTGAAGCATGGAAGTGAGCGGGTTGTGGGTAACGCCAGGGATCACCTATTTGAACTTCGTAATCTTGAAAGCTATAAGCATATGGAACGAGGCAAAGATCAAGGTTTAAATGTTCGACACAGAGCGAAAATTGTTGATCGAAACTGCTTCAGGATGAGGATCTGCTTCGAATCGAGAGAAAGAAAGCGAAAACAAGGAAAAAGGG	0	2	0	1	M_1	0	0	0	0	0	1	1.95430107526882	1.95430107526882	41.6666666666667	372	valid_no_hit	139	101	NA	NA	No_hit	No_hit	No_hit	6253	Ascarididae	Nematoda	Metazoa	Eukaryota	TRUE	FALSE	TRUE	TRUE	TRUE	TRUE	TRUE	TRUE	conserved	conserved	FALSE	p4e->BLAST-similarity	9	369	TCCGTGGGgaccaactaggaccaacaaaatggcagaaaatcgctcatatgacattccagtacgaggcttttcctgaaattatggggatgctttggaaaagaatgctgcaggataataaagaaacatggaggcgtgtttacaagtctctcacattattaaattatttactgaagcatggaagtgagcgggttgtgggtaacgccagggatcacctatttgaacttcgtaatcttgaaagctataagcatatggaacgaggcaaagatcaaggtttaaatgttcgacacagagcgaaaattgttgataaactgcttcaggatgaggatctgcttcgaatcgagagaaagaaagcgaaaacaaggaaaaagGG	TRUE	gac
Acrassus_c11794	T13F2.11	UniRef100_A8P0Q4	Major sperm protein	AACCAACATGAAACGTTTGGGTGTTGATCCACCATGTGGTGTTCTGGATCCAAAAGAGAATGTCCTTATGGCGGTTTCTTGCGATACATTCAATCCTGCAACGGAAGATTTGAATAACGATCGTATCACTATCGAATGGACTAACACTCCTGATGGAGCTGCTAAACAATTCCGTCGTGAATGGTTCCAGGGTGATGGTATGGTCCGCCGTAAGAACCTTCCTATTGAATACAACCTTTAAATTGTGTAAAGTGTTTTGAATAAATGGATGAACGAATGTTCGAGTTATTCTATTCGTCGATATTTCCCTTAGCATTAGCAATTATTATAGCAATCGCCTGTTCAGGTGGCAAAAAGAAGAAAGCGACTAATAAAACAAAAGATGCTGGTGGTGGAGGT…	0	3	0	1	M_1	0	0	0	0	0	1	37.9591527987897	1.52193645990923	44.4780635400908	661	valid_no_hit	162	150	122354	Onchocercidae	Nematoda	Metazoa	Eukaryota	6253	Ascarididae	Nematoda	Metazoa	Eukaryota	TRUE	FALSE	TRUE	TRUE	FALSE	FALSE	FALSE	FALSE	Nematoda	Nematoda	FALSE	p4e->BLAST-similarity	2	239	AaccaacatgaaacgtttgggtgttgatccaccatgtggtgttctggatccaaaagagaatgtccttatggcggtttcttgcgatacattcaatcctgcaacggaagatttgaataacgatcgtatcactatcgaatggactaacactcctgatggagctgctaaacaattccgtcgtgaatggttccagggtgatggtatggtccgccgtaagaaccttcctattgaatacaaccttTAAATTGTGTAAAGTGTTTTGAATAAATGGATGAACGAATGTTCGAGTTATTCTATTCGTCGATATTTCCCTTAGCATTAGCAATTATTATAGCAATCGCCTGTTCAGGTGGCAAAAAGAAGAAAGCGACTAATAAAACAAAAGATGCTGGTGGTGGAGGT…	FALSE	acc
Acrassus_c11801	NA	UniRef100_A8QBC9	40S ribosomal protein S15 , putative	AACAAGTATATCGTAGAACGTAGAAAGAAATAATTAAGATATGGCACGTTCATTAAAAAAAGGAACCTTTACGTTACAATTAATAAAGTTAAGACAAGAAAGTTCAAGAAAACGTAGAAAGTGGTAAAAATGCAGTTGTTAAGACTTGGTCTAGAGCTTCTATGATTACTCCAGATTTCGTTGGACAAACTATCGCAGTTCATAACGGTCGTCAATTTGTACCAGTTTACGTAACAGAAAACATGGTAGGTCACAAATTAGGAGAATTTTCACCAACTAGATCTTTTAGAGGTCATGCTGGAG	0	2	0	1	M_1	0	0	0	0	0	1	1	1	34.3234323432343	303	valid_no_hit	44.7	NA	376686	Flavobacteriaceae	Bacteroidetes	undef	Bacteria	376686	Flavobacteriaceae	Bacteroidetes	undef	Bacteria	FALSE	FALSE	TRUE	TRUE	TRUE	TRUE	TRUE	TRUE	conserved	conserved	FALSE	p4e->BLAST-similarity	93	303	AACAAGTATATCGTAGAACGTAGAAAGAAATAATTAAGATATGGCACGTTCATTAAAAAAAGGAACCTTTACGTTACAATTAATAAAGTTAAgacaagaaagttcaagaaaacgtagaaagtggtaaaaatgcagttgttaagacttggtctagagcttctatgattactccagatttcgttggacaaactatcgcagttcataacggtcgtcaatttgtaccagtttacgtaacagaaaacatggtaggtcacaaattaggagaattttcaccaactagatcttttagaggtcatgctggaG	TRUE	gac
Acrassus_c11818	NA	NA	NA	GTCCAATCCTTCCTCGTCTCCTGTTGCCTCGTCCTCTCCTGCTTCGTCGTTCTCCTCCTCAGATCTGGTCGCTCCTCACCCGGTACGCATGGCCATGCAGCAGCTCCCTTCGTCGCTCTTTCTCGACGCCTATCAGCCGCCGCCAAACATCAGCGCGAGCATAGCAGACACACAATTCAACATGCAGCAGCAACAGCAACAGCAGAGATGAGCGCACGGCCACCACCCGCAGACAATTACAGGTATCGACAAAAGTTACTGTGCACACGCACAGACCGAAAATAAGACGCTCGCTCGTCGACCCGCACGTTGCCTTGTTGCAC	0	3	0	1	M_1	0	0	0	0	0	1	1.95046439628483	1.95046439628483	56.9659442724458	323	valid_no_hit	NA	NA	NA	NA	No_hit	No_hit	No_hit	NA	NA	No_hit	No_hit	No_hit	TRUE	FALSE	NA	NA	NA	NA	NA	NA	Ac	Ac	FALSE	p4e->ESTScan	2	323	Gtccaatccttcctcgtctcctgttgcctcgtcctctcctgcttcgtcgttctcctcctcagatctggtcgctcctcacccggtacgcatggccatgcagcagctcccttcgtcgctctttctcgacgcctatcagccgccgccaaacatcagcgcgagcatagcagacacacaattcaacatgcagcagcaacagcaacagcaggatgagcgcacggccaccacccgcagacaattacaggtatcgacaaaagttactgtgcacacgcacagaccgaaaataagacgctcgctcgtcgacccgcacgttgccttgttgcac	FALSE	tcc
Acrassus_c11848	NA	NA	NA	GTAGAGTATTGCGTTTCTGTTAACGTTTCTGGTTGGTRAAACTAAGATGATTAAATTATTTCACAAAATGACAGTTGACGTGTTTTTATCAAKAATAATAGCKTATTAGCTATATTTAGAACATGCTCACAGTATATAACTGTATTACCGATATTTTGAACCGAATGTATATATATATGACTTCGTAATTTTTATTGTAAACATTTCGAAGCAATTAAGATGTTTTRAAAAATTTGATAGGATAATTTAACATGAACTTTGAAAAAATTTCTTCAAATTTTAATTTTAAAAAATTACATATCACTATTTTTTATTTGTTACAGACAACATTTAATACATTAGTAACATTTAAGCAGTTGATAACCGAG	0	3	0	1	M_1	0	0	0	0	0	1	2.29076086956522	2.29076086956522	25.2717391304348	368	valid_no_hit	NA	NA	NA	NA	No_hit	No_hit	No_hit	NA	NA	No_hit	No_hit	No_hit	TRUE	FALSE	NA	NA	NA	NA	NA	NA	Ac	Ac	FALSE	p4e->ESTScan	252	369	GTAGAGTATTGCGTTTCTGTTAACGTTTCTGGTTGGTRAAACTAAGATGATTAAATTATTTCACAAAATGACAGTTGACGTGTTTTTATCAAKAATAATAGCKTATTAGCTATATTTAGAACATGCTCACAGTATATAACTGTATTACCGATATTTTGAACCGAATGTATATATATATGACTTCGTAATTTTTATTGTAAACATTTCGAAGCAATTAAGATGTTTTRAAAAATTTGATAGGATAATTTAACatgaactttgaaaaaatttcttcaaattttaattttaaaaaattacatatcactattttttatttgttacagacaacatttaatacattagtaacatttaagcagttgataaccgag	TRUE	atg
Acrassus_c11896	NA	NA	NA	AATTTTGTTTTCTGTATGTACTTTGCAAAYTAGGACATGAAATTTGTAACATTATTTTGTTTTACAACCGACCATGCATCCCCTGCTGAGCCACACGCTCGCAAAACGCGTGCGATGCGGCCAAAACGCGTGCGAACCGACCGCCTCTGCTTTCTTTCCTTCTTTCTTTCTTCTGCTTACTTGGGCAGGTTCGCGTCCTTGAGCTTGTTGAATGCTCCCTCCAGATCCGCAATGATGTCCGGCAGATCCTCGCATCCGACGCTGAGGCGAATGAGCGAGTCCGAGATGCCGAGCAACTTGTGCTGCTCCGCGACTGTTCGCACTGGCTGAGTCACTCGACGCCGTGGAGTCGCTGGCCGAGCACCCCGTCATCATGACGCACGCATCCGTAC	0	3	0	1	M_1	0	0	0	0	0	1	1.84183673469388	1.34948979591837	53.8265306122449	392	valid_no_hit	NA	NA	NA	NA	No_hit	No_hit	No_hit	NA	NA	No_hit	No_hit	No_hit	TRUE	FALSE	NA	NA	NA	NA	NA	NA	Ac	Ac	FALSE	p4e->ESTScan	74	392	AATTTTGTTTTCTGTATGTACTTTGCAAAYTAGGACATGAAATTTGTAACATTATTTTGTTTTACAACCGACCatgcatcccctgctgagccacacgctcgcaaaacgcgtgcgatgcggccaaaacgcgtgcgaaccgaccgcctctgctttctttccttctttctttcttctgcttacttgggcaggttcgctccttgagcttgttgaatgctccctccagatccgcaatgatgtccggcagatcctcgcatccgacgctgaggcgaatgagcgagtccgagatgccgagcaacttgntgctgctccgcgactgttcgcactggctgagtcactcgacgccgtggagtcgctggccgagcaccccgtcatcatgacgcacgcatccgta	TRUE	atg
Acrassus_c11911	NA	NA	NA	TTTTGATTCTCATCAATATTTGTCAGAATGCTTCTTGGCACTCATGGAACAGGGCGATTGTATTCATGCTGGTTTTTCGACCGAAGAGGTTGAAGTTTACTGGGTTAGCTGTCCTTCGAAAGTATTAGTTGGCAGAGTTTCTATTCAGTAGTAGCTGCTGGAACACCTTATTACTGGCTTTTCATGACATTTCTACTGAATAATACGTGTCTTACGTCCATGACGATTTTCTATGAAGAGAACAACGAACAGCAGGGCTTTTCTATCCGGGGTGTTATTCAGTTAGGTATGAAGGACTGATGAAGAGCGTCCCTGAAAC	0	2	0	1	M_1	0	0	0	0	0	1	1.93416927899687	1.93416927899687	41.3793103448276	319	valid_no_hit	NA	NA	NA	NA	No_hit	No_hit	No_hit	NA	NA	No_hit	No_hit	No_hit	TRUE	FALSE	NA	NA	NA	NA	NA	NA	Ac	Ac	FALSE	p4e->ESTScan	2	320	TtttgattctcatcaatatttgtcagaatgcttcttggcactcatggaacagggcgattgtattcatgctggtttttcgaccgaagaggttgaagtttactgggttangctgtccttcgaaagtattagttggcagagtttctattcagtagtagctgctggaacaccttattactggcttttcatgacatttctactgaataatacgtgtcttacgtccatgacgattttctatgaagagaacaacgaacagcagggcttttctatccggggtgttattcagttaggtatgaagganctgatgaagagcgtccctgaaC	FALSE	ttt
Acrassus_c11975	NA	NA	NA	TACTTGGTTCTTCTTCTCAGTCGTTCTAAGAGGACAAGTAGTTACAAAGCAGACTAAAAATGAGTCTGACCGACAAAGGACAAGAGCCTGATAACAGGATTCTGGCAGAAGATCTCCGAGACAAGGCTAGATGACCTCGGAGCCGAGGCTCTGTCAAGAATAGATCGTAGTCCTTCCCTAGCTACGAAAGTTATACTTTTTCTCACTGGCCTGACCTTGGACCTGGCTCTCCCTCTGTCAAGAAACATGGCAAGGTCATCATGGCAGCTGTTGGCGATGCTGTCGGCAAAATGAATGACCTTGTCGGTGCACTAAGTGCACTCAGTGACCTGCATGCTTTCAAAATGCGCATCGACCCTGGCAACTTCCAAGACGTTGTCCCACAACATCCTGGTGGCT…	0	4	0	1	M_1	0	0	0	0	0	1	2.58280922431866	2.58280922431866	44.6540880503145	477	eelmRNA	NA	NA	NA	NA	No_hit	No_hit	No_hit	7936	Anguillidae	Chordata	Metazoa	Eukaryota	FALSE	FALSE	TRUE	TRUE	TRUE	TRUE	FALSE	FALSE	Metazoa	Metazoa	FALSE	p4e->BLAST-similarity	76	412	TACTTGGTTCTTCTTCTCAGTCGTTCTAAGAGGACAAGTAGTTACAAAGCAGACTAAAAATGAGTCTGACCGACAaaggacaagagcctgataacaggattctggcagaagatctccgagacaaggctagatgacctcggagccgaggctctgtcaagaatagatgagtccttccctagctacgaaagttatactttttctcactggcctgaccttggacctggctctccctctgtcaagaaacatggcaaggtcatcatggcagctgttggcgatgctgtcggcaaaatgaatgaccttgtcggtgcactaagtgcactcagtgacctgcatgctttcaaaatgcgcatcgaccctggcaacttccaaacgttgtcccacaacatcctggtggcttgc…	TRUE	aag
Acrassus_c11992	NA	NA	NA	GAGATAATTATAATTAACATATTCAACAGAATGTAATACGCTTTGCTCATTTCAGTTCGTATGCTCATATGCTCGGCTAATCGAGAACTTAAAAGCGCCTTCCATTGTTTAACTTTTCTATAGATTTCTGTAAAATAATGATACAGATCTCTGTAGCCATATGTGAATTGTTACTTCAATAATCTGTGCAGAAGTTTAAATTTTTTAGTCGTGATTCTATATCACAA	0	3	0	1	M_1	0	0	0	0	0	1	2.33480176211454	1	30.8370044052863	227	valid_no_hit	NA	NA	NA	NA	No_hit	No_hit	No_hit	NA	NA	No_hit	No_hit	No_hit	TRUE	FALSE	NA	NA	NA	NA	NA	NA	Ac	Ac	TRUE	p4e->LongestORF	1	172	ngagataattataattaacatattcaacagaatgtaatacgctttgctcatttcagttcgtatgctcatatgctcggctaatcgagaacttaaaagcgccttccattgtttaacttttctatagatttctgtaaaataatgatacagatctctgtagccatatgtgaattgTTACTTCAATAATCTGTGCAGAAGTTTAAATTTTTTAGTCGTGATTCTATATCACAA	TRUE	caa
Acrassus_c12015	NA	NA	NA	AACTATTAGCAGTAAAAGACCACGTAACACCAGAGGACATTAAAGCATTCAGCAATCATCTCAATGTACTTAAATCAGACATGGAAAACCGATTTAGTGATATTTTGAACATAAAAGTGTATGATTGGATGATAAATCCTTTTACTGCAAATGCGGTTGATTTTGCTGTAACAGTTCAAGAGAAGCTATTGGAAATGCTGTTCGATGAGAAAATTAAAACTGATTATAATAACGGTGGATACCAGAAACTCTGGCAAAATAAGAAAATGTCAGACTGTTATCCAAATATGTGGAAAATGGTGAGGAATTTGTTGCTTCTTTTCCTACGTCTTATTAGTGGAATTAGGTTTCAGTTCTGTGAACAATATCAYCAASTAAAAYAAAGAAATCGCCTGAGAA…	0	3	0	1	M_1	0	0	0	0	0	1	1.6937618147448	1.44153225806452	34.9716446124764	529	valid_no_hit	NA	NA	NA	NA	No_hit	No_hit	No_hit	6334	Trichinellidae	Nematoda	Metazoa	Eukaryota	TRUE	FALSE	TRUE	TRUE	TRUE	TRUE	TRUE	FALSE	conserved	Metazoa	FALSE	p4e->BLAST-similarity	18	495	AACTATTAGCAGTAAAAgaccacgtaacaccagaggacattaaagcattcagcaatcatctcaatgtacttaaatcagacatggaaaaccgatttagtgatattttgaacataaaagtgtatgattggatgataaatccttttactgcaaatgcggttgattttgctgtaacagttcaagagaagctattggaaatgctgttcgatgagaaaattaaaactgattataataacggtggataccagaaactctggcaaaataagaaaatgtcagactgttatccaaatatgtggaaaatggtgaggaatttgttgcttcttttcctacgtcttattagtggaattaggtttcagttctgtgaacaatatcaycaastaaaayaaagaaatcgcctgagaa…	TRUE	gac
Acrassus_c12021	NA	UniRef100_A8P9A7	Putative uncharacterized protein	ATCTCACTGATATTTCTGCCGACAAATCCGTAAAGAATCATTTTCTTGCTGATACAGTATGGTCAATAGCTATAGAAGCTACTAGATTCGGTTTTACTCCACAGGATTTATACCATATTCTGCCAAAGAGCCGACTTTGTGATTCAATCGTGAAAGCTYATGAGAAGAATGCGAATCTAGTTAAGAAAAGAGATGTAGTAAAGTTGGATGGGAACCGCCGCGGATTGTAGGAATGGAATGGAATTTGGCTCAGGTCCTAGAGTCAAGTGTTGGGAAGTGTGATGAAGTGGTTGCTGAGATTCATTTGGATACAAAAGCAACCGATTMCAAAATTCCAGAGAAACTATCTTTTCACTGCTAATKTTGACGATCTTCAGGATGTATTGTGGAAGCTAGAAA…	0	3	0	1	M_1	0	0	0	0	0	1	1.71308016877637	1.71308016877637	38.6075949367089	474	valid_no_hit	59.7	NA	NA	NA	No_hit	No_hit	No_hit	6279	Onchocercidae	Nematoda	Metazoa	Eukaryota	TRUE	FALSE	FALSE	No_hit	FALSE	No_hit	FALSE	No_hit	Clade3	Ac	FALSE	p4e->ESTScan	3	474	ATctcactgatatttctgccgacaaatccgtaaagaatcattttcttgctgatacagtatggtcaatagctatagaagctactagattcggttttactccacaggatttataccatattctgccaaagagccgactttgtgattcaatcgtgaaagctyatgagaagaatgcgaatctagttaagaaaagagatgntagtaaagttggatgggaaccgccgcggattgtaggaatggaatggaatttggctcaggtcctagagtcaagtgttgggaagtgtgatgaagtggttgctgagattcatttggatacaaaagcaaccgattmcaaaattccagagaaacttcttttcactgctaatkttgacgatcttcaggatgntattgtggaagctagaa…	FALSE	ctc
Acrassus_c12164	NA	NA	NA	CATGTTCAACGCAGAGTACGCGGGGAAGATCACCGGCATGCTGCTGGAGATCGACAACTCAGAGCTGCTGYACATGCTGGAGTCGCCCGAGTCGCTGCGCTCCAAGGTGGATGAGGCCGTCGCTGTGCTGYAGGCTCACCAGGCCAAGGAAGCCGCGCAGAAAACCGTCACCAACTCTACCGGTGTGCCAAGTGTCTGAGCCAAGGTGTGGGGAGCCTTGAGRCTAGCTT	0	2	0	1	M_1	0	0	0	0	0	1	1.87826086956522	1.87826086956522	60.8695652173913	230	eelmRNA	NA	NA	13616	Didelphidae	Chordata	Metazoa	Eukaryota	7955	Cyprinidae	Chordata	Metazoa	Eukaryota	FALSE	FALSE	TRUE	No_hit	TRUE	No_hit	FALSE	No_hit	Metazoa	Ac	FALSE	p4e->BLAST-similarity	20	197	CATGTTCAACGCAGAGTACgcggggaagatcaccggcatgctgctggagatcgacaactcagagctgctgyacatgctggagtcgcccgagtcgctgcgctccaaggtggatgaggccgtcgctgtgctgyaggctcaccaggccaaggaagccgcgcagaaaaccgtcaccaactctaccggtgtgccaagtgtcGAGCCAAGGTGTGGGGAGCCTTGAGRCTAGCTT	TRUE	gcg
Acrassus_c12165	NA	NA	NA	GAAATATCCATAAACATTTTTAACTTGTCATATGTGATCGATTAAACCCTTACTGAGACTGCATGGGTAAAAACAAAATTAACACAGCGACACAGGGTTTTTTTGTCAACTGAAGTGTATCCAGTCAGTTATGAATATCTCTTGATAAGTATCTTTATTGGGCTGGATTTTATTTTATGGTTAAAAGACACATATTTTTAACCAGGAACCAAGGGTACAACGACAGTCTTACCTGGGAATCAAACTGGCACCCTTTCAGTTGCAAGCCCAATTACCAAACCATTAAACTACACTGCCACCCCATGTACATATGGCTTTAGTACCAGTTAATAGTTGTTTCTGTTTTGCACAGTTCATTGGTAGCTACTGTTTGTTTTATAAGAACAAATATT	0	3	0	1	M_1	0	0	0	0	0	1	1.73979591836735	1.23979591836735	35.4591836734694	392	valid_no_hit	NA	NA	NA	NA	No_hit	No_hit	No_hit	NA	NA	No_hit	No_hit	No_hit	TRUE	FALSE	NA	NA	NA	NA	NA	NA	Ac	Ac	FALSE	p4e->LongestORF	135	318	GAAATATCCATAAACATTTTTAACTTGTCATATGTGATCGATTAAACCCTTACTGAGACTGCATGGGTAAAAACAAAATTAACACAGCGACACAGGGTTTTTTTGTCAACTGAAGTGTATCCAGTCAGTTATGAatatctcttgataagtatctttattgggctggattttattttatggttaaaagacacatatttttaaccaggaaccaagggtacaacgacagtcttacctgggaatcaaactggcaccctttcagttgcaagcccaattaccaaaccattaaactacactgccaccccatgtacatatggcttTAGTACCAGTTAATAGTTGTTTCTGTTTTGCACAGTTCATTGGTAGCTACTGTTTGTTTTATAAGAACAAATATT	TRUE	ata
Acrassus_c12174	NA	NA	NA	CTGTCGATTTCGAAGAGATCAAAGGAATCACATAAGAAAGGAAAGAGGTCGAAACAGTCTCAAAATATGGCGTAAACATGGTTCAAGTTCTTACCTGCTTTTTTTGTCAGTCAGTAAGCTGTTATTAGAGYATGTTTTTAAATGATGTGCTTCTTTACGAACAATATAATTGTAACAACCGAATAAGTTTCTTTTCATTTTATTCTGGAAGTGCTGTGTTACTGATGCTTTTTTCTGATATCAGCTCGATAGCTGCGAAAGAAGATGGCATTATCTTACGAGGGAAAACGTTTCCTTTCTTCATAACTATGTATTGTTCCTTTTAGTGAAGTTAATATCAAAGGATGTTATTTGTTTTATGAATCTCAG	0	2	0	1	M_1	0	0	0	0	0	1	1	1	33.8753387533875	369	valid_no_hit	NA	NA	NA	NA	No_hit	No_hit	No_hit	NA	NA	No_hit	No_hit	No_hit	TRUE	FALSE	NA	NA	NA	NA	NA	NA	Ac	Ac	FALSE	p4e->ESTScan	3	369	CTgtcgatttcgaagagatcaaaggaatcnacataagaaaggaaagaggtcgaaacagtctcaaaatatggcgtaaacatggttcaagttcttacctgctttttttgtcagtcagtaagctgttattagagyatgtttttaatgatgtgcttctttacgaacaatataattgtaacaaccgaataagtttcttttcattttattctggaagtgctgtgttactgatgcttttttctgatatcagctcgatagctgcgaaagaagatggcattatcttacgagggaaaacgtttcctttcttcataactattattgttccttttagtgaagttaatatcaaaggatgttatttgttttatgaatctcag	FALSE	gtc
Acrassus_c12354	Y37D8A.9a	NA	NA	TCGGTTGTAACAAATAGCAGTATACTTTATTATTTCTATTTACCTGGCTACTATATTCGTATATCGAACAATTAGGAAAACTGCTGTCTTAGTTTAACCCTAAAATATTACTTTATTTTTTAAGTTATTTTCTAATCATTGAATTTAGTATACCCTCCATTTCAAAGCAAGATATGGCCGAAATGTTGGAAAGAAAGGCCCAAAAAGTAAAGTGGACCCGCTGTATAATCTAATTTTGGAATCACTGGATGAATGTCGTGCTAGCTTAGAGGATTTGTTCGATTTTACGGTCCAGTCACTTATTTTACATGAAAAAGAAGAAGCTCGACACGAATTCTTAATGAAGAACTCTGATACTGATCACGTAGTTATTAGGCCGTTCAATATTTGCAATCTCAC…	0	3	0	1	M_1	0	0	0	0	0	1	1.34305717619603	1.34305717619603	32.5554259043174	857	valid_no_hit	NA	53.9	NA	NA	No_hit	No_hit	No_hit	7209	Onchocercidae	Nematoda	Metazoa	Eukaryota	TRUE	FALSE	TRUE	FALSE	FALSE	FALSE	FALSE	FALSE	Nematoda	Clade3	FALSE	p4e->BLAST-similarity	233	632	TCGGTTGTAACAAATAGCAGTATACTTTATTATTTCTATTTACCTGGCTACTATATTCGTATATCGAACAATTAGGAAAACTGCTGTCTTAGTTTAACCCTAAAATATTACTTTATTTTTTAAGTTATTTTCTAATCATTGAATTTAGTATACCCTCCATTTCAAAGCAAGATATGGCCGAAATGTTGGAAAGAAAGGCCCAAAAAGTAAAGTGGACCCGCTGTATAATCTAattttggaatcactggatgaatgtcgtgctagcttagaggatttgttcgattttacggtccagtcacttattttacatgaaaaagaagaagctcgacacgaattcttaatgaagaactctgatactgatcacgtagttattaggccgttcaatatttgcaatctcac…	TRUE	att
Acrassus_c12386	NA	NA	NA	TCGACACCGTCATCCAGTCCAACGTGAATCCGATCGAGAAAGTGGRGCGATCGTCGCTGCTGCTGGCCACCACCATTCAGAATGCCGAGGCCTCCCTGCTCATCAAGCCTGACCAGAAGGACCGAGTCAAGCTCTACAACTCAACGCTGTTCCTCAATGAGCCCCAGTCCAACGCAGTGGCACGCGCGTAAGCGCGGAGGCATGGCCTTCTYTTTTTCTTCTTCTGCTGCTGCTCACGTTCGAGCAGCGAACACGTTCGTTTTCTTGCACAGATCCCGCTGCGCACCGCGCTGCTCCGGATCCAACTCTTTGCGGCCGTGGGCGCTTGTCTCTCTTCTTCTTCCGATCCGTTGCTGCAGCTCGGGCTCGCGATCGTCGCGCGCGCAGCCAGCCCCGACT…	0	3	0	1	M_1	0	0	0	0	0	1	1.64917127071823	1.64917127071823	58.6448598130841	428	valid_no_hit	NA	NA	NA	NA	No_hit	No_hit	No_hit	NA	NA	No_hit	No_hit	No_hit	TRUE	FALSE	NA	NA	NA	NA	NA	NA	Ac	Ac	TRUE	p4e->ESTScan	3	429	TCgacaccgtcatccagtccaacgtgaatccgatcgagaaagtggrgcgatcgtcgctgctgctggccaccaccattcagaatgccgaggcctccctgctcatcaagcctgaccagaaggaccgagtcaagctctacaacntcaacgctgttcctcaatgagccccagtccaacgcagtggcacgcgcgtaagcgcggaggcatggccttctytttttcttcttctgctgctgctcacgttcagcagcgaacacgttcgttttcttgcacagatcccgctgcgcaccgcgctgctccggatccaactctttgcggccgtgggcgcttgtctctcttcttcttccgatccgttgctgcagctcgggctcgcgatcgtcgcgcgcgcagccagccccgact…	FALSE	gtt
Acrassus_c12396	F23B2.12	NA	NA	TATCCTCATTTAGCCATTGGTGCTATAGCTAGTTCTGCGCCTGTTGAAGCAAAAGTCGATTTTTACGAATATCTGATAATAACGCAACAGTCGCTCCGTACATACAGCAAAAACTGCACAGACAACATAAAAGAAGCCTTCCAGGAATTGCACAATTATTCGCTTACTTCAAATGGCAGAGCCTTTCTATCGGATTTGTTTCAGCTTCAGCCACAATGGACTAATCAGTCAATCGTTTCACCTGTTGATTTTTACAATTTCTTTTTCCAATATGTATGGAATCTTCCAAGGCGCCGTTCAATATAACAGTGTGAACAAGATAAGTGAGATAACAGAAGTATGCAGAAGAATGACTAATTCTAGTAACACAAACTTGGAAAATTTGAGGGACGTCAACAT…	0	5	0	1	M_1	0	0	0	0	0	1	2.73589743589744	2.28846153846154	35	780	valid_no_hit	NA	84.3	61180	Chabertiidae	Nematoda	Metazoa	Eukaryota	6253	Ascarididae	Nematoda	Metazoa	Eukaryota	TRUE	FALSE	TRUE	TRUE	TRUE	FALSE	TRUE	FALSE	conserved	Nematoda	TRUE	p4e->BLAST-similarity	526	736	TATCCTCATTTAGCCATTGGTGCTATAGCTAGTTCTGCGCCTGTTGAAGCAAAAGTCGATTTTTACGAATATCTGATAATAACGCAACAGTCGCTCCGTACATACAGCAAAAACTGCACAGACAACATAAAAGAAGCCTTCCAGGAATTGCACAATTATTCGCTTACTTCAAATGGCAGAGCCTTTCTATCGGATTTGTTTCAGCTTCAGCCACAATGGACTAATCAGTCAATCGTTTCACCTGTTGATTTTTACAATTTCTTTTTCCAATATGTATGGAATCTTCCAAGGCGCCGTTCAATATAACAGTGTGAACAAGATAAGTGAGATAACAGAAGTATGCAGAAGAATGACTAATTCTAGTAACACAAACTTGGAAAATTTGAGGGACGTCAACAT…	TRUE	tat
Acrassus_c12424	NA	NA	NA	AAATTAAGTTTCTTGAAATAATAAGGTGAAATATTGTAGTTATAGAAAAATATTAATAATTTTTTTGTAGATTTTCTAGAACGAATCAGATTAGTACCCTGAATAGAGAAGAGAAAGGAGTGTCAGGAGTATAATTAAATTAAAACTGAAATAGTTTTGGCAGGTGTTTAAATTATTTTGGAGGTTTTCTTAAAGAAATATGGAGTCGCTGCGGCCTCATTTCTTGGCTTAAGAAGATACATCTTTGTTAAGATAAATCATTTTTAGTTGAATATATTGATCTTCGCTAATACGAACCTTTTTTTAGGATGCTTTTCCGAACTTACATTATAATGGAATTCATCTGTAAAATTTA	0	2	0	1	M_1	0	0	0	0	0	1	1	1	27.6056338028169	355	AcrRNA	NA	NA	NA	NA	No_hit	No_hit	No_hit	NA	NA	No_hit	No_hit	No_hit	FALSE	FALSE	NA	NA	NA	NA	NA	NA	Ac	Ac	TRUE	p4e->ESTScan	3	354	AAattaagtttcttgaaataataaggtgaaatattgtagttatagaaaaatattaataatttttttgtagattttctagaacgaatcagattagtaccctgaatagagaagaaaaggagtgtcaggagtataattaaattaaaactgaaatagttttggcaggtgtttaaattattttggaggttttcnttaaagaaatatggagtcgctgcggcctcatttcttggcttaagaagatcatctttgttaagataaatcatttttagttgaatatattgatcttcgctaatacgaacctttttnttaggatgcttttccgaacttacattataatggaattcatctgtaaaatt	FALSE	aat
Acrassus_c12470	R05G6.1	UniRef100_A8Q197	Putative uncharacterized protein	GCAAGACAGGGATGGCAGGACGGCGACCAGTCCATGACGGCACAGATAACCCGCCAGGCAAGGAGGCTCTCTACAGTAATCGCACCGCAGTTCACTAAAATCGAACCGATCAACATACTACAGAAGGTGGGATGGCGTGGAAATACGGATCAGTGACATGGCACAGTACCAGAGAGCGGTGAATCAATACGTGCTGCGGAACGCCGTGCAGTTCGATCCTATTGAATTCGACATTATTGATTCCAGCGGCTACCGTGTTCTGCAGGCAAGTCTCTAACCCAAGAACGGAAGTACTMCTTTAGAAYGAGGGAAAGCGGAAACTATGCGAAGTAGTCCTGGCACACGACGAGGATTCGCCCCACTG	0	2	0	1	M_1	0	0	0	0	0	1	1	1	52.7472527472528	364	valid_no_hit	50.4	64.3	NA	NA	No_hit	No_hit	No_hit	31234	Rhabditidae	Nematoda	Metazoa	Eukaryota	TRUE	FALSE	TRUE	No_hit	FALSE	No_hit	FALSE	No_hit	Nematoda	Ac	FALSE	p4e->BLAST-similarity	31	355	GCAAGACAGGGATGGCAGGACGGCGACCAGtccatgacggcacagataacccgccaggcaaggaggctctctacagtaatcgcaccgcagttcactaaaatcgaaccgatcaacatactaagaaggtgggatggcgtggaaatacggatcagtgacatggcacagtaccagagagcggtgaatcaatacgtgctgcggaacgccgtgcagttcgatcctattgaattcgacattattgattccagcggctaccgtgttctgcaggcaagtctctaacccaagaaggaagtactmctttagaaygagggaaagcggaaactatgcgaagtagtcctggcacacgacgaggattcgCCCCACTG	TRUE	tcc
Acrassus_c12492	C54G10.4b	NA	NA	CCAACCGATGTAATTAAAACCAAATTTCAAGCTGATGATAAATATGCAAGATATATAGACGTTATTAACGATACATATAGAGTTCAAGGCTATCGTGGTTTTTTCATAGGAATGGGATCGACATTATTAAGAGCATTTCCATGCAACGCAGCGACTTTCTTTGCGGTAGAATGGACCTATCGAATAATCATCGATCTTCAAAAAATATGGTTATCACAAAAAACTTCAAAACCCGATAATATTAGATTTGTAGAAAAWTGGAATGAAAATGAAAAAAGAAAAATTCAATTATTCAAAAAAACTATTCGAAAGATATACAACAATCAGAGAATGCAATGTATGTAGAAACG	0	4	0	1	M_1	0	0	0	0	0	1	1.41637010676157	1.41637010676157	31.1428571428571	350	valid_no_hit	NA	94.7	NA	NA	No_hit	No_hit	No_hit	6253	Ascarididae	Nematoda	Metazoa	Eukaryota	TRUE	FALSE	TRUE	TRUE	TRUE	FALSE	TRUE	FALSE	conserved	Nematoda	FALSE	p4e->BLAST-similarity	1	277	ccaaccgatgtaattaaaaccaaatttcaagctgatgataaatatgcaagatatatagacgttattaacgatacatatagagttcaaggctatcgtggttttttcataggaatgggatcgacattattaagagcatttccatgcaacgcagcgactttctttgcggtagaatggacctatcgaataatcatcgatcttcaaaaaatatggttatcacaaaaaacttcaaaacccgataatattagatttgtagaaaawtggaatgaaaatgaaaaaAGAAAAATTCAATTATTCAAAAAAACTATTCGAAAGATATACAACAATCAGAGAATGCAATGTATGTAGAAACG	FALSE	cca
Acrassus_c12515	NA	NA	NA	GTTGCCAAAGACGCTTTATTCAGGACAGACAAGACAGAGAAACTAGTTTTTTTTTTYCCYYTCTACACAGTGCCCATATGACCAGCAAAATCACGACCGGCAATCAAGGTACCATCCACTTCATTGAGAGCTTGTAAAGTTTACCTTATGCTAACAATTCTCAGCTCCTTACAGCTGAACTTCTGTTTGTTTACTACTTTACCAGTTTAATTTGGTCACAAATAAAAGTACTTTTTTTTYTCTCTCYCCTTGACTTTAATGTTAACAGGCTTAAATGCCTGATT	0	4	0	1	M_1	0	0	0	0	0	1	1	1	38.3802816901408	284	valid_no_hit	NA	NA	NA	NA	No_hit	No_hit	No_hit	NA	NA	No_hit	No_hit	No_hit	TRUE	FALSE	NA	NA	NA	NA	NA	NA	Ac	Ac	NA	NA	NA	NA	GTTGCCAAAGACGCTTTATTCAGGACAGACAAGACAGAGAAACTAGTTTTTTTTTTYCCYYTCTACACAGTGCCCATATGACCAGCAAAATCACGACCGGCAATCAAGGTACCATCCACTTCATTGAGAGCTTGTAAAGTTTACCTTATGCTAACAATTCTCAGCTCCTTACAGCTGAACTTCTGTTTGTTTACTACTTTACCAGTTTAATTTGGTCACAAATAAAAGTACTTTTTTTTYTCTCTCYCCTTGACTTTAATGTTAACAGGCTTAAATGCCTGAN	NA	NA
Acrassus_c12642	NA	NA	NA	CCAGATGGCCCTAGAGCGCCGGCAGTTCCACTAGGAAAGGCGGCCGTAGCTGATCCAAATTATCAAACGTTGGCCGGAATTGGTGGAGACGTTTTTGGTGATGATAAAAAGAAGAAAACCAGATGGCCCTACGAGCGCCGGCAGTTCCACTAGGAAAAGGCGGCCA	0	4	0	1	M_1	0	0	0	0	0	1	2.74096385542169	2.13253012048193	53.6144578313253	166	valid_no_hit	NA	NA	NA	NA	No_hit	No_hit	No_hit	NA	NA	No_hit	No_hit	No_hit	TRUE	FALSE	NA	NA	NA	NA	NA	NA	Ac	Ac	FALSE	p4e->ESTScan	1	166	ccagatggccctagagcgccggcagttccactaggaaaggcggccgtagctgatccaaattatcaaacgttggccggaattggtggagacgtttttggtgatgataaaaangaagaaaaccagatggccctacgagcgccggcagttccactaggaaaaggcggcCA	FALSE	cca
Acrassus_c12711	NA	NA	NA	TTCTTGTAAAGTGCTGTTTTCATCAAAGTTTTTAACCGTAACATATGCCATCAATACCACATTATTATCTACAATGGTAGACTCATCCAACTATATTGTAGAATAAATTGTTTCGGAGAATAGCTACAAGTTTATCTTCAACATTAAGCCGCCATTTGGTCAATACGTCGGCTGACAGAGGTATCGATAAAAGGTAATGTTTTCATAACCTCTGTTAGATCCTGATGCATTACTGTTGAGATGTAATATTAACTTTTCTCCAATGTTATGGCTTTTACCACACTTTGCAATTAATTGAGATATATTGTAGGCTGCCGTTAAACCATCGTGATTACACGTAATTTTTGTTTTTTAAACAATGC	0	3	0	1	M_1	0	0	0	0	0	1	1.89779005524862	1.89779005524862	33.4254143646409	362	valid_no_hit	NA	NA	NA	NA	No_hit	No_hit	No_hit	NA	NA	No_hit	No_hit	No_hit	TRUE	FALSE	NA	NA	NA	NA	NA	NA	Ac	Ac	TRUE	p4e->ESTScan	1	229	ttcttgtaaagtgctgttttcatcaaagtttttaaccgtaacatatgccatcaataccacattattatctacaatggtagactcatccaacttattgtagaataaattgtttcggagaatagctacaagtttatcttcaacattagccgccatttggtcaatacgtcggctgacagaggtatcgataaaaggtaatgttttcataacctctgttagatcctgatgcatTACTGTTGAGATGTAATATTAACTTTTCTCCAATGTTATGGCTTTTACCACACTTTGCAATTAATTGAGATATATTGTAGGCTGCCGTTAAACCATCGTGATTACACGTAATTTTTGTTTTTTAAACAATGC	TRUE	atg
Acrassus_c12739	NA	NA	NA	GTAAAATGTTTTAYTGAAATTTATTTACTTGTTCATATCATTAAAAACATCTATAATAAATCTACGATAAAAATATCTAAATAGCTATGTAACGGATTGAAAATAATCAATATATGATTTAAACCGTTTTAAATATTAATAAATTTTCATAGAAAATCTTATTAAAATAATAAAAATGATTTAGGTTAMTAATAATTTTGTTTTTGTTAATTCTAAATCAAAAGTAGTAAAATTGATTTAAAATTTTTTTTCTGTTCTCAAAACGGTAATCGAGCTGAGGATTTAATCAAA	0	2	0	1	M_1	0	0	0	0	0	1	1.5979381443299	1.5979381443299	18.9003436426117	291	valid_no_hit	NA	NA	NA	NA	No_hit	No_hit	No_hit	NA	NA	No_hit	No_hit	No_hit	TRUE	FALSE	NA	NA	NA	NA	NA	NA	Ac	Ac	TRUE	p4e->LongestORF	122	218	GTAAAATGTTTTAYTGAAATTTATTTACTTGTTCATATCATTAAAAACATCTATAATAAATCTACGATAAAAATATCTAAATAGCTATGTAACGGATTGAAAATAATCAATATATGATTTAaaccgttttaaatattaataaattttcatagaaaatcttattaaaataataaaaatgatttaggttamtaataattttgtttttgttaattctaaaCAAAAGTAGTAAAATTGATTTAAAATTTTTTTTCTGTTCTCAAAACGGTAATCGAGCTGAGGATTTAATCAAA	TRUE	ttt
Acrassus_c12759	F55B12.5	NA	NA	CCAAAATAAGGAAACGACTGCGTTTTGTCTCTTAATCATAGAGGTATAAAATTGCCCGTAATGTGCGGAGTTGAGCTGGAACGACCATCCATGACATATGTCAACCACGCAATCGTTATCAATACTGATTTCAGCTTCGACTTACCAAACTTTGTGGAAAAGTTCAAGCAACATATCCTAGCAGAATTGAAAAACGCAAAGATAAAAAAAAACTATGGAAAGCAACGAGGACGACGATAAATTCCGATTTTTTTAATGTTCTTTCTATTACGGAATTCAATAGAAGGTACGATAAAATTGATAATTTGGAC	0	2	0	1	M_1	0	0	0	0	0	1	1.77170418006431	1.77170418006431	36.0128617363344	311	valid_no_hit	NA	73.6	NA	NA	No_hit	No_hit	No_hit	7209	Onchocercidae	Nematoda	Metazoa	Eukaryota	TRUE	FALSE	TRUE	FALSE	FALSE	FALSE	FALSE	FALSE	Nematoda	Clade3	FALSE	p4e->BLAST-similarity	28	211	CCAAAATAAGGAAACGACTGCGTTTTGtctcttaatcatagaggtataaaattgcccgtaatgtgcggagttgagctggaacgaccatccatgacatatgtcaaccacgcaatcgttatcaatactgatttcagcttcgacttaccaaactttgtggaaaagttcaagcaacatatcctagcagaattgaaaaacgcaaagataaaaaaaAACTATGGAAAGCAACGAGGACGACGATAAATTCCGATTTTTTTAATGTTCTTTCTATTACGGAATTCAATAGAAGGTACGATAAAATTGATAATTTGGAC	TRUE	tct
Acrassus_c12781	NA	NA	NA	GCAAAGGCAGCAGCACTGGCAGTGTCAGCGCCAGTACTGGTGTCGCAGGTGGCAGTGGCAGCAGCACCAGCACAGGCACCGGTGGAAGCAGCGGCGGCAACGGTGGCAGCGGCAGCACCGGCGGTCTTCACTCCGCTGCGAGTTCGAGCCCCAGTGCGTCCCTTCTGGCCGTGGCCTTCGCCGTCGTCCCGCTGCTGTGGCTGTCAGCGTAATGGCCCTGGCCWGCTGGGTGACGCCTGACGCCTGATCATTACATGTACGCGCGCATATGCGCGCACTTTATTGAATGCACTCGTAGCTTAAGCTTATGCTCCCACAGTCCAACAAACCCAATACAATACACGCGAAGCACTGGCCTCGAGACGATGCACGCTAG	0	2	0	1	M_1	0	0	0	0	0	1	1	1	62.2340425531915	376	valid_no_hit	NA	NA	NA	NA	No_hit	No_hit	No_hit	NA	NA	No_hit	No_hit	No_hit	TRUE	FALSE	NA	NA	NA	NA	NA	NA	Ac	Ac	FALSE	p4e->ESTScan	1	235	gcaaaggcagcagcactggcagtgtcagcgccagtactggtgtcgcaggtggcagtggcagcagcaccagcacaggcaccggtggaagcagcggcggcaacggtggcagcggcagcaccggcggtcttcactccgctgcgagttcgagccccagtgcgtcccttctggccgtggccttcgccgtcgtcccgctgctgtggctgtcagcgtaatggccctggccwgctgggtgacGCCTGACGCCTGATCATTACATGTACGCGCGCATATGCGCGCACTTTATTGAATGCACTCGTAGCTTAAGCTTATGCTCCCACAGTCCAACAAACCCAATACAATACACGCGAAGCACTGGCCTCGAGACGATGCACGCTAG	FALSE	gca
Acrassus_c12782	NA	UniRef100_A8Q5G4	NA	TTCTAGTGCCAAGTGTGGCCACTCGGTGGCAGCATGACTCGCGCCGAAAACAGTGTCAGGCGGGGAGTTTGACTGGGGCGGTACATCTGTCAAATCGTAACGCAGGTGTCCTAAGGCTAGCTCAAAGAGGGCGGAAACCTCTTGTGGAGCAAAAGGGCAAAAGCTCGCTTGATCTTGATTTTCAGTACGAATACAGACCGCGAAAGCGTGGCCTATCGATCCTTTTGAATTAGAGGGTTTCTAGCAAGAGGTGTCAGAAAAGTTACCACAGGGATAACTGGCTTGTGGCAGCCAAGCGTCCATAGCGACGTTGCTTTTTGATCCTTCGATGTCGGCTCTTCCTATCATTGCGAAGCAGCTGTTAACGGTTTTGTCGGCTCTCATCCAGAAATTAAGGAC…	0	2	0	1	M_1	0	0	0	0	0	1	3.05581395348837	1	48.8372093023256	430	AcrRNA	166	NA	473152	undef	Nematoda	Metazoa	Eukaryota	31234	Rhabditidae	Nematoda	Metazoa	Eukaryota	FALSE	FALSE	TRUE	TRUE	TRUE	TRUE	TRUE	TRUE	conserved	conserved	FALSE	no-prediction	0	0	TTCTAGTGCCAAGTGTGGCCACTCGGTGGCAGCATGACTCGCGCCGAAAACAGTGTCAGGCGGGGAGTTTGACTGGGGCGGTACATCTGTCAAATCGTAACGCAGGTGTCCTAAGGCTAGCTCAAAGAGGGCGGAAACCTCTTGTGGAGCAAAAGGGCAAAAGCTCGCTTGATCTTGATTTTCAGTACGAATACAGACCGCGAAAGCGTGGCCTATCGATCCTTTTGAATTAGAGGGTTTCTAGCAAGAGGTGTCAGAAAAGTTACCACAGGGATAACTGGCTTGTGGCAGCCAAGCGTCCATAGCGACGTTGCTTTTTGATCCTTCGATGTCGGCTCTTCCTATCATTGCGAAGCAGCTGTTAACGGTTTTGTCGGCTCTCATCCAGAAATTAAGGAC…	FALSE	TT
Acrassus_c12853	NA	NA	NA	CTCTCTCTCTCTCTCTCTCTCTCTCTCYCWCTCTCAKCAGATGGGGGGGAGTCATTCATGTGTCCAATGCGACGTTAAGGTCCCTGCGCGTCTGCTACCGCAAGAGTTTGTTCCCTGGTTTGCCACAGACGCCGCTCCGTGTTTGGCCTTTGGAACACCATGTTGCTACCAACTGTGTGCAGATCCCTCCCAAAAGTTACGTCACCTCAGATCAGCCAATACATATCACTGTGCATTACGAGGGCCGTTTGAAGACGACAGACAGCGTCTTTATTGACTTGGATCACTCTGTCGTCTTCAATGATGATGGGATATGCATGCYCTCAAACACTGGTCAAATTAAATGAAATAGCCTGAAAGACACAGCCAGTGTTACCATGCTGTACCACACTGCGCAAA…	0	4	0	1	M_1	0	0	0	0	0	1	1	1	49.636803874092	413	valid_no_hit	NA	NA	9606	Hominidae	Chordata	Metazoa	Eukaryota	NA	NA	No_hit	No_hit	No_hit	FALSE	FALSE	NA	NA	NA	NA	NA	NA	Ac	Ac	FALSE	p4e->ESTScan	3	414	CTctctctctctctctctctctctctcycwctctcakcagatgggggggagtcattcatgtgtccaatgcgacgttaaggtccctgcgcgtctgctaccgcaagagtttgttccctggtttgccacagacgccgctccgtgtttggcctttggaacaccatgttgctaccaactgtgtgcagatccctcccaaaagttacgtcacctcagatcagccaatacatatcactgtgcattacgagggccgtttgaagacgacagacagcgtctttattgacttggatcactctgtcgtcttcaatgatgatggatatgcatgcyctcaaacactggtcaaattaaatgaaatagcnctgaaagacacagccagtgttaccatgctgtaccacactgcgcaaa…	FALSE	ctc
Acrassus_c12968	NA	NA	NA	GCTTAGTGGACCAAGCGTTCGCGTTTGGGAACCTGTGCTCGGCTAGGCTTGTRAATGATTGAAAAWWAATAAATTGTAAAATAATAMTTAAAAATAAATTGGAAATATATAAATATAAATATATAGAAAGGAGAAGTTTAGAAATTGTAAAATGAGTAAACATTAATAAATAAATAATTAATACGAAAAAACATTAATACGAAAAATATATACAAAAATAATGAAGTTGWTAAATATAAAATAAATGAAATATTGATTAGAATATTAAACAAAATAAAAAGGAGCCAAGTGTTGTAACAAACAAAATTAGTAGGGAAAGGAATACAATAAAAATGAGATAATATAGAAATAAATAAATTAAATAAA	0	3	0	1	M_1	0	0	0	0	0	1	1.48360655737705	1.48360655737705	22.6775956284153	366	valid_no_hit	NA	NA	620897	Anguillicolidae	Nematoda	Metazoa	Eukaryota	NA	NA	No_hit	No_hit	No_hit	TRUE	FALSE	NA	NA	NA	NA	NA	NA	Ac	Ac	TRUE	p4e->LongestORF	141	366	GCTTAGTGGACCAAGCGTTCGCGTTTGGGAACCTGTGCTCGGCTAGGCTTGTRAATGATTGAAAAWWAATAAATTGTAAAATAATAMTTAAAAATAAATTGGAAATATATAAATATAAATATATAGAAAGGAGAAGTTTAgaaattgtaaaatgagtaaacattaataaataaataattaatacgaaaaaacattaatacgaaaaatatatacaaaaataatgaagttgwtaaatataaaataaatgaaatattgattagaatattaaacaaaataaaaaggagccaagtgttgtaacaaacaaaattagtagggaaaggaatacaataaaaatgagataatatagaaataaataaattaaataa	FALSE	tta
Acrassus_c13027	NA	NA	NA	CTGTCCATAGGACTCGATAATAATTCAAAACAAATTGACAAAGTAACAGGTTTACTGAAAAACTGTGAGTGCTATTTTTCTGCCCTTTCTTTTCTTCCATATTTTCACTAATCAGAGACTTTTCTAGCTGGTACTTAAAGAACTTCATCGTTTGAAAATCCGAAGGCGTCTGTTTCTTGAACAAGAACGCTCCCTATACAAAGAAGATGTTAGTTGGTGTCAACATTGAGAGCACTACAGGCAGACGATTTGGTATAGGATCACCAAAATTCTATACAATATTTGGTTTAACTGTTATAGTCTTGTCTTTTTTAATTCGTTTATTACTGAACTGGATGAACTAGAGTAGCCGAGAACGGGATTGGGTGGAAGCCCACAA	0	3	0	1	M_1	0	0	0	0	0	1	2.07915567282322	2.07915567282322	36.9393139841689	379	valid_no_hit	NA	NA	NA	NA	No_hit	No_hit	No_hit	NA	NA	No_hit	No_hit	No_hit	TRUE	FALSE	NA	NA	NA	NA	NA	NA	Ac	Ac	TRUE	p4e->ESTScan	2	149	CtgtccataggactcgataataattcaaaacaaattgacaaagtaacaggtttactgaaaaactgtgagtgctatttttctgccctttcttttcttccatattttcactaatcagagacttttctagctggtacttaaagaacttcatGTTTGAAAATCCGAAGGCGTCTGTTTCTTGAACAAGAACGCTCCCTATACAAAGAAGATGTTAGTTGGTGTCAACATTGAGAGCACTACAGGCAGACGATTTGGTATAGGATCACCAAAATTCTATACAATATTTGGTTTAACTGTTATAGTCTTGTCTTTTTTAATTCGTTTATTACTGAACTGGATGAACTAGAGTAGCCGAGAACGGGATTGGGTGGAAGCCCACAA	TRUE	atg
Acrassus_c13073	NA	NA	NA	CAGTTTCGTTACCAAAGCGGTGTAAAAGAAGAGTTGCAGTAATTTAAGGCAAATTGGCCCGTTGAATTTCCCTCTGTCCCTTTTATTCGCTCCTTGTTGTATCTGTACCCTTTTGGCGTGCGTGGTTGGTGTTTATGACAGTTCCAGCTGGTACTGTCATTAGCACTGGCCGCTCGCGCGGCGGGTGGTACGAGGAAGAAAGGGAGGGGAGGGCCGTGAATCGGRGTAGGGCGTACGCTGATACGACATAAAAGTCAACG	0	2	0	1	M_1	0	0	0	0	0	1	1.98076923076923	1.98076923076923	51.1538461538461	260	valid_no_hit	NA	NA	NA	NA	No_hit	No_hit	No_hit	NA	NA	No_hit	No_hit	No_hit	TRUE	FALSE	NA	NA	NA	NA	NA	NA	Ac	Ac	TRUE	p4e->LongestORF	12	255	CAGTTTCGTTAccaaagcggtgtaaaagaagagttgcagtaatttaaggcaaattggcccgttgaatttccctctgtcccttttattcgctccttgttgtatctgtacccttttggcgtgcgtggttggtgtttatgacagttccagctggtactgtcattagcactggccgctcgcgcggcgggtggtacgaggaagaaagggaggggagggccgtgaatcggrgtagggcgtacgctgatacgacataaaagTCAACG	TRUE	ctt
Acrassus_c13169	NA	NA	NA	TTGTAAAGTTTTGTCTCCATCAAAGAACCGTGCATACGCCATCAATATCGCATTATTATCTACAATGGTAGATTCATTCAACTGTATTGAGAATAGTGTTTCGGAGAATAGCTACAAGATTATTTTCAACATTAGCCGCCATTTCATCAATACGTTGGTTGACGAGGTACCGCTAAGAGGTAATGTTTTCATAACCTCGGTTGGAGCCTGATGTATTACTGTTGATATATTTCTAATAGAAGGCATTATTAACTTTTCTTCTAATGTTATGRTTTTTACCTACACTTTGTAATTAATTGAGATATATTGTAGGCTGCCGTTAAACCATCGTGATTACTTTGAATTTTGTTTTTTAAACTAATACAGTTATTGTAGAACG	0	2	0	1	M_1	0	0	0	0	0	1	1.70712401055409	1.70712401055409	33.245382585752	379	valid_no_hit	NA	NA	NA	NA	No_hit	No_hit	No_hit	104421	Formicidae	Arthropoda	Metazoa	Eukaryota	TRUE	FALSE	TRUE	No_hit	TRUE	No_hit	FALSE	No_hit	Metazoa	Ac	TRUE	p4e->BLAST-similarity	25	340	TTGTAAAGTTTTGTCTCCATCAAAgaaccgtgcatacgccatcaatatcgcattattatctacaatggtagattcattcaactgtattgagaatagtgtttcggagaatagctacaagattattttcaacattagccgccatttcatcaatacgttggttgacgaggtaccgctaagaggtaatgttttcataacctcggttggagcctgatgtattactgttgatatatttctaatagaaggcattattaacttttcttctaatgttatgrtttttacctcctttgtaattaattgagatatattgtaggctgccgttaaaccatcgtgattactttgAATTTTGTTTTTTAAACTAATACAGTTATTGTAGAACG	TRUE	caa
Acrassus_c13205	NA	NA	NA	GTGGCAGCCGCTCACTCACCTTCAAACAATACGTCAACGACGATCCACTCTATCAGGCCTACTCCACCGCCCTCCTCGCCACTCTCCTTCCATACCTTCAGCGACATCAAACAAGTCAAACATGCGGGCAAGTATTTGGTCAAACTAAACAGTGTTCTCAACACTATTTCATCACCATCAAAGAAAGCAAACTCAAGCCCGACATCTCATCCATCAAAGAGATCAAATCCAAACACTGCTTCGTCTACGAGCGCAACACTTGTCGCGCGTTTGAGCGAACGAATGAGGGCGAAGGCCAGCCATTCTCGTTCACCGTCTTGTCATGACCACACTCGATCCCATACACTGCCAATCGTTTAATACTT	0	3	0	1	M_1	0	0	0	0	0	1	2.73698630136986	2.33150684931507	48.7671232876712	365	valid_no_hit	NA	NA	NA	NA	No_hit	No_hit	No_hit	NA	NA	No_hit	No_hit	No_hit	TRUE	FALSE	NA	NA	NA	NA	NA	NA	Ac	Ac	FALSE	p4e->ESTScan	3	366	GTggcagccgctcactcaccttcaaacaatacgtcaacgacgatccactctatcaggcctactccaccgccctcctcgccactctccttccataccttcagcgacatcaaacaagtcaaacatgcgggcaagtatttggtcaaactaaacagtgttctcaacactatttcatcaccatcaaagaaagcaaactcaagcccgacatctcatccatcaaagagatcaaatccaaacactgcttcgtctacgagcgcaacacttgtcgcgcgtttgagcgaacgaatgagggcgaaggccagccattctcgttcaccgntcttgtcatgaccacactcgatcccatacactgccaatcgtttaatact	FALSE	ggc
Acrassus_c13426	NA	NA	NA	TACTGGTCTGAACTCCCTGATCTTTTGAGTTTGTGATTATGAAAAAAAAGATAAATTACGATAAATTATGACAAATTTTGGAAATTCATGTTCATTTTGGAAAGTCATGTTCATTGAACCCAGCGTCAAATTCTCATAATTTCCTGTGGAAGAGGTGATTCATCTTGTCTAGAAAGCTTTCTTTATAGAAGAACATCAGTGGTAACGCATTCAAGGTAACGCACAGTGACATGTATGATTGAGATCATGTT	0	2	0	1	M_1	0	0	0	0	0	1	2	2	33.8645418326693	251	valid_no_hit	NA	NA	NA	NA	No_hit	No_hit	No_hit	NA	NA	No_hit	No_hit	No_hit	TRUE	FALSE	NA	NA	NA	NA	NA	NA	Ac	Ac	TRUE	p4e->LongestORF	40	160	TACTGGTCTGAACTCCCTGATCTTTTGAGTTTGTGATTAtgaaaaaaaagataaattacgataaattatgacaaattttggaaattcatgttcattttggaaagtcatgttcattgaacccagcgtcaaattctcataatttcctgtggaagaggtgatTCATCTTGTCTAGAAAGCTTTCTTTATAGAAGAACATCAGTGGTAACGCATTCAAGGTAACGCACAGTGACATGTATGATTGAGATCATGTT	TRUE	atc
Acrassus_c13474	NA	NA	NA	TACGGGGGGGGCCTTTAATTAGTAGAGCAATTGTTTAAAATATGCATTATGTGAAGAATTGTTTGTTCACTATTTTGTCTCTCAAGGTAAAAAACAACTAATTTGCTTAAAGATTCATTGGAATGAGACTCCAAACTTTGAATATTGTATTTTTTAACGTTTAGTTATGTATTTGTTATGGTATTGCGTATTATTTGAAGTTATTTATTTAGCTGAATGTTCTGAATTTAATCTRATTTCAATGGACTTGAATTAATTTTTTGGTGATTTGAACGGTAGAAAAACTTGCAGTCTATTTGTTTGGAATGTTCTTGTTTATTTTTATTTATTAAAACTGWWTTTTTCCGAATCGGAGTTGATATATTTGAATTCATGAATGAACAAATAGATAGCTGTTGT…	0	2	0	1	M_1	0	0	0	0	0	1	1	1	28.0397022332506	403	valid_no_hit	NA	NA	NA	NA	No_hit	No_hit	No_hit	NA	NA	No_hit	No_hit	No_hit	TRUE	FALSE	NA	NA	NA	NA	NA	NA	Ac	Ac	TRUE	p4e->LongestORF	231	402	TACGGGGGGGGCCTTTAATTAGTAGAGCAATTGTTTAAAATATGCATTATGTGAAGAATTGTTTGTTCACTATTTTGTCTCTCAAGGTAAAAAACAACTAATTTGCTTAAAGATTCATTGGAATGAGACTCCAAACTTTGAATATTGTATTTTTTAACGTTTAGTTATGTATTTGTTATGGTATTGCGTATTATTTGAAGTTATTTATTTAGCTGAATGTTCTGAATTTAatctratttcaatggacttgaattaattttttggtgatttgaacggtagaaaaacttgcagtctatttgtttggaatgttcttgtttatttttatttattaaaactgwwtttttccgaatcggagttgatatatttgaattcatgaatgaacaaatagatagctgttgt…	FALSE	ata
Acrassus_c13485	NA	NA	NA	GAACGGCATGGCGGAGAGCTGTTCGACAAGCACACGCTGGGCRRRGACGAGCAGCTAAACCCGCAGTCCTCTCCTTTTCTCTCTCTCTGTCCCGCTATTTAGCCATTTCCTGTGAGTGTGTGTGTGTGTGTCTGCAATCATCCCTCACTCATTCACTGCACGCCCCSSCCCGCGCTCTCTTCCTTCCTCGACGCAGTGACCGTCCCCGCGAAGCCATCAAAAGTTTCCCGTCCAGGGCAGGCGGGGAGCTGGTGCTAACGCTGACGCTCGCCCGCCTCGGCCCCTCCGCTCACGTCGTTTTAG	0	2	0	1	M_1	0	0	0	0	0	1	2.72937293729373	2.72937293729373	61.3861386138614	303	eelmRNA	NA	NA	94232	Serranidae	Chordata	Metazoa	Eukaryota	NA	NA	No_hit	No_hit	No_hit	FALSE	FALSE	NA	NA	NA	NA	NA	NA	Ac	Ac	FALSE	p4e->LongestORF	3	303	GAacggcatggcggagagctgttcgacaagcacacgctgggcrrrgacgagcagctaaacccgcagtcctctccttttctctctctctgtcccgctatttagccatttcctgtgagtgtgtgtgtgtgtgtctgcaatcatccctcactcattcactgcacgccccsscccgcgctctcttccttcctcgacgcagtgaccgtccccgcgaagccatcaaaagtttcccgtccagggcaggcggggagctggtgctaacgctgacgctcgcccgcctcggcccctccgctcacgtcgttttaG	FALSE	acg
Acrassus_c13518	NA	NA	NA	AGTCCATTCAAAAGAGTTGAAAACAGGTCACCATTAGATGAGAAAGCTGGTTCTAAAGCATTGCATTGATTTACTTCAAGAATTTATGGAATATAATGAAAACACAAACAAACGAAGCACTTTAATTAGTGATTTGATTAAGAGACTATGATTATAACTGATATACGCGTACGCATGGATTTTCCAGCAAACCAACCAACAATTATATTTCAGTTCACGAAACGTACATACTCCAAAAAWWGACTATTTAGCATATCTTCCAAAAGTAGTCTTTTTCATAATACAAAAAATAAATACTTTTATTAAATTTACAGTCACGATCGAACTCACTACTGCGTCTCTGCCATATATACTTC	0	2	0	1	M_1	0	0	0	0	0	1	1	1	32.0224719101124	356	valid_no_hit	NA	NA	NA	NA	No_hit	No_hit	No_hit	NA	NA	No_hit	No_hit	No_hit	TRUE	FALSE	NA	NA	NA	NA	NA	NA	Ac	Ac	FALSE	p4e->LongestORF	158	356	AGTCCATTCAAAAGAGTTGAAAACAGGTCACCATTAGATGAGAAAGCTGGTTCTAAAGCATTGCATTGATTTACTTCAAGAATTTATGGAATATAATGAAAACACAAACAAACGAAGCACTTTAATTAGTGATTTGATTAAGAGACTATGATTATAActgatatacgcgtacgcatggattttccagcaaaccaaccaacaattatatttcagttcacgaaacgtacatactccaaaaawwgactatttagcatatcttccaaaagtagtctttttcataatacaaaaaataaatacttttattaaatttacagtcacgatcgaactcactactgcgtctctgccatatatacttC	TRUE	ctg
Acrassus_c13610	NA	NA	NA	TTTTGTTTTTTCTAACTGCTATTTTTCATTTTTTTGTAGCATACTTTACAACTGTGAATATATTTGACTGTAGATTAGTTATAGATATTTCAAAATGTTTGACTATAAGTGCTATTTAATCTAAGTATTATTGAAAATTTTTTGCTGTAATAGTCTTTTAAAATTATTTTACTATCTGCAGTCTTATCTCTTTGTCAAGATTTTATTAATTTTTCTTTTGGTCATATCGATGCGAGCGTTTTTCCCCATGTTCATTTGTAACATATTAATAATAGCCCTCTTGATGTTTTCGGACCATGGTTTGTCTTCACGGTCAAATTCAAGCTACGGAAACAACACCATCAACATATTTGAAACGAACTGGCAACTTCATCAACCCGAGATTTTCCTCCTCCATTT…	0	2	0	1	M_1	0	0	0	0	0	1	3.625250501002	1	32.8657314629259	499	valid_no_hit	NA	NA	NA	NA	No_hit	No_hit	No_hit	6253	Ascarididae	Nematoda	Metazoa	Eukaryota	TRUE	FALSE	FALSE	No_hit	FALSE	No_hit	FALSE	No_hit	Clade3	Ac	TRUE	p4e->BLAST-similarity	202	499	TTTTGTTTTTTCTAACTGCTATTTTTCATTTTTTTGTAGCATACTTTACAACTGTGAATATATTTGACTGTAGATTAGTTATAGATATTTCAAAATGTTTGACTATAAGTGCTATTTAATCTAAGTATTATTGAAAATTTTTTGCTGTAATAGTCTTTTAAAATTATTTTACTATCTGCAGTCTTATCTCTTTGTCAAGATtttattaatttttcttttggtcatatcgatgcgagcgtttttccccatgttcatttgtaacatattaataatagccctcttgatgttttcggaccatggtttgtcttcacggtcaaattcaagctcggaaacaacaccatcaacatatttgaaacgaactggcaacttcatcaacccgagattttcctcctccatttc…	FALSE	acc
Acrassus_c13908	F23B2.11	NA	NA	TGACGATACAATAATGTTTTTAAAAAATAATAAGCATTGTTGATGGAGGATTTTCTCGTTCTTGGGCTTATTTGATGTGCATGGAGTATGGAATGATACCTTCAACCGATTTTGGTGACCATATATTTATATCATCGTCCGTTCCTGTCAGTATGCAACTTGATATTTGTCGAGGTATCTTTGGGAATATATTCACAAGGAAAAGCTTGGAAGATAATATTCGAAGCTTAAATGATAAATTTGCAAAACACTTTAGCTAG	0	2	0	1	M_1	0	0	0	0	0	1	1.98461538461538	1.98461538461538	33.4615384615385	260	valid_no_hit	NA	48.5	NA	NA	No_hit	No_hit	No_hit	NA	NA	No_hit	No_hit	No_hit	TRUE	FALSE	NA	NA	NA	NA	NA	NA	Ac	Ac	FALSE	p4e->LongestORF	24	258	TGACGATACAATAATGTTTTTAAaaaataataagcattgttgatggaggattttctcgttcttgggcttatttgatgtgcatggagtatggaatgataccttcaaccgattttggtgaccatatatttatatcatcgtccgttcctgtcagtatgcaacttgatatttgtcgaggtatctttgggaatatattcacaaggaaaagcttggaagataatattcgaagcttaaatgataaatttgcaaaacactttagcTAG	TRUE	aaa
Acrassus_c13934	NA	NA	NA	CAGGTGGTATACAACGCAGAGGTACGGGGGGGAGTTTTAAGRRGRGGTAAGTAAATTTTGTTATTTAATTTTAATTCTTAATGTAGGCAATGAAATTTGACCTTTGTBGTATTTTATTTGTAGAAGATATTGTACCAGAATAATCGGCTATACTGTACAAATTTATACTTTTTTATTTAAAAAATTAATAMTTAAAATTAAGTTCTTGAAATAATAAGGTGAAATATTGTAGTTATAGAAAAATATTAATAATTTTTGTAGATTTCTAGAACGAATCAGATTTAGTACCTGAATAGAGAAGWAGGAAGAAAGAAAGATGAGGATAAAAAAGAGGAAAAGAAAGAAGAAAAGAAGGAGGAAGAGAAGAAGGACGAGAAGACAGACGAGAAAGAGGAGAAG…	0	4	0	1	M_1	0	0	0	0	0	1	2.002331002331	2.002331002331	31.2354312354312	429	AcrRNA	NA	NA	7460	Apidae	Arthropoda	Metazoa	Eukaryota	NA	NA	No_hit	No_hit	No_hit	FALSE	FALSE	NA	NA	NA	NA	NA	NA	Ac	Ac	FALSE	p4e->ESTScan	280	430	CAGGTGGTATACAACGCAGAGGTACGGGGGGGAGTTTTAAGRRGRGGTAAGTAAATTTTGTTATTTAATTTTAATTCTTAATGTAGGCAATGAAATTTGACCTTTGTBGTATTTTATTTGTAGAAGATATTGTACCAGAATAATCGGCTATACTGTACAAATTTATACTTTTTTATTTAAAAAATTAATAMTTAAAATTAAGTTCTTGAAATAATAAGGTGAAATATTGTAGTTATAGAAAAATATTAATAATTTTTGTAGATTTCTAGAACGAATCAGatttagtacctgaatagagaagwaggaagaaagaaagatgaggataaaaaagaggaaaagaaagaagaaaagaaggaggaagagaagaaggacgagaagacagacgagaaagaggagaag…	TRUE	att
Acrassus_c13947	NA	NA	NA	ACTCTCGGAGATCAACTCGGCTCTCGAAGAGAGTTTCGTTGATTCCTCCTCCCTTCCCTTCCTTTCTAGTTTTTTTGCAGTTCTCCACCTCTGCCTCCCTTCCCTCCCCTCTCACTGAGCCTCGTCGCTGCTGCTGTCTGGAGTTCAACGTTGTTTTGTCTCCACTGCTGCATGCGCTTGATCCTCCTCCTCTCYTCCTGTTTCCCTTTGATTTCCTTTCTTCTGTTGATGTCCTTTTCCCTTCCTCCTTCGCTTCTTTGGAGCGCTGGAGCCAGGCCAGTTCATTCTTCATCCCTCCTCCTCCTACTCCACCATCAGAGATCATT	0	2	0	1	M_1	0	0	0	0	0	1	1.92944785276074	1.92944785276074	51.840490797546	326	valid_no_hit	NA	NA	NA	NA	No_hit	No_hit	No_hit	NA	NA	No_hit	No_hit	No_hit	TRUE	FALSE	NA	NA	NA	NA	NA	NA	Ac	Ac	FALSE	p4e->ESTScan	2	329	Actctcggagatcaactcggctctcgaagagagtttcgttgattcctcctcccttcccttcctttctagtttttttgcagttnctccacctctgcctcccttccctcccctctcactgagcctcgtcgctgctgctgntctggagttcaacgttgttttgtctccactgctgcatgcgcttgatcctcctcctctcytcctgtttccctttgatttcctttcttctgttgatgtccttttcccttcctccttcgcttctttggagcgctggagccaggccagttcattcttcatccctcctcctcctactccaccatcagagatcatt	FALSE	ctc
Acrassus_c13950	NA	NA	NA	TCCTAAAGTACAATGCCGTGTAGTGGCCTTATGAAATGTTATTTCTCCATAAAATTTTACTGCTGACGAACTGCAAAATCAAATACAACGGTTATACTCACTGAGATCAAAGGTCTAGTTCAATATTTACGAGATGCCCCTCTACCTCTTCTTGACAGAAACTGAAATTCAAAAAAATGTGGCTCTATGAATGCACGAGGAATTCCTYAATGTTCCCTTACAAAAAAATATGACAAAAGCATGTAATTTAGTGTTATTCATAGAAATTGAAATATCTTCAATTGGGAAATATAAATTATATCCGWYCTTACGCGGAAGAACACGAACGGGAGGTCCTGAGCGGMMAAAACATACAAATAGAGAAGTCTCCTCTACCGCTAAGTAGAAAAAAGGTT	0	2	0	1	M_1	0	0	0	0	0	1	1	1	36.7088607594937	395	valid_no_hit	NA	NA	NA	NA	No_hit	No_hit	No_hit	NA	NA	No_hit	No_hit	No_hit	TRUE	FALSE	NA	NA	NA	NA	NA	NA	Ac	Ac	TRUE	p4e->LongestORF	172	394	TCCTAAAGTACAATGCCGTGTAGTGGCCTTATGAAATGTTATTTCTCCATAAAATTTTACTGCTGACGAACTGCAAAATCAAATACAACGGTTATACTCACTGAGATCAAAGGTCTAGTTCAATATTTACGAGATGCCCCTCTACCTCTTCTTGACAGAAACTGAAATTCAaaaaaatgtggctctatgaatgcacgaggaattcctyaatgttcccttacaaaaaaatatgacaaaagcatgtaatttagtgttattcatagaaattgaaatatcttcaattgggaaatataaattatatccgwycttacgcggaagaacacgaacgggaggtcctgagcggmmaaaacatacaaatagagaagtctcctctaccgctaagtagaaaaaaggTT	FALSE	cct
Acrassus_c13993	NA	UniRef100_A8QBS6	SAP domain containing protein	AGAGTTTTTTTACGTTTTTTCGTTTTCTTCTTTCTCCTTAGGCGTTGGTAGGATTTTTTCAGCCATTGCTATAATTCGTTCTCCAACTTTTCGGAAATCTTGCACGGCGGCTTTCATCATGACAGTATCGTCAACCGAATTCTTCAAGCATTTTCAGCATCATGGAGTCGCTTCCGATACTTCTCAACGTCCTCTTCCTAAACGTTTTCTTCTTATCTAGACTCTGCGTCAATTTGAACCCTCTTTCAATTGGGACTCCAAATCTGGACCTTCTGCATCTCCGTGTTACGGGCGTGTTCCATTTGTGATACTTTCTCCATCATTTGCTGGATATCCATTAAGGCTCCATGAAAACGACAACACCTGAATTACTTACGTCAGGTGCAGCACCAACTGACT…	0	3	0	1	M_1	0	0	0	0	0	1	1.51121076233184	1.51121076233184	43.2735426008969	446	valid_no_hit	59.7	NA	6279	Onchocercidae	Nematoda	Metazoa	Eukaryota	6279	Onchocercidae	Nematoda	Metazoa	Eukaryota	TRUE	FALSE	FALSE	No_hit	FALSE	No_hit	FALSE	No_hit	Clade3	Ac	TRUE	p4e->BLAST-similarity	49	349	AGAGTTTTTTTACGTTTTTTCGTTTTCTTCTTTCTCCTTAGGCGTTGGtaggattttttcagccattgctataattcgttctccaacttttcggaaatcttgcacggcggctttcatcatgacagtatcgtcaaccgaattcttcaagcatttagcatcatggagtcgcttccgatacttctcaacgtcctcttcctaaacgttttcttcttatctagactctgcgtcaatttgaaccctctttcaattgggactccaaatctggaccttctgcatctccgtgttacgggcgtgttccatttgtgatactttctccatcatttgctggatatccattaaggctccatgAAAACGACAACACCTGAATTACTTACGTCAGGTGCAGCACCAACTGACTTT…	TRUE	cat
Acrassus_c14012	NA	NA	NA	ATGCTATTCTATTTTTATTCAACTAATTTTWAAACAAAATAAAAACAAAATCTATAGTTCATTCTTTTTGGTATTTTGTATTTTGTATTTCGTCTTTTTCTTTAGTATTTCTCTTGTTTTCTTGTCTTTTCTTTGTTATTTTTTTCTATTTGTGCTGTCCTCGGTATTTTTGGTACTTTTCATTCTTTTTCGTCCTTTTTGC	0	3	0	1	M_1	0	0	0	0	0	1	2.5990099009901	2.5990099009901	24.7524752475248	202	valid_no_hit	NA	NA	NA	NA	No_hit	No_hit	No_hit	NA	NA	No_hit	No_hit	No_hit	TRUE	FALSE	NA	NA	NA	NA	NA	NA	Ac	Ac	FALSE	p4e->ESTScan	2	203	Atgctattctatttttattcaactaattttwaaacaaaataaaaacaaaatctatagttcattctttttggtattttgtattttgtatttcgtctttttctttagtatttctcttgttttcttgtcttttctttgttatttttttctatttgtgctgtcctcggtatttttggtacttttcattctttttcgtcctttttgc	FALSE	tgc
Acrassus_c14111	NA	NA	NA	ATGGTCCTAACAGGGTGTACTGTCAGTATAAATGTTAACACTCACTTAACACAAGCTCTCAGTTTTGCATTTTGTTGTTTTTAATTTTTTGAGCTGTTCATATTTTCTTGTTTTTCCTCTGAAGTTGATTTTTTTACAATTGAATATACAGTTTAAGTGCTTTTTGGGTATAATTTGGTGATGGGTAAGAAGAGTGCTTCTACCCTAGTAGTATTACTGTTTTTGTTTGAATCTGAATGTATCTTAGAGTATGTGAGGGTACAGCTTCTCCTGTATTTAATTAAGCATTTATACCAAATAAAAAGGAAGATTTGGTTTTTTAGTATTCAAAGTCACATTGATAGATCTTGATATGTGTCTTATATGACAAAAACACCAAAATAACATGGCTAGCTTGAT…	0	3	0	1	M_1	0	0	0	0	0	1	1.50418410041841	1.50418410041841	31.5899581589958	478	eelmRNA	NA	NA	NA	NA	No_hit	No_hit	No_hit	NA	NA	No_hit	No_hit	No_hit	FALSE	FALSE	NA	NA	NA	NA	NA	NA	Ac	Ac	FALSE	p4e->LongestORF	157	349	ATGGTCCTAACAGGGTGTACTGTCAGTATAAATGTTAACACTCACTTAACACAAGCTCTCAGTTTTGCATTTTGTTGTTTTTAATTTTTTGAGCTGTTCATATTTTCTTGTTTTTCCTCTGAAGTTGATTTTTTTACAATTGAATATACAGTTTAAgtgctttttgggtataatttggtgatgggtaagaagagtgcttctaccctagtagtattactgtttttgtttgaatctgaatgtatcttagagtatgtgagggtacagcttctcctgtatttaattaagcatttataccaaataaaaaggaagatttggttttttagtattcaaagtcacattgatagatctTGATATGTGTCTTATATGACAAAAACACCAAAATAACATGGCTAGCTTGAT…	TRUE	gtg
Acrassus_c14120	Y37E3.8a	UniRef100_A8NLD7	60S ribosomal protein L27a, putative	GACGTCGGGTGCTAACGTCCGGCGTCAAGAGGGAAACAACCCAGACCGCCAGCTAAGGTCCCAAAGATTGGCTAAGTGGAAAACGAAAGTAGGATAGGGTGAAGCCAGGGGAAACTCTGGTGRAGGCTCGTAGCGATACTGACGTGCAAATCGTTCGTCTGATTTGGGTATAGGGGCGAAAGACTAATCGAACCATCTAGTAGCTGGTTCCCTCCGAAGTTTCCCTCAGGATAGCTGGAACTTATACAGTTTTATCAAGTAAAGCTCTTTGTTTGACTATATTCAGTAACTCGTAAAAAATGCCCACCCGGCTTCACAGCAACAGAAAGAAGAGAGGTCACGTCACTGCCGGTCACGGTCGTGTCGGTAAGCACAGAACTCACCCTGGTGGTCGTGGTA…	0	4	0	1	M_1	0	0	0	0	0	1	1.11310344827586	1.11310344827586	49.8724489795918	784	valid_no_hit	75.5	85.1	37360	Plasmodiophoridae	undef	undef	Eukaryota	2880	Ectocarpaceae	Phaeophyceae	undef	Eukaryota	FALSE	FALSE	TRUE	TRUE	TRUE	TRUE	TRUE	TRUE	conserved	conserved	FALSE	p4e->BLAST-similarity	300	705	GACGTCGGGTGCTAACGTCCGGCGTCAAGAGGGAAACAACCCAGACCGCCAGCTAAGGTCCCAAAGATTGGCTAAGTGGAAAACGAAAGTAGGATAGGGTGAAGCCAGGGGAAACTCTGGTGRAGGCTCGTAGCGATACTGACGTGCAAATCGTTCGTCTGATTTGGGTATAGGGGCGAAAGACTAATCGAACCATCTAGTAGCTGGTTCCCTCCGAAGTTTCCCTCAGGATAGCTGGAACTTATACAGTTTTATCAAGTAAAGCTCTTTGTTTGACTATATTCAGTAACTCGTAAAAAatgcccacccggcttcacagcaacagaaagaagagaggtcacgtcactgccggtcacggtcgtgtcggtaagcacagaactcaccctggtggtcgtggta…	TRUE	atg
Acrassus_c14141	NA	NA	NA	TTCTTAGGGGTTATTAGCACTCAGAATTAAATAGTATCTTAAGCTTTCTGATTGATTAAATATCAGATATAATTAAATATTTTTTGACTATTAAAAAATTGAATGAATTTAATTAAACATCAGAATATCGTACTCCTAGCTTTTATTCATTTCTGTTCCTTTTAGCATATCAATGGATTTACGTATGGCCGAAGCAGTTACATCKATGCATGCCACAATGGATCAGTTAACTGAATTGTGGGTTTTGATCAAATCGGGAGGATCGCAACGYAGTACACGTGTTTATGATTGTTGTAATMATACSAWCGGCCTCTTCGAAGACAAGGAGGATGATACTCAAGCTTGTGAACTATTGAAAACTGCTAAAGACGATATGAGAAGCATCAAAGACAACCGAGA…	0	3	0	1	M_1	0	0	0	0	0	1	1	1	30.6382978723404	705	valid_no_hit	NA	NA	NA	NA	No_hit	No_hit	No_hit	NA	NA	No_hit	No_hit	No_hit	TRUE	FALSE	NA	NA	NA	NA	NA	NA	Ac	Ac	FALSE	p4e->ESTScan	173	626	TTCTTAGGGGTTATTAGCACTCAGAATTAAATAGTATCTTAAGCTTTCTGATTGATTAAATATCAGATATAATTAAATATTTTTTGACTATTAAAAAATTGAATGAATTTAATTAAACATCAGAATATCGTACTCCTAGCTTTTATTCATTTCTGTTCCTTTTAGCATATCAatggatttacgtatggccgaagcagttacatckatgcatgccacaatggatcagttaactgaattgtgggttttgatcaaatcgggaggatcgcaacgyagtacacgtgtttatgattgttgtaatmatacsawcggcctcttcgaagacaaggaggatgatactcaagcttgtgaactattgaaaactgctaaagacgatatgagaagcatcaaagacaaccgaga…	TRUE	atg
Acrassus_c14147	NA	NA	NA	AATTGATGAAGTTGTCTTTGCGAGAGATTATGACAGAAAATATCAAGTTTTTTTTTATTAACAATGAAAACGCATCCTTACAGGTGATCAGTGTTAAGTTGGTTCCTTGAAGCTTTTGATTTACTTCATTATATTTTTTAAAAATCCATTCCAAGTAAAAGACGTCATSTTTGATTGTTTTTAATTGAGCGCAGAAACTAATMTCGGGTTCACTGTCAAGAAACTRAACAACGCTATTATACAATTCAGCAAAACGAGTTAAGCATGTATCCTTTGAGAGCCAATAAACTTCTGTGTATAAAAGTAGCCGAATAAATTGCTCATTGTTATCCTGGCACAGCTGTCGAAACATTCTACCATTTTTATCATTCGATTTAATTTTTGTTTGGTCTTAATTAT…	0	3	0	1	M_1	0	0	0	0	0	1	1.35561497326203	1.35561497326203	33.6898395721925	748	valid_no_hit	NA	NA	NA	NA	No_hit	No_hit	No_hit	104421	Formicidae	Arthropoda	Metazoa	Eukaryota	TRUE	FALSE	TRUE	TRUE	TRUE	TRUE	TRUE	TRUE	conserved	conserved	TRUE	p4e->BLAST-similarity	400	748	AATTGATGAAGTTGTCTTTGCGAGAGATTATGACAGAAAATATCAAGTTTTTTTTTATTAACAATGAAAACGCATCCTTACAGGTGATCAGTGTTAAGTTGGTTCCTTGAAGCTTTTGATTTACTTCATTATATTTTTTAAAAATCCATTCCAAGTAAAAGACGTCATSTTTGATTGTTTTTAATTGAGCGCAGAAACTAATMTCGGGTTCACTGTCAAGAAACTRAACAACGCTATTATACAATTCAGCAAAACGAGTTAAGCATGTATCCTTTGAGAGCCAATAAACTTCTGTGTATAAAAGTAGCCGAATAAATTGCTCATTGTTATCCTGGCACAGCTGTCGAAACATTCTACCATTTTTATCATTCGATTTAATTTTTGTTTGGTCTTAATTAT…	FALSE	gat
Acrassus_c14189	F01F1.6	NA	NA	GAAAATAACACTGGTAACTTTGTTTTGCCGACAATTGTATCAGTTTTGAAGCCCGATGCTGCAGTGGCTCTTCGTGAAACTTTCGCCCCTATACTTTATTTGTTCAAGATTCGCGATTTGGATGAAGGCATAAAAATAAACAATTTAGTTTCCCAAGGTCTGTCAAGTTCTCTATTCACGAGCAATATACAGGATACTTTYAAATGGATTGGACCACATGGCAGTGACTGYGGAATCATAAACGTTAACATTCCGACATCTGGTGCTGAAATCGGAGGAGCGTTTGGGGGTGAAAAAGAAACTGGTGGTGGTCGAGAATCCGGTTCTGATTCATGGAARCAGTATATGCGTCGTTCTACTTGTACGGTCAATTAYAGTAAAAACCTACCATTATCCCAA…	0	2	0	1	M_1	0	0	0	0	0	1	1.54487179487179	1.54487179487179	40.8119658119658	468	valid_no_hit	NA	184	200597	Oxytrichidae	undef	undef	Eukaryota	52066	Steinernematidae	Nematoda	Metazoa	Eukaryota	FALSE	FALSE	TRUE	TRUE	TRUE	TRUE	TRUE	TRUE	conserved	conserved	FALSE	p4e->BLAST-similarity	1	415	gaaaataacactggtaactttgttttgccgacaattgtatcagttttgaagcccgatgctgcagtggctcttcgtgaaactttcgcccctatactttatttgttcaagattcgcgatttggatgaaggcataaaaataaacaatttagtttcccaaggtctgtcaagttctctattcacgagcaatatacaggatactttyaaatggattggaccacatggcagtgactgyggaatcataaacgttaacattccgacatctggtgctgaaatcggaggagcgtttgggggtgaaaaagaaactggtggtggtcgagaatccggttctgattcatggaarcagtatatgcgtcgttctacttgtacggtcaattayagtaaaaacctaccattatcccaa…	FALSE	gaa
Acrassus_c14249	B0365.3	NA	NA	GGACGAGCAGTTCCCCGAGGACTTCCAGTTTGACACCGATGAGGTCAACTTCCCCACCGAGTACTGGGGTTCTGTCATTTCACACTGCCGGACGAGCAGTTCCCCGAGGACTTCCAGTTTGACACCGATGAGGTCAACTTCCCCACCGAGTACTGGGGTTCTGTCATTTCACACTGCCGGACGAGCAGTTCCCYGAGGACTTCCAGTTTGACACCGATGAGGTCAACTTCCCCACCGAGTACTGGGGTTCTGTCATTTCACACTGCCGGACGAGCAGTTCCCT	0	2	0	1	M_1	0	0	0	0	0	1	2	2	56.5371024734982	283	valid_no_hit	NA	49.7	9823	Suidae	Chordata	Metazoa	Eukaryota	7955	Cyprinidae	Chordata	Metazoa	Eukaryota	FALSE	FALSE	TRUE	No_hit	TRUE	No_hit	TRUE	No_hit	conserved	Ac	FALSE	p4e->BLAST-similarity	43	238	GGACGAGCAGTTCCCCGAGGACTTCCAGTTTGACACCGATGAggtcaacttccccaccgagtactggggttctgtcatttcacactgccggacgagcagttccccgaggacttccagtttgacaccgatgaggtcaacttccccaccgagctggggttctgtcatttcacactgccggacgagcagttcccygaggacttccagtttgacaccgatgaggtcaacttccccaccgagTACTGGGGTTCTGTCATTTCACACTGCCGGACGAGCAGTTCCCT	TRUE	ggt
Acrassus_c14296	NA	NA	NA	GCGATTATTGAAAGCGTCCGTGGAGAGAGGCGGTCGCTATAGAGAAAAAAGGTAGGTGGTGTATAGAGAGAGCACTTTTGAAACGGGTTGTGCGTGTGAGATGTTACTGACCTCAGCTCAGTAGAGAGTACCCACTGAATTTAAGCATATAACTAAGTGGAGGAGAAGAAACTAACGAGGATTCCCGAAGTAACGGCGAGTGAATGGGGAAAAGTCCAATGCTGAATCCGGTGATCAATTTGGTTCACGTGCTTGGCCGATCGGCCAATGGTGCGAGGCTACCTATCTGAGGGATTATGACTGAACGCCTCTAAGTCAGAATCGCGCCTAGCVRATGTGAGGCCAATGCGGTCCACCCAGACAATTTAACCGGTTTTATTTTTGTGAAAGACGATATGT…	0	4	0	1	M_1	0	0	0	0	0	1	17.0683229813665	1.38354037267081	40.527950310559	644	valid_no_hit	NA	NA	96653	Rhabditidae	Nematoda	Metazoa	Eukaryota	NA	NA	No_hit	No_hit	No_hit	TRUE	FALSE	NA	NA	NA	NA	NA	NA	Ac	Ac	TRUE	p4e->LongestORF	437	608	GCGATTATTGAAAGCGTCCGTGGAGAGAGGCGGTCGCTATAGAGAAAAAAGGTAGGTGGTGTATAGAGAGAGCACTTTTGAAACGGGTTGTGCGTGTGAGATGTTACTGACCTCAGCTCAGTAGAGAGTACCCACTGAATTTAAGCATATAACTAAGTGGAGGAGAAGAAACTAACGAGGATTCCCGAAGTAACGGCGAGTGAATGGGGAAAAGTCCAATGCTGAATCCGGTGATCAATTTGGTTCACGTGCTTGGCCGATCGGCCAATGGTGCGAGGCTACCTATCTGAGGGATTATGACTGAACGCCTCTAAGTCAGAATCGCGCCTAGCVRATGTGAGGCCAATGCGGTCCACCCAGACAATTTAACCGGTTTTATTTTTGTGAAAGACGATATGT…	TRUE	aaa
Acrassus_c14299	F35H10.4	UniRef100_A8Q5E0	V-type ATPase 116kDa subunit family protein	CGGTGCGGTGTCCAACACTGCCTCCTACCTGCGTCTGTGGGCCCTGTCACTGGCTCACGCTCAGCTGTCGGCTGTGTTCTGGGAGAAGATGATCATGCAATACGGCGCTGAGACCGGCAATGCCTTTATGATGTTCATCGGCTTCAGCATTTGGTTCGCCTCCACGTTCGCTGTGCTGCTGTGCATGGACGTGCTCGAGTGCTTCCTGCACGCGCTGCGTCTGCACTGGGTCGAATTCCAAAGCAAATTCTACTCCGCTGACGGTATTCCGTTCGAGCCGTTCAGTCTCGCTGCAGTCGAAAAGAAGGACTAAAGCACACGCACCTTCATTCCTTCTCCCTCTCTCTCTCTCTCTTCCGACACCCAATTTATATTGCACGGTGATCGATCGCTCGCCCT…	0	3	0	1	M_1	0	0	0	0	0	1	1.36666666666667	1.36666666666667	55.9090909090909	660	valid_no_hit	101	105	39947	Poaceae	Streptophyta	Viridiplantae	Eukaryota	2880	Ectocarpaceae	Phaeophyceae	undef	Eukaryota	FALSE	FALSE	TRUE	TRUE	TRUE	TRUE	TRUE	TRUE	conserved	conserved	FALSE	p4e->BLAST-similarity	2	311	CggtgcggtgtccaacactgcctcctacctgcgtctgtgggccctgtcactggctcacgctcagctgtcggctgtgttctgggagaagatgatcatgcaatacggcgctgagaccggcaatgcctttatgatgttcatcggcttcagcatttggttcgcctccacgttcgctgtgctgctgtgcatggacgtgctcgagtgcttcctgcacgcgctgcgtctgcactgggtcgaattccaaagcaaattctactccgctgacggtattccgttcgagccgttcagtctcgctgcagtcgaaaagaaggacTAAAGCACACGCACCTTCATTCCTTCTCCCTCTCTCTCTCTCTCTTCCGACACCCAATTTATATTGCACGGTGATCGATCGCTCGCCCT…	FALSE	ggt
Acrassus_c14421	NA	NA	NA	TAGACCGTGACGATACAAACTACACGTTGCCCGAGGCTGGAGTGAGCGTGAGCCAGCAGACATKCGTCGGGGTAAGTCCTTTCTTGACCTATTCCACCACGCGCGCCATRGGCGTGTGCGACTCATTCGGCAATGTGTTCCGCACGCTAGGATCAAGYGGCCGCACTGGGGCTCGTCATCGACACCACCAGCGTCACGCCGGGCCTTCCGGGACTGRCGAACAGCACTAGCAGCATCCAGACGAGCTCGAGCAGCACTGGAGGAGGAGCTGGCAGCAAACAACAACAACCATGCGTCCTCCAGCACTGCCGGCGTCTCCAGTACCGGTACACCCGGACTGCCGACTCCGGACGACTCAGCCGCGTCAGCCCTCACACTCAGCTTCACGTCCATCCTTCT…	0	3	0	1	M_1	0	0	0	0	0	1	1.62987012987013	1.62987012987013	62.5678119349005	553	valid_no_hit	NA	NA	NA	NA	No_hit	No_hit	No_hit	NA	NA	No_hit	No_hit	No_hit	TRUE	FALSE	NA	NA	NA	NA	NA	NA	Ac	Ac	TRUE	p4e->ESTScan	148	553	TAGACCGTGACGATACAAACTACACGTTGCCCGAGGCTGGAGTGAGCGTGAGCCAGCAGACATKCGTCGGGGTAAGTCCTTTCTTGACCTATTCCACCACGCGCGCCATRGGCGTGTGCGACTCATTCGGCAATGTGTTCCGCACGCtaggatcaagyggccgcactggggctcgtcatcgacaccaccagcgtcacgccgggccttccgggactgrcgaacagcactagcagcatccagacgagctcgagcagcactggaggaggagctggcagcaaacaacaacaaccatgcgtcctccagcactgccggcgtctccagtaccggtacacccggactgccgactccggacgactcagccgcgtcagccctcacactcagcttcacgtccatccttct…	FALSE	gtg
Acrassus_c14448	NA	NA	NA	AAAACAGCTAGCCTAACCATAATAAAACAAATGACCAACCACTGACAATCAACGGACCCAAACAGAGAGAAAAAGAACGAACTACAAAAAACAAGAAAAAACTATTTAATACCACAAACCGTTAACCCAACACAGGAGTGACCC	0	2	0	1	M_1	0	0	0	0	0	1	1	1	37.5	144	eelrRNA	NA	NA	7936	Anguillidae	Chordata	Metazoa	Eukaryota	NA	NA	No_hit	No_hit	No_hit	FALSE	FALSE	NA	NA	NA	NA	NA	NA	Ac	Ac	FALSE	p4e->LongestORF	12	123	AAAACAGCTAGcctaaccataataaaacaaatgaccaaccactgacaatcaacggacccaaacagagagaaaaagaacgaactacaaaaaacaagaaaaaactatttaataccacaaaccgtTAACCCAACACAGGAGTGACCC	TRUE	cct
Acrassus_c14457	NA	NA	NA	AGGCCGAGATCGTCACGCGCTTCCTCGCCGCGATCAAAGCAGAACCCCAACCTAACCTAGGACTCGCGCGGACGCAGACCCAGTAGGCATGGAGTTCATCCCCTCCTCCGAGGAGGACGAGGGAGCTCCTTCTGGAGAGGCCGGAGCGGCCGGAGCGGACGAGGAGGACGACGAGGAGGAAGGAGCGGAGGACGAAGGAGATGAGGACGAGGAGGAAGGCGACTACGACGAGCGATCGCGACACTGTGCGCCT	0	2	0	1	M_1	0	0	0	0	0	1	1	1	64.8221343873518	253	valid_no_hit	NA	NA	10090	Muridae	Chordata	Metazoa	Eukaryota	NA	NA	No_hit	No_hit	No_hit	FALSE	FALSE	NA	NA	NA	NA	NA	NA	Ac	Ac	FALSE	p4e->ESTScan	89	254	AGGCCGAGATCGTCACGCGCTTCCTCGCCGCGATCAAAGCAGAACCCCAACCTAACCTAGGACTCGCGCGGACGCAGACCCAGTAGGCatggagttcatcccctcctccgaggaggacgagggagctccttctggagaggccggagcggccggagcggacgaggaggacgacgaggaggaaggagcggaggacgaaggagatgaggacgaggaggaaggcgactacgacgagcgatcgcgacactgtgcgcct	TRUE	atg
Acrassus_c14468	NA	NA	NA	CGATGGCGAACGAGCGGGGGAGCGAGGACAGGCAGAGGAGGACAGGATCAGGGCTGAGAACCCCAGCCATGCTGTGCAGGGCTCTGCGCTGACAGGTGAACACAGCCCAGCTGCTAGATGCGCTCCTCGGTTATTTTTCCAGTCAGCACACATCAATTCTCGGGCGCTGATGCTCCTCAAACGGGAGCGCGGGAGACG	0	3	0	1	M_1	0	0	0	0	0	1	2.14141414141414	1	61.6161616161616	198	valid_no_hit	NA	NA	NA	NA	No_hit	No_hit	No_hit	NA	NA	No_hit	No_hit	No_hit	TRUE	FALSE	NA	NA	NA	NA	NA	NA	Ac	Ac	FALSE	p4e->ESTScan	2	197	CgatggcgaacgagcgggggagcgaggacaggcagaggaggacaggatcagggctgagaaccccagccatgctgtgcagggctctgcgctgacaggtgaacacagcccagctgctagatgcgctcctcggttatttttccagtcagcacacatcaattctcgggcgctgatgctcctcaaacgggagcgcgggagaG	FALSE	gat
Acrassus_c14476	F11C7.3b	UniRef100_O44932	Venom allergen antigen-like protein 1	GCCCAGACAACTACTATGCTTCAGTCATCCTCTACATCTTCAACAACTAGTGCTCTTCTCACCACGAGGACTAGCACTAGTGATGCCATCACCAGCACACATTCAAATTCAGGATTAAACCAGATATGCCCTAGCAACGGAGATATGAGCGATAGAATAAGACAGAAGGCTATTGATATGCATAACTATCGAAGATCACAACTTTCAAAAGGAGAAGTTGCGAAGTTCAATGGAAATAAACTGCCTACAGCAGCTAATATGCTTAAACTGAGATRTGATTGCGAACTAGAACGATTAGCAATTGCAAAGGCGAAGGCTTGTTCTGGAAGCCAGCCATCTCAGAATTCAGCATCAGACATTGTAGACAACACCTACGTGATTACTGATACCGCTGTTCCA…	0	2	0	1	M_1	0	0	0	0	0	1	1.44373673036093	1.44373673036093	41.8259023354565	471	valid_no_hit	47	55.5	NA	NA	No_hit	No_hit	No_hit	51031	Ancylostomatidae	Nematoda	Metazoa	Eukaryota	TRUE	FALSE	TRUE	No_hit	FALSE	No_hit	FALSE	No_hit	Nematoda	Ac	FALSE	p4e->BLAST-similarity	106	439	GCCCAGACAACTACTATGCTTCAGTCATCCTCTACATCTTCAACAACTAGTGCTCTTCTCACCACGAGGACTAGCACTAGTGATGCCATCACCAGCACACATTCAaattcaggattaaaccagatatgccctagcaacggagatatgagcgatagaataagacagaaggctattgatatgcataactatcgaagatcacaactttcaaaaggagaagttgcgaagttcaatggaaataaactgcctacagcagctaatatgcttaaactgagatrtgattgcgaactagaacgattagcaattgcaaaggcgaaggcttgttctggaagccagccatctcagaattcagcatcagacattgtagacaacacctacgtgattactgataccgctgttcca…	TRUE	aat
Acrassus_c14485	NA	NA	NA	GGAAACGACAATGCAAAAAATGAAAATAATGAAAAAAACAAGGAGGAAAAAATATAAAACGGCAAAGACAATGCGAAGAAGAAATAGAGAAAAGTTACCTGTAGAAAAAAAGACTAAACCAGTGAAGACCGTATGTCTGATAATGATAAAGACATTGTTAAGCTRGAAAATAAAGGAAAAGAAAAATCCAAAAACTGATAGTAAGGAGGGTGATAGTGATAAAGAGACGGATAAAATAGAGGAGGAACAAAAGAATAGGAAAATTGAAAAAAGTGAAGACCGTATATCCGATAATGATAAGGATATTGCTATATCGAAGGTACGAGGAAACGACAATGCAAAAAATG	0	2	0	1	M_1	0	0	0	0	0	1	1	1	32.2766570605187	347	valid_no_hit	NA	NA	NA	NA	No_hit	No_hit	No_hit	NA	NA	No_hit	No_hit	No_hit	TRUE	FALSE	NA	NA	NA	NA	NA	NA	Ac	Ac	FALSE	p4e->ESTScan	1	346	ggaaacgacaatgcaaaaaatgaaaataatgaaaaaaacaaggaggaaaaaattaaaacggcaaagacaatgcgaagaagaaatagagaaaagttacctgtagaaaaaaagactaaaccagntgaagaccgtatgtctgataatgataaagacattgttaagctrgaaaaaaaggaaaagaaaaatccaaaaactgatagtaaggagggtgatagtgataaagagacggataaaatagaggaggaacaaaagaataggaaaattgaaaaaagtgaagaccgtatatccgataatgataaggatattgctatatcgaaggtacgaggaaacgacaatgcaaaaaatG	FALSE	gga
Acrassus_c14525	NA	NA	NA	TTTGAGGAGATTAAAAAAAATATTCTAAAATATTTCTTTTCCCCAAAATCTCTGCCAAAATGAAAATATTCTCTACCCAAAATAYTCGGGAATATATAAAAATATTCTAAAATATCCTTCTTCCCTCAAATCTTCGCCATAATTGAAATATTCTCTACCCAAAATATTTGAGGACATTAAAAAAAATATTCTAAAATATCCTTCYTACCTCAAATCTTTGCCAAAAATTAAAATATTCTCTACCCAAAAATATTTGAAGAATTTTTAACTCCTCAGCGCAACTTTACTTGCCTTGAAAAATTATTAATTTTACTTTAAGCTGACCTTATATGAGAATTGTATCACATGCAGAGCACAGTTCTAATAAAAAAGTTTCATAGAACCC	0	2	0	1	M_1	0	0	0	0	0	1	1.78701298701299	1.78701298701299	27.7922077922078	385	valid_no_hit	NA	NA	NA	NA	No_hit	No_hit	No_hit	NA	NA	No_hit	No_hit	No_hit	TRUE	FALSE	NA	NA	NA	NA	NA	NA	Ac	Ac	TRUE	p4e->ESTScan	3	177	TTtgaggagattaaaaaaaatattctaaaatatttcttttccccaaaatctctgccaaaatgaaaatattctctacccaaaataytcgggaatatataaaaatattctaaaatatcttcttccctcaaatcttcgccataattgaaatattctctacccaaaatatttgaggacatAAAAAATATTCTAAAATATCCTTCYTACCTCAAATCTTTGCCAAAAATTAAAATATTCTCTACCCAAAAATATTTGAAGAATTTTTAACTCCTCAGCGCAACTTTACTTGCCTTGAAAAATTATTAATTTTACTTTAAGCTGACCTTATATGAGAATTGTATCACATGCAGAGCACAGTTCTAATAAAAAAGTTTCATAGAACCC	TRUE	atg
Acrassus_c14604	NA	NA	NA	AGGATCCTTGGGAGGAGCAGAGCGAGYCGYAAGCCACTACCTGCCTCCTCGCTGTCCYCTCTCTCTCTCCCTCCCGACCCCTTACCTTTCCCTTCCCTTCCATTCCTTCCGTGACGCCGATGTCCTTTTCTTTTATTATCTAACCAATTCCCGTGCTGCTCACGCTCTTCTCTCTCTTCTGTTCTGGTCGCTTCGCTCGTTCCGTGTCTCGCCCTTCCCTCCTTCCTTCTGCTGCTGCTGCTGCCGCCTTGCTGGCTCCTTGGCTGCGCATGCATATGCATTGCTTTGTGCTGGTTTGAACCGTTTCGACGAACGGAAAGGAAAGAAGCACTCGAATTT	0	3	0	1	M_1	0	0	0	0	0	1	1.67846607669617	1.82710280373832	55.4572271386431	339	valid_no_hit	NA	NA	NA	NA	No_hit	No_hit	No_hit	NA	NA	No_hit	No_hit	No_hit	TRUE	FALSE	NA	NA	NA	NA	NA	NA	Ac	Ac	FALSE	p4e->ESTScan	2	338	AggatccttgggaggagcagagcgagycgyaagccactacctgcctcctcgctgtccyctctctctctccctcccgaccccttacctttcccttcccttccattccttccgtgacgccgatgtccttttcttttattatctaaccaattcccgtgctgctcacgctcttctctctcttctgttctggtcgcttcgctcgttccgtgtctcgcccttccctccttccttctgctgctgctgctgccgccttgctggctccttggctgcgcatgcatatgcattgctttgtgctggtttgaaccgtttcgacgaacggaaaggaaagaagcactcgaatT	FALSE	gga
Acrassus_c14610	NA	NA	NA	CAAGTTGAAAGTGAAAAACGTTACTGAATTAAAAGCTCTTATGAATGAGGTAACATATGATAAGTTTAAAGAAGGAAAAGCTCATCAATGATTTAATTGTCTAGGCATATTCATAGAACTTGAAGTCAAAAATGTTTAATATTTTGTTGTGTGATACCTTAATTCTTCATAATTACTTATTTATTGTAATTTATTATGCTACTTTTTAATTTTTACTGCAAGCGAATTGTTTTGTAGAATTATTTGTACTTATCTCTGTTTGCGTTAACAATTTTTAAAATCATAAAAAC	0	2	0	1	M_1	0	0	0	0	0	1	1.68620689655172	1.68620689655172	24.8275862068966	290	valid_no_hit	NA	NA	NA	NA	No_hit	No_hit	No_hit	NA	NA	No_hit	No_hit	No_hit	TRUE	FALSE	NA	NA	NA	NA	NA	NA	Ac	Ac	FALSE	p4e->LongestORF	173	266	CAAGTTGAAAGTGAAAAACGTTACTGAATTAAAAGCTCTTATGAATGAGGTAACATATGATAAGTTTAAAGAAGGAAAAGCTCATCAATGATTTAATTGTCTAGGCATATTCATAGAACTTGAAGTCAAAAATGTTTAATATTTTGTTGTGTGATACCTTAATTCTTCATAAttacttatttattgtaatttattatgctactttttaatttttactgcaagcgaattgttttgtagaattatttgtacttatctctgtttgcgtTAACAATTTTTAAAATCATAAAAAC	TRUE	tta
Acrassus_c14629	ZK131.8	UniRef100_A8Q1K1	Histone H4	GGGTTTTAGGTTTTATTCAGTGCCAAACGAAATTTTCAGCCTCCGAATCCGTAGAGAGTTCGACCCTGTCGTTTCAGAGCATAGACGACATCCATGGCCGTGACTGTCTTTCTCTTGGCATGCTCGCAGTACGTTACCGCATCACGAATRACGTTTTCCAGGAACACTTTCTAGAACACCACGGGTTTCTTCGTAAATGAGACCAGAGATTCGTTTCACYCCGCCTCGACGAGCAAGACGACGGATCGCGGGCTTAGTGATTCCTTGGATSYTATCCCGAAGGACTTTGCGATGCCTCTTTGCTCCTCCTTTTCCAAGACCCTTTCCTCCCTTACCACGTCCTGACATTTCGCTATTGACCAACTGATGATC	0	3	0	1	M_1	0	0	0	0	0	1	1.61559139784946	1.61559139784946	49.7311827956989	372	valid_nempep	86.7	86.7	6326	Aphelenchoididae	Nematoda	Metazoa	Eukaryota	7668	Strongylocentrotidae	Echinodermata	Metazoa	Eukaryota	TRUE	FALSE	TRUE	TRUE	TRUE	TRUE	TRUE	TRUE	conserved	conserved	TRUE	p4e->BLAST-similarity	39	285	GGGTTTTAGGTTTTATTCAGTGCCAAACGAAATTTTCAgcctccgaatccgtagagagttcgaccctgtcgtttcagagcatagacgacatccatggccgtgactgtctttctcttggcatgctcgcagtacgttaccgcatcacgaatracgttttccaggaacatttctagaacaccacgggtttcttcgtaaatgagaccagagattcgtttcacyccgcctcgacgagcaagacgacggatcgcgggcttagtgattccttggatsytatcccgaaggacTTTGCGATGCCTCTTTGCTCCTCCTTTTCCAAGACCCTTTCCTCCCTTACCACGTCCTGACATTTCGCTATTGACCAACTGATGATC	TRUE	gtc
Acrassus_c14643	NA	NA	NA	CGGTCAGAAGGACCGGACCGTCAGAAGAACATGAAACTACCTCGATCATTCTTTGTCTGCTGTAGTAGTTATTTTCTTCTCGCTCAGGAGTGGTCCGTCCCTCCCACTTCCTTTCCTAGGGT	0	3	0	1	M_1	0	0	0	0	0	1	1	1	50	122	valid_no_hit	NA	NA	NA	NA	No_hit	No_hit	No_hit	NA	NA	No_hit	No_hit	No_hit	TRUE	FALSE	NA	NA	NA	NA	NA	NA	Ac	Ac	FALSE	p4e->LongestORF	1	124	cggtcagaaggaccggaccgtcagaagaacatgaaactacctcgatcattctttgtctgctgtagtagttattttcttctcgctcaggagtggtccgtccctcccacttcctttcctagggtn	FALSE	cgg
Acrassus_c14680	NA	NA	NA	GKCTCACGTACAAGACCTTTACAGTGTCCTCCAACGGAGCCGACGAGGCGCTGCAGTCTCCGGGGGTCCACCCTGCCGTCCTCCTCGTTCCAGCTTCCCGCGGGTCTGGTTCGGCTCCGGACCTACGTCTCGGACTCCCTACGGAAGACGTACCGTAGGACGGACCCTGCCTGAGCTCGTGGTGTCCGTGGCGCCGAGTCTGGCGCAGCAAG	0	2	0	1	M_1	0	0	0	0	0	1	1	1	66.0377358490566	212	valid_no_hit	NA	NA	NA	NA	No_hit	No_hit	No_hit	NA	NA	No_hit	No_hit	No_hit	TRUE	FALSE	NA	NA	NA	NA	NA	NA	Ac	Ac	FALSE	p4e->LongestORF	3	210	GKctcacgtacaagacctttacagtgtcctccaacggagccgacgaggcgctgcagtctccgggggtccaccctgccgtcctcctcgttccagcttcccgcgggtctggttcggctccggacctacgtctcggactccctacggaagacgtaccgtaggacggaccctgcctgagctcgtggtgtccgtggcgccgagtctggcgcagcAG	FALSE	ctc
Acrassus_c14812	NA	NA	NA	GATGGAATTGAATTTGATTTATTTTGTAAAAAGAATTCTACTCGGATTTCWTTTTTAGTTAATATCGATAACTAATAACTTTCTACACGCTTAATRATCTGAAAGACCTTAAGTGTGTATTGGTCTTTCGATTACGTTGCCAGAGGTAAACTGGTAGGAACGGTTAGCAAAACCTTGAAAGGCAACCCCTAGATGGATGTCTTTGGACCGTTACTAAACYGAAATTCGTAGACAAAAGTGGTGATGTTTGGGATTCAGTTGGTGTTTGATTCAACTTACTCTTGACGC	0	2	0	1	M_1	0	0	0	0	0	1	1.75694444444444	1.75694444444444	36.8055555555556	288	valid_no_hit	NA	NA	NA	NA	No_hit	No_hit	No_hit	NA	NA	No_hit	No_hit	No_hit	TRUE	FALSE	NA	NA	NA	NA	NA	NA	Ac	Ac	TRUE	p4e->LongestORF	167	287	GATGGAATTGAATTTGATTTATTTTGTAAAAAGAATTCTACTCGGATTTCWTTTTTAGTTAATATCGATAACTAATAACTTTCTACACGCTTAATRATCTGAAAGACCTTAAGTGTGTATTGGTCTTTCGATTACGTTGCCAGAGGTAAACTGGTAGGAACGGTTAgcaaaaccttgaaaggcaacccctagatggatgtctttggaccgttactaaacygaaattcgtagacaaaagtggtgatgtttgggattcagttggtgtttgattcaacttactcttgac	FALSE	gtc
Acrassus_c14835	NA	NA	NA	GATTCGCGACGAACGAGTAAACCTTCTTTCGCTCTACTCTCTCTCTCTCTCTCTGCAGGACTGCGCCAGCCGCGTCCTCGCCTCTTCTCTTTCCATCGCTGCTTTTCGCCATTGCCCAGCCGCGCCGCCCAACTCTCCCCGTCGCGTGGAAGTCAATGTACTTGTTCCTTGTTTCTCGCACGCTCTCAGATGGACTCCAGCAACAACAACTAAAAAACTTTTTTTT	0	2	0	1	M_1	0	0	0	0	0	1	1.92035398230089	1.92035398230089	53.0973451327434	226	valid_no_hit	NA	NA	NA	NA	No_hit	No_hit	No_hit	NA	NA	No_hit	No_hit	No_hit	TRUE	FALSE	NA	NA	NA	NA	NA	NA	Ac	Ac	TRUE	p4e->ESTScan	2	113	GattcgcgacgaacgagtaaaccttctttcgctctactctctctctctctctctgcaggactgcgccagccgcgtcctcgcctcttctctttccatcgctgcttttcgccatGCCCAGCCGCGCCGCCCAACTCTCCCCGTCGCGTGGAAGTCAATGTACTTGTTCCTTGTTTCTCGCACGCTCTCAGATGGACTCCAGCAACAACAACTAAAAAACTTTTTTTT	TRUE	atg
Acrassus_c14861	NA	NA	NA	TGTAGCACGAATAGTTCGACCATACCTCGATTTTATTTCACCGTTGCAAGTTGATCTCTGCTTTATAAAGTCATCGCCTGCCCAAAGTCGAGTTCTCCACTGCACGACAAGCTCAGCATGCTGACTGGATCCATTTTGTAATGAATAACAAACAATATGTGAGGCTTCAAAATGAAGAATACGGCCTGACTCATCAGGATGGAATGTTAAGGGCGTTGTTTCGAACATAAAACAGACTCATTT	0	2	0	1	M_1	0	0	0	0	0	1	1	1	41.5637860082305	243	valid_no_hit	NA	NA	NA	NA	No_hit	No_hit	No_hit	7209	Onchocercidae	Nematoda	Metazoa	Eukaryota	TRUE	FALSE	FALSE	No_hit	FALSE	No_hit	FALSE	No_hit	Clade3	Ac	TRUE	p4e->ESTScan	1	229	tgtagcacgaatagttcgaccatacctcgattttatttcaccgttgcaagttgatctctgctttataaagtcatcgcctgcccaaagtcgagttctccactgcacgacaagctcagcatgctgactggatccattttgtaatgaataacaaacaatatgtgaggcttcaaaatgaagaatacggcctgactcatcaggatggaatgttaagggcgttgtttcgaacatAAAACAGACTCATTT	TRUE	atg
Acrassus_c14904	NA	NA	NA	GTAGGGTAAAGAATATTTTAAAACTTTCTTTTTTGAAGATTTTGTTAAAAAGAAAACTATGAAAACATGGAACTGTATGTACCATTTTTCTAAATATTTATTTACAGAGTGTCGTTATTTTGTAAATAATAAAGCCGGTTGTTGCTAGTAAAAAATAAATTTTTTGTTTAGTTTTTTCTTAATAATGCTTAAGGTTTGCGAAAGCTGTGGATCTTGTTAGGAATTGAGTTTAAAGATCAA	0	2	0	1	M_1	0	0	0	0	0	1	1.90416666666667	1.90416666666667	25.4166666666667	240	valid_no_hit	NA	NA	NA	NA	No_hit	No_hit	No_hit	NA	NA	No_hit	No_hit	No_hit	TRUE	FALSE	NA	NA	NA	NA	NA	NA	Ac	Ac	FALSE	p4e->LongestORF	5	146	GTAGggtaaagaatattttaaaactttcttttttgaagattttgttaaaaagaaaactatgaaaacatggaactgtatgtaccatttttctaaatatttatttacagagtgtcgttattttgtaaataataaagccggttgttgcTAGTAAAAAATAAATTTTTTGTTTAGTTTTTTCTTAATAATGCTTAAGGTTTGCGAAAGCTGTGGATCTTGTTAGGAATTGAGTTTAAAGATCAA	TRUE	ggt
Acrassus_c15022	NA	NA	NA	TGTTGTAGATTCCGTTGTTGTAGATTCCGTCGTTGTCGATTCCGTCGTGCCTGTTGTTGTAGATTCCGTCGTTGTAGATTCCGTCGTTGTCGATTCCGTCGTGCCTGTTGTTGTAGATTCCGTCGTTGTCGATTCCGT	0	2	0	1	M_1	0	0	0	0	0	1	1.83333333333333	1.83333333333333	48.5507246376812	138	valid_no_hit	NA	NA	NA	NA	No_hit	No_hit	No_hit	NA	NA	No_hit	No_hit	No_hit	TRUE	FALSE	NA	NA	NA	NA	NA	NA	Ac	Ac	FALSE	p4e->ESTScan	2	137	TgttgtagattccgttgttgtagattccgtcgttgtcgattccgtcgtgcctgttgttgtagattccgtcgttgtagattccgtcgttgtcgattccgtcgtgcctgttgttgtagattccgtcgttgtcgattccT	FALSE	gtt
Acrassus_c15030	NA	NA	NA	GACTGAATATTTAACTCTTCATTACTATTTACAAAAATCAATGGCGACTTACAAAATAATATAATAGTAGAAAATTAAATAGAAAAGATCACATACAACATATCGACAAATCTCTGTGAGTATTTATTTGA	0	3	0	1	M_1	0	0	0	0	0	1	1	1	24.4274809160305	131	valid_no_hit	NA	NA	NA	NA	No_hit	No_hit	No_hit	NA	NA	No_hit	No_hit	No_hit	TRUE	FALSE	NA	NA	NA	NA	NA	NA	Ac	Ac	TRUE	p4e->LongestORF	1	76	ngactgaatatttaactcttcattactatttacaaaaatcaatggcgacttacaaaataatataatagtagaaaaTTAAATAGAAAAGATCACATACAACATATCGACAAATCTCTGTGAGTATTTATTTGA	TRUE	ttt
Acrassus_c15032	NA	NA	NA	ATGAGGAGGTGTGCTAATATATCCATTTGAGAGGTTGACAACATGAGGAGGTGTGCTAATATATCCATTTGAGAGGTTGAGAACGTGAGGAGGTGTGCTAATATATCCATTTGAGAGGTTGAGAACA	0	2	0	1	M_1	0	0	0	0	0	1	1.8503937007874	1.8503937007874	40.9448818897638	127	valid_no_hit	NA	NA	NA	NA	No_hit	No_hit	No_hit	NA	NA	No_hit	No_hit	No_hit	TRUE	FALSE	NA	NA	NA	NA	NA	NA	Ac	Ac	TRUE	p4e->ESTScan	1	127	atgaggaggtgtgctaatatatccatttgagaggttgacaacatgaggaggtgtgctaatatatccatttgagaggttgagaacgtgaggaggtgtgctaatatatccatttgagaggttgagaacA	FALSE	gtt
Acrassus_c15038	NA	NA	NA	GAAATCAATTACTTATGTCGTGCTATGCGGTTGTTACGGCAATATTGCCGACGGAATCTTAAATTCAGATTCCAATTATGATGTTCAAAAGATATCCGCACATCAAAGTCATCAAAGTCTTATTGCAGTTCTCAACTTCGTACCTATTTGAACTGGAATTTTCTTACCTAAACAACATTGAAAATAAAAAACGTGAAAGTGAATACATTGAAGAAGAGTTACGAGTATGTCTCTGTCACATTCGACCAAAAAATTGCAGCAATAGTAAAGGAGCATCCGGCACAACTGTCCCACTGACAATCACCATTATTATTCTATATCCGGTACTGAATACAGGATATGTTGTATTAATGTGAATAAAAATTCTCCTAAACGT	0	3	0	1	M_1	0	0	0	0	0	1	1.52659574468085	1.52659574468085	35.1063829787234	376	valid_no_hit	NA	NA	NA	NA	No_hit	No_hit	No_hit	NA	NA	No_hit	No_hit	No_hit	TRUE	FALSE	NA	NA	NA	NA	NA	NA	Ac	Ac	FALSE	p4e->ESTScan	2	377	Gaaatcaattacttatgtcgtgctatgcggttgttacggcaatattgccgacggaatcttaaattcagattccaattatgatgttcaaaagattccgcacatcaaagtcatcaaagtcttattgcagttctcaacttcgtacctatttgaactggaattttcttacctaaacaacattgaaaataaaaaacgtgaaagtgaatacattgaagaagagttacgagtatgtctctgtcacattcgaccaaaaaattgcagcaatagtaaaggagcatccggcacaactgtcccactgacaatcaccattattattctatatccggtactgaatacaggatatgttgntattaatgtgaataaaaattctcctaaacgt	FALSE	aaa
Acrassus_c15068	C10G11.5c	UniRef100_A8Q0S4	Pantothenate kinase family protein	ACGTACGAGGGGGACGGCGCTACAAAGATGCGTTTTCCTAAAGTAAGAACCTAGGACGAAAAGACGGACGACTCGTGATGATCACCAATAATATCGGTTCTCTCGCCAATTTGTATGCTCGCAAGGTGTTGAATGTACCTCAGATGATCTTCGTGGGGAATTTTCTCAACAACAACGACGTTGCCCGTCGCGGTCTGGCATTCGCCGCGGAGTATTGGAGCAAAGGCACTGCAAAGGCTCTCTTCCTCAAGCATGAAGGGATACTTCGGGGCCTAGGAGCATGCTTGGAGAACAAGAAGAAGTAACACACTGGAACACATCAAGCTCGCATATTGA	0	2	0	1	M_1	0	0	0	0	0	1	1	1	49.4047619047619	336	valid_no_hit	65.9	68.9	NA	NA	No_hit	No_hit	No_hit	7668	Strongylocentrotidae	Echinodermata	Metazoa	Eukaryota	TRUE	FALSE	TRUE	TRUE	TRUE	TRUE	TRUE	FALSE	conserved	Metazoa	FALSE	p4e->BLAST-similarity	72	294	ACGTACGAGGGGGACGGCGCTACAAAGATGCGTTTTCCTAAAGTAAGAACCTAGGACGAAAAGACGGACGActcgtgatgatcaccaataatatcggttctctcgccaatttgtatgctcgcaaggtgttgaatgtacctcagatgatcttcgtggggaattttctcaacaacaacgacgttgcccgtcgcggtctggcattcgccgcggagtattggagcaaaggcactgcaaaggctctcttcctcaagcatgaagggatacttcggggcctaggagcatgcttggagaacAAGAAGAAGTAACACACTGGAACACATCAAGCTCGCATATTGA	TRUE	ctc
Acrassus_c15125	NA	NA	NA	GACGCTCCGGTCTGAGCAGCTCGTATTCCGAGGAATCAGCAGCTCATCAGGCTCTCGACTCGACACGATGCTCGTCGTTCACGGTCTCGCCCTCCGTTGTCAGTCACCCTACTGCTGCGCCCTCCCCACTCGTGCCGGTSGKATTTTGTCGCCATGCGTGGAGTGGGGTGGAACAACGTCATCCAGATGGCCGACGTGAATGACGGACCGCTGACCATCCACGCACAGGGTGGTGGTTGCGTACACCTACGACGACAAGGGCAGGCCGTCCCGCTACTACGGCCGCGCGGCAGTCTCGCTTCCTGGCCA	0	2	0	1	M_1	0	0	0	0	0	1	1	1	63.1067961165049	309	eelmRNA	NA	NA	NA	NA	No_hit	No_hit	No_hit	45464	Haemonchidae	Nematoda	Metazoa	Eukaryota	FALSE	FALSE	No_hit	No_hit	No_hit	No_hit	No_hit	No_hit	Ac	Ac	FALSE	p4e->LongestORF	16	310	GACGCTCCGGTCTGAgcagctcgtattccgaggaatcagcagctcatcaggctctcgactcgacacgatgctcgtcgttcacggtctcgccctccgttgtcagtcaccctactgctgcgccctccccactcgtgccggtsgkattttgtcgccatgcgtggagtggggtggaacaacgtcatccagatggccgacgtgaatgacggaccgctgaccatccacgcacagggtggtggttgcgtacacctacgacgacaagggcaggccgtcccgctactacggccgcgcggcagtctcgcttcctggcca	TRUE	gca
Acrassus_c15158	NA	NA	NA	ACGACGATGAATTCGAATTCGAGCAGAACTTCACAGACAAAAAGGGTCCACTGAAGAAGACTCTGGACAAGCCGTTCGACGAAGTGCATGAAGTGTCGGACAGCAACGACGACTCGCATGCATCGCCCACTCACTCGCCCAGCCGCGGAGGTGGCGGCGGCGGAGGTGGTCTCGAGGCTCAGAAGGCCGGCTCGTCCTCGGGGGATGACTCCGAGKSSGGGGTAGGATGTGGATGCGGATGGTGGTGCGGGCGGTGCAGGCGGCGTCGACGGTGCAGGGGGGCGCGGGACGGCAACCCTCCCAAGCCAAGCTGTACAATGCGGCGGACTACAAGCACTTGGTGGTGAGCTCGGAGATTCAGGGATTGTTCGAGTACATCCTGCGTCACAAGCACACGGA…	0	3	0	1	M_1	0	0	0	0	0	1	1.49789915966387	1.49789915966387	61.3445378151261	476	valid_no_hit	NA	NA	NA	NA	No_hit	No_hit	No_hit	6183	Schistosomatidae	Platyhelminthes	Metazoa	Eukaryota	TRUE	FALSE	TRUE	No_hit	TRUE	No_hit	TRUE	No_hit	conserved	Ac	FALSE	p4e->BLAST-similarity	275	473	ACGACGATGAATTCGAATTCGAGCAGAACTTCACAGACAAAAAGGGTCCACTGAAGAAGACTCTGGACAAGCCGTTCGACGAAGTGCATGAAGTGTCGGACAGCAACGACGACTCGCATGCATCGCCCACTCACTCGCCCAGCCGCGGAGGTGGCGGCGGCGGAGGTGGTCTCGAGGCTCAGAAGGCCGGCTCGTCCTCGGGGGATGACTCCGAGKSSGGGGTAGGATGTGGATGCGGATGGTGGTGCGGGCGGTGCAGGCGGCGTCGACGGTGcaggggggcgcgggacggcaaccctcccaagccaagctgtacaatgcggcggactacaagcacttggtggtgagctcggagattcagggattgttcgagtacatcctgcgtcacaagcacacgga…	TRUE	cag
Acrassus_c15175	F53C11.7	UniRef100_A8QF39	Putative uncharacterized protein	GAGCACAATCAGGTGATCATCCTCGATATTCGTGCGCCGTCCGTCCCCCGTGGCTGAGCTGACTGGTCATACCCAGGCGGTGAACTCGATCGACGTAGGGACGACCGACAACTCGTCGTGCCATATCGTGACGGGTGGAGATGACTCGCAGGCGCTGATCTGGGATCTCACCGCCATGCCCAAGCCCATCACGGAGCCCATCCTCGCATACAATGCCGAGGCAGAAATCAACACGCTCAACTGGAGCTCGGGACAGCCGGAGTGGGTCGCCATCACGTTCAACAAGAAGCTGCAGA	0	2	0	1	M_1	0	0	0	0	0	1	1	1	59.4594594594595	296	valid_no_hit	94	90.5	NA	NA	No_hit	No_hit	No_hit	5786	undef	undef	undef	Eukaryota	FALSE	FALSE	TRUE	TRUE	TRUE	TRUE	TRUE	TRUE	conserved	conserved	FALSE	p4e->BLAST-similarity	1	295	gagcacaatcaggtgatcatcctcgatattgtgcgccgtccgtcccccgtggctgagctgactggtcatacccaggcggtgaactcgatcgacgtagggacgaccgacaactcgtcgtgccatatcgtgacgggtggagatgactcgcaggcgctgatctgggatctcaccgccatgcccaagcccatcacggagcccatcctcgcatacaatgccgaggcagaaatcaacacgctcaactggagctcgggacagccggagtgggtcgccatcacgttcaacaagaagctgcagA	FALSE	gag
Acrassus_c15270	NA	NA	NA	CTTTCATAAGTGACGACCTCGTCTAATAGAGTATTTGAGTATCGCATCGAAAATGATAAACGAATGTGTAAANATATTATAAATAGAGTGAAGTTTTAAGAAAATTGTGATGACTTTTTCGTGAAATTGATGAAAACGTGATAGTAGTTTTTAAGATAAGAAAAAAGGGATCATAGATAAACGCATGGAATATTTAGGAATAAAAATCATTACAAAACAAAAACACAGAAAAACATGATACTCTACAACACGAAAATGTCTAGAATTTAAAAAATATAAAAAATAATCTCCTTAAAATCAATCCAGAAAGTTTGACTTGACCAAAACCAATTTTTAATAATATAAATATGACAAAATAATATTAATCTCAAAATAAATAATAAATGGAAATTTTCAGAA…	0	3	0	1	M_1	0	0	0	0	0	1	1.46371681415929	1.46371681415929	26.3716814159292	565	valid_no_hit	NA	NA	NA	NA	No_hit	No_hit	No_hit	NA	NA	No_hit	No_hit	No_hit	TRUE	FALSE	NA	NA	NA	NA	NA	NA	Ac	Ac	TRUE	p4e->ESTScan	2	566	Ctttcataagtgacgancctcgtctaatagagtatttgagtatcgcatcgaaaatgataaacgaatgtgtaaanatattataaatagagtgaagttttaagaaaattgtgatgactttttcgtngaaattgatgaaaacgtgatagtagtttttaagaaagaaaaaagggatcatagataaacgcatggaatatttaggaataaaaatcattacaaaacaaaaacacagaaaaacatgatactctacaacacgaaaatgtctagaatttaaaaaatnataaaaaataatctccttaaaatcaatccagaaagtttgacttgaccaaaaccaatttttaataatataaatatgacaaaataatattaatctcaaaataaataataaatggaaattttcag…	FALSE	ttg
Acrassus_c15273	F49E2.1b	NA	NA	CGGGGGGTCTGTACGTTTTTWYRRRRKKAATTTCTGTGAGAGCAGARTAAAAAGAAGTCATTATAAAATATTCTTTATAATTACTACTATCGACGAAGAAATGCAACTTGCTCTGTCAATACTGTATGCCGGCGGAAGGTGTTACGTTGAGCCCCGTTGAAAAGCTCTTGACAACCGATGAAATAGTGAGAATAGCCCAACTTTTTGCTGGTCAAGGCGTTTCAAAAATTCGTTTAACTGGTGGAGAACCAACGATACGAAAGGNTATTATAGATATTATGGTTCATTGAAAAACTGATTAAGGCTGGACTTACAAAAATAATATCAGCTTAGATACCTTAANAGAAAGTAATATATGATAATGACGCGACGTAACGGATTTAAAAA	0	2	0	1	M_1	0	0	0	0	0	1	1.65738161559889	1.65738161559889	37.984496124031	387	valid_no_hit	NA	75.9	NA	NA	No_hit	No_hit	No_hit	7222	Drosophilidae	Arthropoda	Metazoa	Eukaryota	TRUE	FALSE	TRUE	TRUE	TRUE	TRUE	TRUE	TRUE	conserved	conserved	FALSE	p4e->BLAST-similarity	117	294	CGGGGGGTCTGTACGTTTTTWYRRRRKKAATTTCTGTGAGAGCAGARTAAAAAGAAGTCATTATAAAATATTCTTTATAATTACTACTATCGACGAAGAAATGCAACTTGCTCTGTcaatactgtatgccggcggaaggtgttacgttgagccccgttgaaaagctcttgacaaccgatgaaatagtgagaatagcccaactttttgctggtcaaggcgtttcaaaaattcgtttaactggtggagaaccaacgatacgaaaggntattatagatattatggttcattgaaaaGCTGGACTTACAAAAATAATATCAGCTTAGATACCTTAANAGAAAGTAATATATGATAATGACGCGACGTAACGGATTTAAAAA	TRUE	caa
Acrassus_c15275	NA	NA	NA	TTGCAAGTCCGTAGAGCGAAAGGAACAATTGCATGGTTAAGTTGCTAACTTACCTTATAATGTACAAGCTAGGTAAAATTAGTAGGTAAAATGTGGTGATAATGGAAACATGGTASAGATTCTCTTGGAACATAGCGAACGGTTACCAAACTATTGTTCATCATTATTTGTCGATAATGGAAGTATCGAATACACATACACACTTGCAGGGTTAATATTACCGGGAACAAAAGCTGAATTGTCATGCAACGAGGGATTCCAGATATCAGGATTAAATGAAACACGTTGTGGTATTAATCGTAAATGGAATGATCACATTAGGAAGCTGCGAACATCAAAAGAATTTAAA	0	3	0	1	M_1	0	0	0	0	0	1	14.567335243553	1.6189111747851	36.1031518624642	349	valid_no_hit	NA	NA	NA	NA	No_hit	No_hit	No_hit	NA	NA	No_hit	No_hit	No_hit	TRUE	FALSE	NA	NA	NA	NA	NA	NA	Ac	Ac	FALSE	p4e->LongestORF	86	350	TTGCAAGTCCGTAGAGCGAAAGGAACAATTGCATGGTTAAGTTGCTAACTTACCTTATAATGTACAAGCTAGGTAAAATTAGTAGgtaaaatgtggtgataatggaaacatggtasagattctcttggaacatagcgaacggttaccaaactattgttcatcattatttgtcgataatggaagtatcgaatacacatacacacttgcagggttaatattaccgggaacaaaagctgaattgtcatgcaacgagggattccagatatcaggattaaatgaaacacgttgtggtattaatcgtaaatggaatgatcacattaggaagctgcgaacatcaaaagaatttaaa	TRUE	gta
Acrassus_c15344	NA	NA	NA	GAAAATCAATGCTCTACGTTTCAAGTCACTAGCAGCTTAAAATTTCAATTGAATGTTGGGTTGGAACCTCCTTGCTGGGTTCAATAAACGGAATCGATCACTCAACCAGGGATTTCAAGAGAAAATAGGTCGTTGAATCTGMCTGATATATYCCTGTGGACTTCTGCTAAATGCASGCAGTAAACGGTAATGTCATCGTCCTTCACTTCTGTTTTCTTCTCCGAATCAGACAAATAAGGAAACTGATGGAATTCACGGYGTCCAAGGTAAAATAAGAAAAATGGACCGTCGTCGTGTTTAGAACATTGTTGCGATCGTATTTGCGGATGACATTAATTTGCAAAAAATATCAACAACGCGTAAACTTGATGAGGATTTTTTTAACGAGGATAAAATTTG…	0	2	0	1	M_1	0	0	0	0	0	1	1.51741293532338	1.51741293532338	38.8059701492537	402	valid_no_hit	NA	NA	NA	NA	No_hit	No_hit	No_hit	7029	Aphididae	Arthropoda	Metazoa	Eukaryota	TRUE	FALSE	TRUE	No_hit	TRUE	No_hit	FALSE	No_hit	Metazoa	Ac	TRUE	p4e->ESTScan	156	402	GAAAATCAATGCTCTACGTTTCAAGTCACTAGCAGCTTAAAATTTCAATTGAATGTTGGGTTGGAACCTCCTTGCTGGGTTCAATAAACGGAATCGATCACTCAACCAGGGATTTCAAGAGAAAATAGGTCGTTGAATCTGMCTGATATATYCCTgtggacttctgctaaatgcasgcagtaaacggtaatgtcatcgtccttcacttctgttttcttctccgaatcagacaaataaggaaactgatggaattcacggygtccaaggtaaaataagaaaaatggaccgtcgtcgtgtttagaacattgttgcatcgtatttgcggatgacattaatttgcaaaaaatatcaacaacgcgtaaacttgatgaggatttttttaacgaggataaaatttga…	FALSE	gat
Acrassus_c15355	NA	UniRef100_A8QG05	PHD-finger family protein	AAAAATGTCATAAAAGTTCGAATCCTGAAGTGTTTGTTGTTGTGTGATATGTGCGATGAAGCTTGGCATACATGGTGTCTCCGTCCAATGCTTTGGTTTGTGCCAGATGATGATTTGGTTTTGTCCAAAATGTTGTCATTTTTACGTTAGTTGAAAAACTTTCTTCGGTTCATTCTGCCCTGTGTGAGCAATTAGAAAAGAAATGGCTGATAATAAAAGAAGGCGGATGCTGCAGAACGAATTAAAAAGGGAATGGAGTATATTGGTAGTTTACGTTAAACAACATCATATACAAAAGAAGTAGATAGAAACTAGTAGAAATGTC	0	2	0	1	M_1	0	0	0	0	0	1	1.61538461538462	1.61538461538462	36	325	valid_no_hit	76.3	NA	7209	Onchocercidae	Nematoda	Metazoa	Eukaryota	6253	Ascarididae	Nematoda	Metazoa	Eukaryota	TRUE	FALSE	FALSE	FALSE	FALSE	FALSE	FALSE	FALSE	Clade3	Clade3	FALSE	p4e->BLAST-similarity	34	271	AAAAATGTCATAAAAGTTCGAATCCTGAAGTGTttgttgttgtgtgatatgtgcgatgaagcttggcatacatggtgtctccgtccaatgctttggtttgtgccagatgatgatttggttttgtccaaaatgttgtcatttttacgttagttgaaaaactttcttcggttcattctgccctgtgtgagcaattagaaaagaaatggctgataataaaagaaggcggatgctgcagaacgaattaaaaagggaatggagtatattggtagtTTACGTTAAACAACATCATATACAAAAGAAGTAGATAGAAACTAGTAGAAATGTC	TRUE	ttg
Acrassus_c15359	Y110A2AM.3	UniRef100_A8Q460	Ubiquitin conjugating enzyme 6, putative	TATTACCCAAGTTTGAGTGTCAAGGGTCTGTCACTAGGGCATTGTGGATTGCCATTTTTTCGGATTACTCATACCAATAATTACGACAATTTTAAGTCACTGTTGACGAGAATACTTCAATAYAGGTATGGTTGGACCTTCCATTACAGCCGTGTCGCGACTAAAGAAAGATTACCAAAAACTTTTGAAAGATCCTGTTCCCTATGTTTCTGCTGCCCCCTTACACTCGAATATACTGGAATGGCATTACGTAATACAGGGCGCTCCTAATACACCGTACGAGGGCGGAGTATATCATGGGAAGCTCGTTTTT	0	2	0	1	M_1	0	0	0	0	0	1	1.5591054313099	1	42.1725239616613	313	valid_no_hit	117	94	NA	NA	No_hit	No_hit	No_hit	6253	Ascarididae	Nematoda	Metazoa	Eukaryota	TRUE	FALSE	TRUE	TRUE	TRUE	TRUE	TRUE	TRUE	conserved	conserved	FALSE	p4e->BLAST-similarity	107	314	TATTACCCAAGTTTGAGTGTCAAGGGTCTGTCACTAGGGCATTGTGGATTGCCATTTTTTCGGATTACTCATACCAATAATTACGACAATTTTAAGTCACTGTTGAcgagaatacttcaatayaggtatggttggaccttccattacagccgtgtcgcgactaaagaaagattaccaaaaacttttgaaagatcctgttccctatgtttctgctgcccccttacactcgaatatactggaatggcattacgtaatacagggcgctcctaatacaccgtacgagggcggagtatatcatgggaagctcgttttt	TRUE	cga
Acrassus_c15384	NA	UniRef100_A8NMG1	Putative uncharacterized protein	AGGGTCTCTTTGAAGGGTCGTTCGAGACCAGGACGTTGATAGGCTGGGTGTGGAAATGCAGCGGTGAAATGCTTAGAGATTACATGGAATACCAATTGCGAAGGCAGGTTACTACTAATGGATTGACGCTGATGGACGAAAGCGTGGGTAGCGAACAGGATTAGATACCCTGGTAGTCCACGCCGTAAACGATGGATACTAGCTGTTGGGAGCAATCTCAGTRRCTAAGACGAAAGTGATAAGTATCCCACCTGGGGAGTACGTTCGCAAGAATKAAACGGGTGACGGAGAATTAGGGTTCGATTCCGGAGAGGGAGCCTGAGAAACGGCTACCACATCCAAGGAAGGCAGCAGGCGCGCAAATTACCCAATCCTGACACAGGGAGGTAGTGACAAAAA…	0	3	0	1	M_1	0	0	0	0	0	1	6.57971014492754	2.14311594202899	48.1884057971014	552	valid_no_hit	79.3	NA	983303	undef	undef	undef	Eukaryota	3847	Fabaceae	Streptophyta	Viridiplantae	Eukaryota	FALSE	FALSE	TRUE	TRUE	TRUE	TRUE	TRUE	TRUE	conserved	conserved	FALSE	no-prediction	0	0	AGGGTCTCTTTGAAGGGTCGTTCGAGACCAGGACGTTGATAGGCTGGGTGTGGAAATGCAGCGGTGAAATGCTTAGAGATTACATGGAATACCAATTGCGAAGGCAGGTTACTACTAATGGATTGACGCTGATGGACGAAAGCGTGGGTAGCGAACAGGATTAGATACCCTGGTAGTCCACGCCGTAAACGATGGATACTAGCTGTTGGGAGCAATCTCAGTRRCTAAGACGAAAGTGATAAGTATCCCACCTGGGGAGTACGTTCGCAAGAATKAAACGGGTGACGGAGAATTAGGGTTCGATTCCGGAGAGGGAGCCTGAGAAACGGCTACCACATCCAAGGAAGGCAGCAGGCGCGCAAATTACCCAATCCTGACACAGGGAGGTAGTGACAAAAA…	FALSE	AG
Acrassus_c15405	NA	NA	NA	ACATTTCAGGAATGTCATGATATTTTAATTTTCTTATGACCGAATAAAATTGTTTCTTTGAATTTCTTACAATGAGGGTATATTTACCTGAGATTAAAATATTGTTGAGAGTTATAGCAGCATTATGTAGAGATGTTWWTTTTTATTAAAATTTTGCAATTAAAAAAAACATGATAAAAAACTTKCTGACTTTGTGAATGAATAATTTTTGTTTGGAAAATTGCTGTTCTATTAGCGGCAAATGTTTTTTGAAGGGACAAAAAAAATGCCCGAATTTTACCCATATCAGCTTTTACMGTTTTTTTTCAATTCAAGCATGAATTCCTATTTTAATTTYAWWTTATGTCTAGTTGAAACGAATTTATAATCAATTCGAATTACACAAACATTCAATTAAT	0	2	0	1	M_1	0	0	0	0	0	1	1.65829145728643	1.65829145728643	26.6331658291457	398	valid_no_hit	NA	NA	NA	NA	No_hit	No_hit	No_hit	NA	NA	No_hit	No_hit	No_hit	TRUE	FALSE	NA	NA	NA	NA	NA	NA	Ac	Ac	TRUE	p4e->LongestORF	126	306	ACATTTCAGGAATGTCATGATATTTTAATTTTCTTATGACCGAATAAAATTGTTTCTTTGAATTTCTTACAATGAGGGTATATTTACCTGAGATTAAAATATTGTTGAGAGTTATAGCAGCATTAtgtagagatgttwwtttttattaaaattttgcaattaaaaaaaacatgataaaaaacttkctgactttgtgaatgaataatttttgtttggaaaattgctgttctattagcggcaaatgttttttgaagggacaaaaaaaatgcccgaattttacccatatcagcttttacmgtttttttATTCAAGCATGAATTCCTATTTTAATTTYAWWTTATGTCTAGTTGAAACGAATTTATAATCAATTCGAATTACACAAACATTCAATTAAT	TRUE	aaa
Acrassus_c15488	NA	UniRef100_A8Q943	Peptidyl-prolyl cis-trans isomerase	TGCAGGACTGTGCGCACTGCTGATCTTGTGCTGCGTTGTCTGTTGGTGTTCAGTGTTCGGACGCGTGATTGATGGCATGGACCTCGTCAAGCAGATTGAGGGCCTCGGAACTCAGTCTGGCTCCACGAGCAAGAAGATTACCATCGCTGTACGGCAACCAACAAACACACCGAGAGATGCGGCTGCGGCCGTGCAGATTGTATTGCGTTGGTCAACGTCGCTGACTGTTCGTGTGTGATGCTGTCTTGTGTGTGCAGGACTCTGGCGAGCTCCCCAACGCATAAACACTGCGTGCGAGCAAACGACAAAGGCAACAATTAAAGCGCTTATCTTCCAAGGTCGCTGCAGTCACAGCGTCAGGTGATTGACCCTCCTCGCTGTGTGTCGGCAGCAGGCGGC…	0	2	0	1	M_1	0	0	0	0	0	1	2.10136452241715	1.33723196881092	56.9200779727095	513	valid_no_hit	46.2	NA	NA	NA	No_hit	No_hit	No_hit	NA	NA	No_hit	No_hit	No_hit	TRUE	FALSE	NA	NA	NA	NA	NA	NA	Ac	Ac	FALSE	p4e->ESTScan	2	230	TgcaggactgtgcgcactgctgatcttgtgctgcgttgtctgttggtgttcagtgttcggacgcgtgattgatggcatggacctcgtcaagcagattgagggcctcggaactcagtctggctccacgagcaagaagattaccatcgctgtacggcaaccaacaaacacaccgagagatgcggctgcggccgtgcagattgtattgcgttggtcaacgtcgctgactgttGTGTGTGATGCTGTCTTGTGTGTGCAGGACTCTGGCGAGCTCCCCAACGCATAAACACTGCGTGCGAGCAAACGACAAAGGCAACAATTAAAGCGCTTATCTTCCAAGGTCGCTGCAGTCACAGCGTCAGGTGATTGACCCTCCTCGCTGTGTGTCGGCAGCAGGCGGCG…	FALSE	gca
Acrassus_c15513	NA	NA	NA	TGCCATCTTTGCCGCCTCTGCTTCTTTCGCTCGCTCCTCTATCCCTCCTCAGTCTCTCTTCGCGGTCGGCCGTCCTGTTTGTTGATGGTCGGCCATCTGCATCGTTTCTTTCCTTCGCTCTCTCTGTCCTTTCGCCACCTTCCACCTCCCCGCGCGTCGACTGCGCGTGCTCAGATGCACGTGCGCCTTTGAAGTCGCCACGGCTGGAGTGCTGATCTTACATCAGCTGCTGTTCGTTCAAAGTAGTTCAATCATCATACACTCTGAACAAATCATAGAAC	0	2	0	1	M_1	0	0	0	0	0	1	1	1	54.4483985765125	281	valid_no_hit	NA	NA	NA	NA	No_hit	No_hit	No_hit	NA	NA	No_hit	No_hit	No_hit	TRUE	FALSE	NA	NA	NA	NA	NA	NA	Ac	Ac	FALSE	p4e->ESTScan	2	281	Tgccatctttgccgcctctgcttctttcgctcgctcctctatccctcctcagtctctcttcgcggtcggccgtcctgntttgttgatggtcggccatctgcatcgtttctttccttcgctctctctgtcctttcgccaccttccacctccccgcgcgtcgactgcgcgtgctcagatgcagtgcgcctttgaagtcgccacggctggagtgctgatcttacatcagctgctgttcgttcaaagtagttcaatcatcatacactctgaacaaatcatagaa	FALSE	gcc
Acrassus_c15534	NA	NA	NA	ACAGGAATTGGCCAAGAACGTCAAATGATTGAAAGGTTAGATATTTTACCTTTTTCCGCCGAAGTGACATGCATAGATGAAGAATTTTGCAGTGATTTACAATCAAAGCCATATTATCAGGATCCCCTTGATATTATAAAGCCACGTATCCATTATCGGAAAGGAAAGCAGAAATTGAGATGAGGGAGCCTGTGGAAAAAAACGTGATGATTATAAAACGCTTGGCTCAGCAGACTTAGAATTTTCCTCAGATTCTGCTACAGAAGTTTCCATTCTAGTTAGAGACGAAAGAAAGAAGTATCCGCAAAGGAAAGAATATATTGTATAATATCGCAGGGTACACGAAGACAATGTCGAAATCAGATCAAACACAAAGCGACTCGTAAATGTTACAAACAA…	0	3	0	1	M_1	0	0	0	0	0	1	1.48940677966102	1.48940677966102	35.5932203389831	472	valid_no_hit	NA	NA	NA	NA	No_hit	No_hit	No_hit	NA	NA	No_hit	No_hit	No_hit	TRUE	FALSE	NA	NA	NA	NA	NA	NA	Ac	Ac	FALSE	p4e->ESTScan	1	322	acaggaattggccaagaacgtcaaatgattgaaaggttagatattttacctttttccgccgaagtgacatgcatagatgaagaattttgcagtgatttacaatcaaagccatattatcaggatccccttgatattataaagccacgtatccattatcggaaaggaaagcagaaattggatgagggagcctgtggaaaaaaacgtgatgattataaaacgcttggctcagcagacttagaattttcctcagattctgctacagaagtttccattctagttagagacgaaagaaagaagtatccgcaaaggaaagaatatattGTATAATATCGCAGGGTACACGAAGACAATGTCGAAATCAGATCAAACACAAAGCGACTCGTAAATGTTACAAACAAT…	FALSE	aca
Acrassus_c15560	NA	NA	NA	KATTATTGTATTTGCACAAAGCCCTACTTCACCACTATAGTTGCTTTTCTTATCAATATTCAGCAAGGATTCAGGCTCTTATTGATACTTTCATTTCAGATCAGATGTTTTCATTATTCTTATGAGCAACATATTACGGAAAAAGTCTAGATTACTAAAAAAGGACGATCTCTATTCTTTTCCTGATTGCTGTACCAAAAAGCACCA	0	2	0	1	M_1	0	0	0	0	0	1	1.89320388349515	1.89320388349515	33.3333333333333	207	valid_no_hit	NA	NA	NA	NA	No_hit	No_hit	No_hit	NA	NA	No_hit	No_hit	No_hit	TRUE	FALSE	NA	NA	NA	NA	NA	NA	Ac	Ac	FALSE	p4e->LongestORF	2	146	KattattgtatttgcacaaagccctacttcaccactatagttgcttttcttatcaatattcagcaaggattcaggctcttattgatactttcatttcagatcagatgttttcattattcttatgagcaacatattacggaaaaagCTAGATTACTAAAAAAGGACGATCTCTATTCTTTTCCTGATTGCTGTACCAAAAAGCACCA	FALSE	att
Acrassus_c15638	NA	NA	NA	CGTACGCGCCGAAACAAGTGTCAGGCGGGGGAGGTTTGTACTGGGGCGGGTACGATCTGTACAAATACGTAACGCAGGTGGTCCTTAAGGCTAGCTCAAAGAAGGACGGAAACCTACTTGTGGAGCAAAAGGGACAAAAGACTCGCTTGATCTTGATTTTCTAGTACGAATACAG	0	2	0	1	M_1	0	0	0	0	0	1	1.8	1.8	49.7142857142857	175	AcrRNA	NA	NA	96653	Rhabditidae	Nematoda	Metazoa	Eukaryota	NA	NA	No_hit	No_hit	No_hit	FALSE	FALSE	NA	NA	NA	NA	NA	NA	Ac	Ac	FALSE	p4e->LongestORF	3	162	CGtacgcgccgaaacaagtgtcaggcgggggaggtttgtactggggcgggtacgatctgtacaaatacgtaacgcaggtggtccttaaggctagctcaaagaaggacggaaacctacttgtggagcaaaagggacaaaagactcgcttgatcttgattttcTAGTACGAATACAG	FALSE	tac
Acrassus_c15728	NA	NA	NA	TGCCTGGTGGATTTGGAGCCGCTCGTGAGGCTTCGGCCGAAGACCAAGAGATTTTGCAATCTGTTGCGGAAGAGCTGAGAACTGCTCATGGACTTTCTTGTGATAGAAGTTCCATGCCGTGCAAGTCACCACTCAAGTGGTAGCGGGCGTGAATTATCTCATCAAGGTCCGCTGCGGGGACAACAAATTCGTGCACGTGAAGATTGCCAAGCCTCTTCCCCACACTGGACGCCCCAACTTCGTTTTGGCCGTGAATACGGATCCTTCTTTGACGTCTGAGRGCCCTCTCTCCCCCTTCGAGTAAACCTCTTTCACTCGTCTTTTTCAGTCATTCACACTTGGATTTGTGACAAAGGATCAAATGATGAGTGCCTCACGATGTTTCTCATTTTTTAATTG…	0	2	0	1	M_1	0	0	0	0	0	1	1.99779249448124	1.99779249448124	49.2273730684327	453	valid_no_hit	NA	NA	NA	NA	No_hit	No_hit	No_hit	NA	NA	No_hit	No_hit	No_hit	TRUE	FALSE	NA	NA	NA	NA	NA	NA	Ac	Ac	TRUE	p4e->ESTScan	1	331	tgcctggtggatttggagccgctcgtgaggcttcggccgaagaccaagagattttgcaatctgttgcggaagagctgagaactgctcatggactttcttgtgaagaagttccatgccgtgcaagtcaccactcaagtggtagcgggcgtgaattatctcatcaaggtccgctgcggggacaacaaattcgtgcacgtgaagattgccaagcctcttccccacactggacgccccaacttcgttttggccgtgaatacggatccttctttgacgtctgagrgccctctctcccccttcgagtaaacctctttcatcgtctttttcagtcatTCACACTTGGATTTGTGACAAAGGATCAAATGATGAGTGCCTCACGATGTTTCTCATTTTTTAATTGTC…	TRUE	atg
Acrassus_c15766	T03F1.7	UniRef100_A8NT02	Ribosomal RNA adenine dimethylase family protein	TTCTTGAAAAAGATTGTAGCCGATTAGATGTCATTGAAATCGATCAGCGATTTTTTTCCAGCCCTGAGACTTTTTGGTCGAAGCCAGTGAAAACCGTTTGTTCATTCACCATGGTGATGCCTTGAAAACGGACATTGCAGATATTTGGGAGRAAAGCAGGTGTTCCTAGTTGCTCGTGGATTAGCGATCCTCCAGCTCTAAAGATTATAGGAAATCTTCCAYTTAATGTGGYGTCACCGATCATTATTAAATACTTGCGGGAAATGTCATATCGTCGAGGTGCTTGGAAATTTGGCAGAGYACCTCTTGCATTGACCTTTCAGCTAGAAGTTGCGCAAAAGAATTTGCAGTCCGATTGATTGTGATAGTCGGTGCCGTTTATCCAAGTTTAGCGTCGGC…	0	2	0	1	M_1	0	0	0	0	0	1	6.83088235294118	1.35661764705882	42.6470588235294	544	valid_no_hit	95.1	89.4	NA	NA	No_hit	No_hit	No_hit	6239	Rhabditidae	Nematoda	Metazoa	Eukaryota	TRUE	FALSE	TRUE	TRUE	TRUE	FALSE	TRUE	FALSE	conserved	Nematoda	FALSE	p4e->BLAST-similarity	3	393	TTcttgaaaaagattgtagccgattagatgtcattgaaatcgatcagcgatttttttccagccctgagactttttggtcgaagccagtgaaaaccgtttgttcattcaccatggtgatgccttgaaaacggacattgcagatatttgggagraaagcaggtgttcctagttgctcgtggattagcgatcctccagctctaaagattataggaaatcttccayttaatgtggygtcaccgatcattattaaatacttgcgggaaatgtcatatcgtcgaggtgcttggaaatttggcagagyacctcttgcattgacctttcagctagaagttgcgcaaaagatttgcagtccgattgattgtgatagtcggtgccgtttatccaagtttagcGTCGGCT…	FALSE	ctt
Acrassus_c15777	R07B1.10	UniRef100_A8Q946	Galectin, putative	GCCTCGGTGTGAAGGCAGCGTAAGCCGTCCGTCTCGACATGCACAGCGTCGACGCTCCAGTTGTCCCAACAGCCATCCCCATCTATGAACAGCTTCGCCCGGGCTGCAAGATCGACATTTATGGCAAGGTCAATCACGGAAACCATAAGGACTTCTCCGTTGAGCTCCTGTCAGGACCTCACATCGTCCTGCATGTGAACTTCCGTTTCCACCACGAGCACGAGGTCGTCATGAACTCCGCCCGTCACGGATCGTGGGGAGAGGAAGTGAGGCACAACAACCCCCTGRGCGGCGGCGACTCCTTTCACCTTCACATTCACGCCCACAACGACTACTATGAGATAGAGGTTAATGATCAGCTCCTGGCCCACTACAAGCATCGCTTCCCGATGGAATCAG…	0	3	0	1	M_1	0	0	0	0	0	1	1.37218045112782	1.37218045112782	56.203007518797	532	valid_no_hit	78.2	209	NA	NA	No_hit	No_hit	No_hit	6313	Angiostrongylidae	Nematoda	Metazoa	Eukaryota	TRUE	FALSE	TRUE	TRUE	TRUE	TRUE	FALSE	FALSE	Metazoa	Metazoa	FALSE	p4e->BLAST-similarity	39	528	GCCTCGGTGTGAAGGCAGCGTAAGCCGTCCGTCTCGACatgcacagcgtcgacgctccagttgtcccaacagccatccccatctatgaacagcttcgcccgggctgcaagatcgacatttatggcaaggtcaatcacggaaaccataaggacttctccgttgagctcctgtcaggacctcacatcgtcctgcatgtgaacttccgtttccaccacgagcacgaggtcgtcatgaactccgcccgtcacggatcgtggggagaggaagtgaggcacaacaaccccctgrgcggcggcgactcctttcaccttcacattcacgcccacaacgactactatgagatagaggttaatgatcagctcctggcccactacaagcatcgcttcccgatggaatcag…	TRUE	atg
Acrassus_c15867	NA	NA	NA	AGGTATGCTGGAGATATCAGAAGTGCGAATGCTGACGTAAGTAACGATAAAGGGGGTGAAAAACCTCCTCGCCGGAAGACCAAGGGTTCCTGTCCAACGTTAATCGGGGCAGGGTGAGTCGACCCCTAAGGTGAGGCCGAAAGGCGTAATCGATGGGAAGCAGGTTAATATTCCTGCACGACTTGTAATTGCGATGGGGGGACGGAGAAGGCTAGGTGGGCCAGGCGACGGTTGTCCTGGTGAAAGTGCGTAGGCGGTATTTCTAGGCAAATCCGGAGATACAACGCTGAGACACGAGACGAACGCACTAACGGTGCGGAAGCCATTGATGCCATGCTTCCAGGAAAAGCCTCTAAGCTTCAGATTACAAGTCATCGTACCCAAACGAACAAACAGGTG…	0	2	0	1	M_1	0	0	0	0	0	1	1.40189125295508	1.40189125295508	52.7186761229314	423	valid_nempep	NA	NA	114517	Aeromonadaceae	Proteobacteria	undef	Bacteria	638315	Legionellaceae	Proteobacteria	undef	Bacteria	FALSE	FALSE	TRUE	No_hit	TRUE	No_hit	TRUE	No_hit	conserved	Ac	TRUE	p4e->BLAST-similarity	3	357	AGatgctggagatatcagaagtgcgaatgctgacgtaagtaacgataaagggggtgaaaaacctcctcgccggaagaccaagggttcctgtccaacgttaatcggggcagggtgagtcgacccctaaggtgaggccgaaaggcgtaatcgatgggaagcaggttaatattcctgcacgactttaattgcgatggggggacggagaaggctaggtgggccaggcgacggttgtcctggtgaaagtgcgtaggcggtatttctaggcaaatccggagatacaacgctgagacacgagacgaacgcactaacggtgcggaagccattgatgccatgcttccaggaaaagcctctaaggtCTTCAGATTACAAGTCATCGTACCCAAACGAACAAACAGGTGG…	TRUE	acc
Acrassus_c15913	NA	NA	NA	ACGGGGGACGTGAGTGCAATGCGCATCACACACACGCTCGGCCTCGCGGTCGTTCCCTCCCCGTAGAGACTCCTCATCATTTCTCTTCTTCGCTTCGTTCGGTCGCGTGTGCTTTCGTAGAAGCACAAGAGCRACAAGGCTCGCGTGGAGTCKGATTTGGCCCGAGGTGGAGGAGACKCTGAATCAAATGAAGATGGAGATTCACAGCGTGGCAGGCAAGCCGGCGAAGGATGCCTACAACGCGAAGATCACCGTGTTCAAGACGCACGTGGCCGCGGCAAAGAAGGGCCTGTTGTTCTCGGGGTCGAGCTCCGCGGCAGCAGCTGCTGCCTCCCCTGGCTCCTCGTCGTCGAATGTGGGTGTGAGCGCCCCTCGCCAGTCGGCGCAGCAGGCTCAAGA…	0	3	0	1	M_1	0	0	0	0	0	1	1.2969696969697	1.2969696969697	62.8282828282828	495	valid_no_hit	NA	NA	NA	NA	No_hit	No_hit	No_hit	NA	NA	No_hit	No_hit	No_hit	TRUE	FALSE	NA	NA	NA	NA	NA	NA	Ac	Ac	FALSE	p4e->ESTScan	3	495	ACgggggacgtgagtgcaatgcgcatcacacacacgctcggcctcgcggtcgttccctccccgtagagactcctcatcatttctcttcttcgcttcgttcggtcgcgtgtgctttcgtagaagcacaagagcracaaggctcgcgtggagntckgatttggcccgaggtggaggagackctgaatcaaatgaagatggagattcacagcgtggcaggcaagccggcgaaggatgcctacaacgcgaagatcaccgtgttcaagacgcacgtggccgcggcaaagaagggcctgttgttctcggggtcgagctccgcggcagcagctgctgcctcccctggctcctcgtcgtcgaatgtgggtgtgagcgcccctcgccagtcggcgcagcaggctcaag…	FALSE	ggg
Acrassus_c15949	NA	NA	NA	ACAAGGGTAGGACGGAAGAATCGTCTTCATCATCAAGTTCAAGTAGTAGTGAACTATTGAAGAAATCCACCGTTACGTCTTCGCTCCCTAAGACCATTCTTAAAACTGACGTGCAGAAATTTGCAAAAAAAGATTCTTCGTCATCTAACTCAGATAGCGACTTACCARSAMAGAAAAAACCTACTGCGATATCAGTATCATCAGTCAAAGCAGATGTTAAAGGGAAAGGTGCGCAAAAGAAGCCTTCTTCTTCCAGTTCTGACAGTGACTCTTCAGGAAAGAAACTTAACTATAGGTACCACAAAGCATCTT	0	3	0	1	M_1	0	0	0	0	0	1	1.66666666666667	1.66666666666667	40.3846153846154	312	valid_no_hit	NA	NA	NA	NA	No_hit	No_hit	No_hit	NA	NA	No_hit	No_hit	No_hit	TRUE	FALSE	NA	NA	NA	NA	NA	NA	Ac	Ac	TRUE	p4e->ESTScan	2	314	Acaagggtaggacggaagaatcgtcttcatcatcaagttcaagtagtagtgaactattgaagaaatccaccgttacgtcttcgctccctaagaccattcttaaaactgacgtgcagaaatttgcaaaaaaagattcttcgtcatctaactcagatagcgacttaccarsamagaaaaaacctactgcgatatcagtatcatcagtcaaagcagatgttaaagggaaaggtgcgcaaaagaagccttcttcttccagttctgacagtgactcttcaggaaagaaacttaacntataggtaccacaaagcatctt	FALSE	aag
Acrassus_c16024	NA	NA	NA	GCTTTTCTCGTTGTCAGTTTCCTTCATATTTATCTCTTTCGCTTTCTCCTTCGTCGATGTTGTTGTTAGTGTGAGACGGCACGGCATCTCAAAGCTGTTCGGATTGTTGACCATGTCTCGAAAGCAGCTCAAATGAAGCGAGAATAGGGTTATAACTAAAAAAAA	0	2	0	1	M_1	0	0	0	0	0	1	1.97575757575758	1.97575757575758	41.2121212121212	165	valid_no_hit	NA	NA	NA	NA	No_hit	No_hit	No_hit	NA	NA	No_hit	No_hit	No_hit	TRUE	FALSE	NA	NA	NA	NA	NA	NA	Ac	Ac	FALSE	p4e->ESTScan	2	134	GcttttctcgttgtcagtttccttcatatttatctctttcgctttctccttcgtcgatgttgttgttagtgtgagacggcacggcatctcaaagctgttcggattgttgaccatgtctcgaaagcagctcaaaGAAGCGAGAATAGGGTTATAACTAAAAAAAA	FALSE	ctt
Acrassus_c16146	NA	NA	NA	TTTATATGACCTAAACGGAACCTTTGGAACTAACTGTTTTAATTCTTGTTTGTAAATTTCTAATAGATGGTACTAACTTCCCTAATAATCTTATCGAATAAGTGTAACAACTGGAGTACGAAAAAAAACAGACAACATTTTTAAAAATTTCCCGTGAAAACTTCGGTTGCGAAAGCAGTAGAAAGATATCCGCAGGTAATCCCACCTTACGAAAAAATTAAAGGAAAAAATCGTGGGATTTCGGGACATAATGCTCCTAGAAAATG	0	2	0	1	M_1	0	0	0	0	0	1	1	1	33.4586466165414	266	valid_no_hit	NA	NA	NA	NA	No_hit	No_hit	No_hit	NA	NA	No_hit	No_hit	No_hit	TRUE	FALSE	NA	NA	NA	NA	NA	NA	Ac	Ac	TRUE	p4e->LongestORF	14	218	TTTATATGACCTAaacggaacctttggaactaactgttttaattcttgtttgtaaatttctaatagatggtactaacttccctaataatcttatcgaataagtgtaacaactggagtacgaaaaaaaacagacaacatttttaaaaatttcccgtgaaaacttcggttgcgaaagcagtagaaagatatccgcaggtaatcccaccttacgaaaaaaTTAAAGGAAAAAATCGTGGGATTTCGGGACATAATGCTCCTAGAAAATG	TRUE	ttt
Acrassus_c16168	NA	NA	NA	CGTAATAATATTTTACAAATAAAAATAAATAGCGTACAAAATTCAATACAGAATAGTTAAGAAAAAAAACTCCATTAAGTTTTTTTTGTCAAGTTAGCGTCTCATGCTGATGGTAGATTAAAACAATAAATAACATAATCGAAATATTATG	0	2	0	1	M_1	0	0	0	0	0	1	1.99337748344371	1.99337748344371	23.1788079470199	151	valid_no_hit	NA	NA	NA	NA	No_hit	No_hit	No_hit	NA	NA	No_hit	No_hit	No_hit	TRUE	FALSE	NA	NA	NA	NA	NA	NA	Ac	Ac	TRUE	p4e->LongestORF	2	89	CgtaataatattttacaaataaaaataaatagcgtacaaaattcaatacagaatagttaagaaaaaaaactccattaagttttttttgTCAAGTTAGCGTCTCATGCTGATGGTAGATTAAAACAATAAATAACATAATCGAAATATTATG	TRUE	caa
Acrassus_c16171	T01H3.1	UniRef100_A8Q5I7	Vacuolar ATP synthase 21 kDa proteolipid subunit, putative	ATCTTCTGCGAGGCCGTCGCCATCTACGGTGTGATTATGGCCATCAYKKKGRTCWACARKTACTACGGGCRCTCCGACAGGAACATCCACCATAGGTGATCAGCGTGACGGATCGCTTCCAAGTCTACTACGCGGGCTTCTCGCTGTTCACGGCRGGACTCACCGTGGGATTCAGCAACTTGTTCTGCGGGGTGTGCGTCGGCGTCGTCGGCGCCTCATGCGCACTGGCCGATGCCCAAAAGGCGCAGCTGTTCGTCAAGATTCTCATCGTGGAGATTTTCGGATCGGCACTCGGACTGTTCGGCGTCATCGTGGGAATCATTCAATCCACCGATGG	0	2	0	1	M_1	0	0	0	0	0	1	1	1	59.0504451038576	337	valid_no_hit	59.3	70.1	7240	Drosophilidae	Arthropoda	Metazoa	Eukaryota	9103	Phasianidae	Chordata	Metazoa	Eukaryota	FALSE	FALSE	TRUE	TRUE	TRUE	TRUE	TRUE	TRUE	conserved	conserved	FALSE	p4e->BLAST-similarity	126	333	ATCTTCTGCGAGGCCGTCGCCATCTACGGTGTGATTATGGCCATCAYKKKGRTCWACARKTACTACGGGCRCTCCGACAGGAACATCCACCATAGGTGATCAGCGTGACGGATCGCTTCCAAGTCtactacgcgggcttctcgctgttcacggcrggactcaccgtgggattcagcaacttgttctgcggggtgtgcgtcggcgtcgtcggcgcctcatgcgcactggccgatgcccaaaaggcgcagctgttcgtcaagattctcatcgtggagattttcggatcggcactcggactgttcggcgtcatcgtgggaatcattcaatccacc	TRUE	tac
Acrassus_c16183	NA	NA	NA	GGGGTCGTCGACCGACCGGCCGGCCGTACCTAACCTACGGTACGTRGGRAAGGTAACTACGACGGTCGGTCGACGTAAACCGTAAACCTTAGTTCGTCGTAAAGGGTAAAAGGTTTAGGTTTAACCGGTAAACCCCTTACGTTAAAAGTAAAACCTTCCCCGTTCCGGTAGTACGGGTACGGGTACGGGTAACGGGTTAAGTTCGAACTTAAATTTTTACCCTTTTTCCCGTTAACGGAAACGGGAAAGGTTAACCCTTACCCGTAAAGGTTAAGGTTGGTAGGTACGTACCCWACCKAAGTACCTTCGTCGGTTCGGTTAGTAACCTAACCCTACCTTACTTAACGTTACGGGTCGGGTCGGGTTCGGGGTCCGGGTCCGTTCCTTCCTAACGGAACG…	0	2	0	1	M_1	0	0	0	0	0	1	1.59579439252336	1.59579439252336	52.1028037383178	428	valid_no_hit	NA	NA	29760	Vitaceae	Streptophyta	Viridiplantae	Eukaryota	NA	NA	No_hit	No_hit	No_hit	FALSE	FALSE	NA	NA	NA	NA	NA	NA	Ac	Ac	TRUE	p4e->LongestORF	60	258	GGGGTCGTCGACCGACCGGCCGGCCGTACCTAACCTACGGTACGTRGGRAAGGTAACTAcgacggtcggtcgacgtaaaccgtaaaccttagttcgtcgtaaagggtaaaaggtttaggtttaaccggtaaaccccttacgttaaaagtaaaaccttccccgttccggtagtacgggtacgggtacgggtaacgggttaagttcgaacttaaatttttaccctttttcccgttaacggaaacgggaaaggttaacccCCGTAAAGGTTAAGGTTGGTAGGTACGTACCCWACCKAAGTACCTTCGTCGGTTCGGTTAGTAACCTAACCCTACCTTACTTAACGTTACGGGTCGGGTCGGGTTCGGGGTCCGGGTCCGTTCCTTCCTAACGGAACGGACC…	TRUE	ggg
Acrassus_c16198	ZK688.9	UniRef100_A8NNR0	TIP41-like family protein	TTTTTGTCCTGCATAGAGAGCTCGCTAATCCTTGCTCCCTTTTTCGACCACTCCCTCAACAAATATTTGGCACCGTGCTCACCAAATATCCGTGTATCACAAATTCGTACCATAACATTATCAACACGAAGATAAAACCTACATAGTAAGAAGAAGAAAGTCGTCATAACCCGAACACGAACAGTCATCTCAGAGCAACCGTGATCAGCCAACTCGTCCTCATAAAGAGTAACATAAGAATAAAAATTAATAGGTTCCCTCTTTTTTAGTTTTTCCACATCAATACGCTCACTCGTTGGTTTAACAATAAAAACCCT	0	2	0	1	M_1	0	0	0	0	0	1	1.90220820189274	1.90220820189274	39.1167192429022	317	valid_no_hit	113	115	NA	NA	No_hit	No_hit	No_hit	6253	Ascarididae	Nematoda	Metazoa	Eukaryota	TRUE	FALSE	TRUE	TRUE	TRUE	TRUE	TRUE	TRUE	conserved	conserved	TRUE	p4e->BLAST-similarity	6	312	TTTTTgtcctgcatagagagctcgctaatccttgctccctttttcgaccactccctcaacaaatatttggcaccgtgctcaccaaatatccgtgtatcacaaattcgtaccataacattatcaacacgaagataaaacctacatagtaagaagaagaaagtcgtcataacccgaacacgaacagtcatctcagagcaaccgtgatcagccaactcgtcctcataaagagtaacataagaataaaaattaataggttccctcttttttagtttttccacatcaatacgctcactcgttggtttaacaataaaAACCCT	TRUE	ttt
Acrassus_c16231	NA	NA	NA	AGAAGCACAAGATTAAAGGCACTGATGTCTGASAGRGAMAAAGTGCAGTCATAGCACAGCTGTAGGAAGGAAGCAGGATGCAGAAGCAGATCWGCMAATCRGGAGYCRGAAAGGGGCTGGCTAGCACCTCCTGATTATTCGATACATATGCCACTGACTGTGGCTTCTTCAATCAAAATGTACTTGTATTCTTTGGCACCCAGACGGTTGGGGAACTGCACCACATGGCCATTATGTTGATTAATGTAAAATTTGTCATTGGCGAAGGTAATGGTCACCTTAAACTCCTGTCCATGCTGGAAAGGGAAGTTTCTCTCTCGCACTTCTTCATGCCAGTACCCATCCTTCCTGGAGTTCATAACGGTGACTCGTTGGTCAGCACCATAGTCGAAGCGT	0	2	0	1	M_1	0	0	0	0	0	1	1.46717171717172	1.46717171717172	47.979797979798	396	eelmRNA	NA	NA	7943	Congridae	Chordata	Metazoa	Eukaryota	0		No_hit	No_hit	No_hit	FALSE	FALSE	TRUE	TRUE	TRUE	TRUE	TRUE	TRUE	conserved	conserved	TRUE	p4e->BLAST-similarity	138	396	AGAAGCACAAGATTAAAGGCACTGATGTCTGASAGRGAMAAAGTGCAGTCATAGCACAGCTGTAGGAAGGAAGCAGGATGCAGAAGCAGATCWGCMAATCRGGAGYCRGAAAGGGGCTGGCTAGCACCTCCTGATTAttcgatacatatgccactgactgtggcttcttcaatcaaaatgtacttgtattctttggcacccagacggttggggaactgcaccacatggccattatgttgattaatgtaaaatttgtcattggcgaaggtaatggtcaccttaaactcctgtccatgctggaaagggaagtttctctctcgcacttcttcatgccagtacccatccttcctggagttcataacggtgactcgttggtcagcaccatagtcgaagcg	FALSE	cgc
Acrassus_c16236	NA	NA	NA	ACGGAGAACGTATCTACATGAAATATTGCAAAGAAAGCAAGGTCTGCTTGTGTACAATCACAGGCAGTGAATCTCCATCTTCACCTGATTCAGCGTCTCCTCCACCTCGGCCAAATCAGACTCCACGCGAGCCTTGTCGCTCTTGTGCTCTCCCTCAATT	0	2	0	1	M_1	0	0	0	0	0	1	1.94375	1.94375	48.75	160	valid_no_hit	NA	NA	NA	NA	No_hit	No_hit	No_hit	NA	NA	No_hit	No_hit	No_hit	TRUE	FALSE	NA	NA	NA	NA	NA	NA	Ac	Ac	TRUE	p4e->ESTScan	3	159	ACggagaacgtatctacatgaaatattgcaaagaaagcaaggtctgcttgtgtacaatcacaggcagtaatctccatcttcacctgattcagcgtctcctccacctcggccaaatcagactccacgcgagccttgtcgctcttgtgctctccctcaat	FALSE	att
Acrassus_c16265	NA	NA	NA	GAAGAGAGAAGAAGAAGAAATGGCGCGAATCGAGGAAGGAACGCAAGAAGGGAGAAGATGAGAAATGAGGAGAGAAAGGAAGAGGTTGAAGACTAGCTAGGGAACAGGAAGAAAGAGAGAAGACGAGCACTCGAAATGGAAGGAAGGCGTAAGGATAATGAAGAAAGAGAGAGGAAAGAAAGAATATAGGGAACGAAGGCGGAAAGAAAGGAAGAAAWWAACGRAAACGAGAGAAAGAAGAGCACGAGAAACG	0	2	0	1	M_1	0	0	0	0	0	1	1.64426877470356	1.64426877470356	45.0592885375494	253	valid_no_hit	NA	NA	NA	NA	No_hit	No_hit	No_hit	NA	NA	No_hit	No_hit	No_hit	TRUE	FALSE	NA	NA	NA	NA	NA	NA	Ac	Ac	TRUE	p4e->LongestORF	2	254	Gaagagagaagaagaagaaatggcgcgaatcgaggaaggaacgcaagaagggagaagatgagaaatgaggagagaaaggaagaggttgaagactagctagggaacaggaagaaagagagaagacgagcactcgaaatggaaggaaggcgtaaggataatgaagaaagagagaggaaagaaagaatatagggaacgaaggcggaaagaaaggaagaaawwaacgraaacgagagaaagaagagcacgagaaacg	FALSE	cgt
Acrassus_c16287	NA	NA	NA	ACAGATTAAGAGTAAGAAAAGAACGGAGAAAGAAAAATTATCAGAATCAGACAAAGAAAATGTAGTCGAAAAGAAGAGCCATAAATCGTCGAAGGATAATGAATCTTGGGAGCAAAAAGACGGATCTTACAAAAAAAAGAAGTAAAGGAAAAAACAGACAGAGTCAAACAAAAAACTAGCAGCAAAGCTAAAAAAGATAGATCGTCAAAGGACGAAAAATCTGAAAGAGAAAAAGATGTAACAAGTGAAAAAAAGAAATAAAGATAAAAATCTAATAAAAGTGATAAATCAAAAAACAAATGATAAAATCATGAATCCAATGACGCTGACACAAAGGG	0	3	0	1	M_1	0	0	0	0	0	1	1.20710059171598	1.20710059171598	30.4733727810651	338	valid_no_hit	NA	NA	NA	NA	No_hit	No_hit	No_hit	NA	NA	No_hit	No_hit	No_hit	TRUE	FALSE	NA	NA	NA	NA	NA	NA	Ac	Ac	FALSE	p4e->ESTScan	2	338	Acagattaagagtaagaaaagaacggagaaagaaaaattatcagaatcagacaaagaaaatgtagtcgaaaagaagagccataaatcgtcgaaggataatgaatcttgggagcaaaaagacggatcttacaaaaaaaagaagntaaaggaaaaaacagacagagtcaaacaaaaaactagcagcaaagctaaaaaagatagatcgtcaaaggacgaaaaatctgaaagagaaaaagatgaacaagtgaaaaaaagaaataaagataaaaatctaataaaagtgataaatcaaaaaacaaatgataaaatcatgaatccaatgacgctgacacaaagg	FALSE	cag
Acrassus_c16310	NA	NA	NA	TTCGCTTGTAATTGATTTTTCGGTACTAATTTTTTGTTTTTGGTTTGTCACATCTTATATCTAAAATGTTATTACTTGCCTTTTGACACTTTCTTGTCTTTTATTTCTTGCCACCTTTTCGTTGTACGCAGTATCTTGCCACGCAGCCTCTTGTCAACTTGGCTCCTTTATTTGTTGTTTGTTCAAGGTTAGTTTTTTTAAGGAATTATGCTTGTCGCTTTTCTGTCAGTTTACTTTTAATA	0	2	0	1	M_1	0	0	0	0	0	1	1	1	33.0578512396694	242	valid_no_hit	NA	NA	NA	NA	No_hit	No_hit	No_hit	NA	NA	No_hit	No_hit	No_hit	TRUE	FALSE	NA	NA	NA	NA	NA	NA	Ac	Ac	FALSE	p4e->LongestORF	65	242	TTCGCTTGTAATTGATTTTTCGGTACTAATTTTTTGTTTTTGGTTTGTCACATCTTATATCTAAaatgttattacttgccttttgacactttcttgtcttttatttcttgccaccttttcgttgtacgcagtatcttgccacgcagcctcttgtcaacttggctcctttatttgttgtttgttcaaggttagtttttttaaggaattatgcttgtcgcttttctgtcagtttacttttaatA	TRUE	aat
Acrassus_c16333	T10B9.1	NA	NA	TTCTCCACCTTTATGTTTTTTAGCGGTGAATCATCGACGGTGAATTCGATATTTCCTTCGGCATCCAATAATCGATCGATGAAATCAGATCCTTTTTCGTCGTCCAATTCCATCTTTCGAGCCAATTTTCTTTCCTTCAACAGKTTTTTCGTATTCTTTCAATAAGAAAAGGAAAACGGACATGTTACGCAGTTTTGTCAGTTGCAAGTGCAATTTCTCTTATAATAGGAGCGAGACAAGGAATAGCAAACATTATTTTTAAAATCCAGAAATCACCGTTCTCCAGAAAAATTTTTTTCCCGAGATCAAGATAATCGCCTTCAAATTGTTTGGACTCCTTTTGGCCCATTACAATACGAGCGATAATATCCATCGTTAATTCCTGATAAT	0	2	0	1	M_1	0	0	0	0	0	1	1.51282051282051	1.51282051282051	36.6666666666667	390	valid_no_hit	NA	41.6	NA	NA	No_hit	No_hit	No_hit	6253	Ascarididae	Nematoda	Metazoa	Eukaryota	TRUE	FALSE	FALSE	No_hit	FALSE	No_hit	FALSE	No_hit	Clade3	Ac	TRUE	p4e->BLAST-similarity	152	389	TTCTCCACCTTTATGTTTTTTAGCGGTGAATCATCGACGGTGAATTCGATATTTCCTTCGGCATCCAATAATCGATCGATGAAATCAGATCCTTTTTCGTCGTCCAATTCCATCTTTCGAGCCAATTTTCTTTCCTTCAACAGKTTTTTCGtattctttcaataagaaaaggaaaacggacatgttacgcagttttgtcagttgcaagtgcaatttctcttataataggagcgagacaaggaatagcaaacattatttttaaaatccagaaatcaccgttctccagaaaaatttttttcccgagatcaagataatcgccttcaaattgtttggactccttttggcccattacaatacgagcgataatatccatcgttaattcctgataT	FALSE	tat
Acrassus_c16358	NA	NA	NA	CAAGGGTGCAACGGCAGTGTACCCTACCAGGGTAATTCTAAACCCTTGTCAACCTTTTAGGTTTACAAAACCAGCTCCTTACCCATTATACTTGCCTTGTTTTGATTTTCAGGAAGGAACCAACCCTCCAGGACCAGATCGTTGCTAACGCCCTCATTTCTGGCTGTTGGCATGGAAACCCGACAGCTGACGGAGGACAACGCTGACTTTGCCTCACGTGACAGATATCACGTGATCACGTATCACGTATATAAAATTAAATGCCACATTATACCTCTCTGACTGAAACACACATTCAACTTGTATGAGGTCTGTATGTTTCATGAGTCTAATCAAAGACTTAGTGAAACTTCCA	0	2	0	1	M_1	0	0	0	0	0	1	1.43380281690141	1.43380281690141	43.943661971831	355	valid_no_hit	NA	NA	NA	NA	No_hit	No_hit	No_hit	59729	Estrildidae	Chordata	Metazoa	Eukaryota	FALSE	FALSE	TRUE	No_hit	TRUE	No_hit	FALSE	No_hit	Metazoa	Ac	FALSE	p4e->LongestORF	106	280	CAAGGGTGCAACGGCAGTGTACCCTACCAGGGTAATTCTAAACCCTTGTCAACCTTTTAGGTTTACAAAACCAGCTCCTTACCCATTATACTTGCCTTGTTTTGAttttcaggaaggaaccaaccctccaggaccagatcgttgctaacgccctcatttctggctgttggcatggaaacccgacagctgacggaggacaacgctgactttgcctcacgtgacagatatcacgtgatcacgtatcacgtatataaaattaaatgccacattatacctctcTGACTGAAACACACATTCAACTTGTATGAGGTCTGTATGTTTCATGAGTCTAATCAAAGACTTAGTGAAACTTCCA	TRUE	ttt
Acrassus_c16376	NA	NA	NA	TATCAACGCAGAGTACTTTTCTTGATTTATTTTATTTGCTTTTTCWATGTTAAATTTAAACTGGTATTACCTTTGCATTAGTCAACATCRCTAAGCTCTATGTTAATAGTAATTTACGTAGTTAATGTGATGTGCTACTGTTTCACTGCTTGCTTGGGTATATGCTTTTACGTGTTCTAATTATCACTTTTAGTCATCTATTTTCGTCATCTCGCGTGAAATTTATTGCTTTGCACTGTTCACACTTGTTTGAAAAGATTTATATGACAGGCTATTATAACAAAG	0	2	0	1	M_1	0	0	0	0	0	1	1	1	31.5789473684211	285	valid_no_hit	NA	NA	NA	NA	No_hit	No_hit	No_hit	NA	NA	No_hit	No_hit	No_hit	TRUE	FALSE	NA	NA	NA	NA	NA	NA	Ac	Ac	FALSE	p4e->LongestORF	126	285	TATCAACGCAGAGTACTTTTCTTGATTTATTTTATTTGCTTTTTCWATGTTAAATTTAAACTGGTATTACCTTTGCATTAGTCAACATCRCTAAGCTCTATGTTAATAGTAATTTACGTAGTTAAtgtgatgtgctactgtttcactgcttgcttgggtatatgcttttacgtgttctaattatcacttttagtcatctattttcgtcatctcgcgtgaaatttattgctttgcactgttcacacttgtttgaaaagatttatatgacaggctattataacagn	TRUE	tgt
Acrassus_c16397	T10B9.4	UniRef100_A8PT21	Cytochrome P450 family protein	CAGTTTTTCAGTTACAAGCGCAATTTCTCTTATAATAGGTGCGAAGGAAGGAATAGCAAACATTAATTGTAAAATCCAGAGATCACCGCTCCTATGCAAAAATTTATTCACGAGATTGAGATAATCGCCTCCAATTGTTTGGATTGTTTTTGGCCCATTACTATACGAGCGATAATATCCATCGTTAATTCCTGATAATATAGATGAATATTAAAAGGTTTTCCTGATTCAGCTATACGTTCCAAATGTTTCAACATTTCCATAATAGAGTCATCCATTGTATACATCATCTTTTTCAACGAATTTATAGAAAAAGCTGATGCTGAAAGTGACCGAAGTCGCTTCCATCGGTGACCTTTAGCCGAMAAAACATTTATGGAATCGTCGTAATCGACATCA…	0	2	0	1	M_1	0	0	0	0	0	1	1	1	35.4330708661417	508	valid_no_hit	78.2	120	NA	NA	No_hit	No_hit	No_hit	473542	Rhabditidae	Nematoda	Metazoa	Eukaryota	TRUE	FALSE	TRUE	TRUE	TRUE	FALSE	TRUE	FALSE	conserved	Nematoda	TRUE	p4e->BLAST-similarity	129	507	CAGTTTTTCAGTTACAAGCGCAATTTCTCTTATAATAGGTGCGAAGGAAGGAATAGCAAACATTAATTGTAAAATCCAGAGATCACCGCTCCTATGCAAAAATTTATTCACGAGATTGAGATAATCGCctccaattgtttggattgtttttggcccattactatacgagcgataatatccatcgttaattcctgataatatagatgaatattaaaaggttttcctgattcagctatacgttccaaatgtttcaacatttccataatagagtcatccattgtatacatcatctttttcaacgaatttatagaaaaagctgatgctgaaagtgaccgaagtcgcttccatcggtgacctttagccgamaaaacatttatggaatcgtcgtaatcgacatca…	FALSE	gaa
Acrassus_c16444	NA	NA	NA	TCCGTTGAGCGATGGCCCTTCCATACAGAACCACCGGATCACTGTTTCCAAATCGGTCAAACTACATTTAAGCCTTGGTAAGGTTCCTCGCGTATCATCGAATTTAAACCACATGCTCCTCCGCTTGTGCGGGCCCCCGTCAATTCCTTTGAGTTTCACCGTTGCCGGTGTACTCCCCAGGTGGATAACTTACAGCTTTCGCTAAGCCACTGACCCGTAGGGCCAGCAGCGAGTTATCATCGTTTACGGCATGGACTACCAGGGTATCTAATCCTGTTTGCTCCCCATGCTCTCGTGCCTCAGTGTCAAGTGGGGCGTAGCCGCCTGCCTTCGCAATCGGGGTTCTGGATCATCTCTATGCATTTCACCGCTACACGATCCGTTCCGGCGGCCTCCACC…	0	3	0	1	M_1	0	0	0	0	0	1	1	1	53.4736842105263	475	valid_nempep	NA	NA	77133	undef	undef	undef	Bacteria	457391	Bacteroidaceae	Bacteroidetes	undef	Bacteria	FALSE	FALSE	TRUE	TRUE	TRUE	TRUE	TRUE	TRUE	conserved	conserved	FALSE	p4e->BLAST-similarity	149	473	TCCGTTGAGCGATGGCCCTTCCATACAGAACCACCGGATCACTGTTTCCAAATCGGTCAAACTACATTTAAGCCTTGGTAAGGTTCCTCGCGTATCATCGAATTTAAACCACATGCTCCTCCGCTTGTGCGGGCCCCCGTCAATTCCTttgagtttcaccgttgccggtgtactccccaggtggataacttacagctttcgctaagccactgacgtagggccagcagcgagttatcatcgtttacggcatggactaccagggtatctaatcctgtttgctccccatgctctcgtgcctcagtgtcaagtggggcgtagccgcctgccttcgcaatcggggttctggatcatctctatgcatttcaccgctacacgatccgttccggcggcctccaccct…	TRUE	ttg
Acrassus_c16460	NA	NA	NA	GAAGAAAGCTAAGGGATCGAGGGGGGAGAGAAGGTAGTAGTATTGTCTAGTATTAGAGGGGCGGAGGGCTGAGGGCTGGATCCCGTCGGGCCCGACGCGCCCTAGTAGCCAGCGGGAAGCATGGCAGGAGACTTCACACCGCGACCGAAGATGATAGAAACTCCAATTGAGTACACAATCATCAAGGCGGGAATGCACACCGCATCGACCTTTCTCGTGAGGTGCAGGCCCCCGTATCTGCG	0	2	0	1	M_1	0	0	0	0	0	1	1	1	57.4380165289256	242	valid_no_hit	NA	NA	NA	NA	No_hit	No_hit	No_hit	NA	NA	No_hit	No_hit	No_hit	TRUE	FALSE	NA	NA	NA	NA	NA	NA	Ac	Ac	TRUE	p4e->LongestORF	1	241	gaagaaagctaagggatcgaggggggagagaaggtagtagtattgtctagtattagaggggcggagggctgagggctggatcccgtcgggcccgacgcgccctagtagccagcgggaagcatggcaggagacttcacaccgcgaccgaagatgatagaaactccaattgagtacacaatcatcaaggcgggaatgcacaccgcatcgacctttctcgtgaggtgcaggcccccgtatctgCG	FALSE	cag
Acrassus_c16576	NA	NA	NA	GTTAAGGCACTAATATAAACTAATTCAAAAWTWGTATATGTAAATTRRAAAACCTTTTAACTATATATTTTCGWAACGTAGAATCCTAGAATTAATTAGATTCAGCTTATATATTGAAGCCTAAATATGGTAAATATGGTGCGGTTTTCTTCTTACTTTAATTTTGTAACTCATGAGTTTTAACTAGAATTAGCACCGTAAAAACATCTGTCGTTACACACCGTATGGGAAAACCTTGACTTCGCTTATAAACTGGGATTCTTTCAACAAAAAACGTACATATTTCT	0	2	0	1	M_1	0	0	0	0	0	1	1	1	30.3135888501742	287	valid_no_hit	NA	NA	NA	NA	No_hit	No_hit	No_hit	NA	NA	No_hit	No_hit	No_hit	TRUE	FALSE	NA	NA	NA	NA	NA	NA	Ac	Ac	TRUE	p4e->LongestORF	161	287	GTTAAGGCACTAATATAAACTAATTCAAAAWTWGTATATGTAAATTRRAAAACCTTTTAACTATATATTTTCGWAACGTAGAATCCTAGAATTAATTAGATTCAGCTTATATATTGAAGCCTAAATATGGTAAATATGGTGCGGTTTTCTTCTTACTTTAattttgtaactcatgagttttaactagaattagcaccgtaaaaacatctgtcgttacacaccgtatgggaaaaccttgacttcgcttataaactgggattctttcaacaaaaaacgtacatatttc	FALSE	gaa
Acrassus_c16598	NA	NA	NA	AAATACCGCAAGTATGAATTAGAAGAAGAGGAGGAGGGATACAGTTTGAACAAAAAAGAATCAATTAGTCCAGTAATGAGAACAAAAGTTATTCGAATACAGTGATGAAATTTGTTTCTCAAAGAAACCCGTCGCAATGTGCCCCGATGGAACATATGAAAAGGAGGATATTTTGTTGGAAATGAAAGTTCCATTCGCTTGCATTCGTCGTTCTCAACATGATGCAGTTAAACTTGCACGTCGTGCCAGAACTCAATGAAKTRTTATTATGTAGATATAATGTCACTTGTTACTTATTCGTATTTTTTTCAGACTAACATATCACTTTATAAAAATTAAAGTATAAAGTAGTACAATTTATTTCGATAACATCGACAAAAATGT	0	2	0	1	M_1	0	0	0	0	0	1	5.21891891891892	1	33.0729166666667	384	valid_no_hit	NA	NA	NA	NA	No_hit	No_hit	No_hit	6253	Ascarididae	Nematoda	Metazoa	Eukaryota	TRUE	FALSE	FALSE	No_hit	FALSE	No_hit	FALSE	No_hit	Clade3	Ac	FALSE	p4e->BLAST-similarity	86	257	AAATACCGCAAGTATGAATTAGAAGAAGAGGAGGAGGGATACAGTTTGAACAAAAAAGAATCAATTAGTCCAGTAATGAGAACAAaagttattcgaatacagtgatgaaatttgtttctcaaagaaacccgtcgcaatgtgccccgatggaacatatgaaaaggaggatattttgttggaaatgaaagttccattcgcttgcattcgtcgttctcaacatgatgcagttaaacttgcacgtcgtgccagaactcaaAAKTRTTATTATGTAGATATAATGTCACTTGTTACTTATTCGTATTTTTTTCAGACTAACATATCACTTTATAAAAATTAAAGTATAAAGTAGTACAATTTATTTCGATAACATCGACAAAAATGT	TRUE	aag
Acrassus_c16613	B0478.1b	UniRef100_A8Q111	Stress-activated protein kinase jnk-1, putative	TGACCACATTACGTTCATGCATTGCCGTCGTTGTTGTAAACAGCTAATATTCATGTTTGATACTTTCACCAACCATTCAGCTAATCCTTCCCAGTCGAATTACCTCGCCCCCGTGTTCCACTGGCGATCTCCATAGTTGTTTCACTCTGTGAAATGTCAGTTGATTCCGAACCTTCATTTACAGATAATCTCAGTCCATAAGCATCATGTGTCTTTTCATATTCCATTATTTCGTTGAAAATAAGTTCTTTCCACTGATCTACGCTGTGACTCTCTAGAATCCAAAACGCTATTGTATTGTTCTGGAGGAGGCGCATAAACTTCGGCTTCGTCAAACCAGACATTAACGTAAGGATGCTTCAGCGCATCATCTACAGATATTCGTTGCTCAGGATCAAT…	0	3	0	1	M_1	0	0	0	0	0	1	1.24183976261128	1.24183976261128	42.8783382789317	674	valid_no_hit	117	110	7209	Onchocercidae	Nematoda	Metazoa	Eukaryota	6253	Ascarididae	Nematoda	Metazoa	Eukaryota	TRUE	FALSE	TRUE	TRUE	TRUE	TRUE	TRUE	TRUE	conserved	conserved	TRUE	p4e->BLAST-similarity	111	672	TGACCACATTACGTTCATGCATTGCCGTCGTTGTTGTAAACAGCTAATATTCATGTTTGATACTTTCACCAACCATTCAGCTAATCCTTCCCAGTCGAATTACCTCGCCCccgtgttccactggcgatctccatagttgtttcactctgtgaaatgtcagttgattccgaaccttcatttacagataatctcagtccataagcatcatgtgtcttttcatattccattatttcgttgaaaataagttctttccactgatctacgctgtgctctctagaatccaaaacgctattgtattgttctggaggaggcgcataaacttcggcttcgtcaaaccagacattaacgtaaggatgcttcagcgcatcatctacagatattcgttgctcaggatcaata…	FALSE	tgt
Acrassus_c16651	NA	NA	NA	GTGACCCAGGCGGACCGCATGATCGCCTTCCCGAACATCTTTTCAGCATCAAGTTCAGCCGTTCGATGCTRGYTGATCCGACCAAGCCTGGCGTGCTCAAGATCCTCTCGTTCTTCCTCTGCGATCCCACCGTCACCGTCGTGTCCACGTCCACTGTGCTGCCGCAACAACTCGCCTGGCTCCGATCGCCCGCAGCGAACTCGCACCTCCACCAAGCTCTGCACGAGTCCACCTCACTCATCCCGGACGTGGCGTCCATCAGCTTGGAGTATCTGCATGACGAACTTGGCGTGATCAATGAGGCGCGCGCCAAGCTGGATCGATTACACCTCATGGACGAACG	0	2	0	1	M_1	0	0	0	0	0	1	1.45189504373178	1	59.7667638483965	343	valid_no_hit	NA	NA	NA	NA	No_hit	No_hit	No_hit	NA	NA	No_hit	No_hit	No_hit	TRUE	FALSE	NA	NA	NA	NA	NA	NA	Ac	Ac	FALSE	p4e->ESTScan	3	342	GTgacccaggcggaccgcatgatcgccttcccgaacatcttttcagcatcaagttcagccgttcgatgctrgytgatccgaccaagcctggcgtgctcaagatcctctcgttcttcctctgcgatcccaccgtcaccgtcgtgtccacgtccactgtgctgccgcaacaactcgcctggctccgatcgcccgcagcgaactcgcacctccaccaagctctgcacgagtccacctcactcatcccggacgtggcgtccatcagcttggagtatctgcatgacgaacttggcgtgatcaatgaggcgcgcgccaagctggatcgattacacctcatggacgaa	FALSE	gac
Acrassus_c16663	NA	NA	NA	GTTACGATGCTGAGGTGTACGTGCTGACCAAAGGAATAGAGGGCGGTCGTCACACTACCCTTACTTACAACAACTATCGCCCTCAGTGCTTCTTCTCCACGGCTGATATCACGGGAACATTGCAGCTGCCCAAAAGGGAGTGGAGATGGTGATGCCCGGTGATAACGCTCGATTGACCGTGGAGCTGCTGACCGACGCCGTCGTCGGAGAAGGGTATGCGATTCGCCATCCGAGAGGGAGGACGAACGGT	0	2	0	1	M_1	0	0	0	0	0	1	1	1	56	250	valid_no_hit	NA	NA	NA	NA	No_hit	No_hit	No_hit	32630	undef	undef	undef	undef	FALSE	FALSE	TRUE	No_hit	TRUE	No_hit	TRUE	No_hit	conserved	Ac	FALSE	p4e->BLAST-similarity	3	249	GTtacgatgctgaggtgtacgtgctgaccaaaggaatagagggcggtcgtcacactacccttacttacaacaactatcgccctcagtgcttcttctccacggctgatatcacgggaacattgcagctgcccaaaagggagtggagatggtgatgcccggtgataacgctcgattgaccgtggagctgctgaccgacgccgtcgtcggagaagggtatgcgattcgccatccgagagggaggacgaacgGT	FALSE	tac
Acrassus_c16682	NA	NA	NA	TCAGGAAGGCCAGAATTTGAAAAGCTTCCGCAGCTCGCTCGAATTTTCCCCACCTCTTTGCAATTTTCTTCAGCATTTCGCCACCTTCCCTCCTGTTGTAGCTCTGTATCTTCATCCGGTAGGCAGCTTTGAACTGCTCGACGGCATCGGTCCCGCGCCTTCTTCTTGTAGTACAGAAACAGGCCGTAAGACTTGTGAACGTGCTGCTTGTCCGGGTCCCGCAGAGACTCGTCCTGGAGCAGCTCTGT	0	2	0	1	M_1	0	0	0	0	0	1	1.58064516129032	1.58064516129032	53.2258064516129	248	eelmRNA	NA	NA	NA	NA	No_hit	No_hit	No_hit	8030	Salmonidae	Chordata	Metazoa	Eukaryota	FALSE	FALSE	No_hit	No_hit	No_hit	No_hit	No_hit	No_hit	Ac	Ac	TRUE	p4e->BLAST-similarity	2	242	TcaggaaggccagaatttgaaaagcttccgcagctcgctcgaattttccccacctctttgcaattttcttcagcatttcgccaccttccctcctgttgtagctctgtatcttcatccggtaggcagctttgaactgctcgacggctcggtcccgcgccttcttcttgtagtacagaaacaggccgtaagacttgtgaacgtgctgcttgtccgggtcccgcagagactcgtcctggagcagCTCTGT	TRUE	ctg
Acrassus_c16826	NA	NA	NA	ACGKSGGGGGGGKTGGKATGGCAGGCAGAGGGAGTTTGTAGGCCACACACGCCACCTTTACAAGCCACCCATACGTGTCGTCTCCAGGCCAACCCTATGGCTGAGAAAAACCATGTTGTTTACATGGCAGTCGGCCTTTTCTATTAGCTGTGGGTGGCACACGTGCACACACACACGCACACACACGCGCACACACGCGCACACACGC	0	2	0	1	M_1	0	0	0	0	0	1	1.89162561576355	1.89162561576355	58.6538461538462	208	valid_no_hit	NA	NA	7955	Cyprinidae	Chordata	Metazoa	Eukaryota	NA	NA	No_hit	No_hit	No_hit	FALSE	FALSE	NA	NA	NA	NA	NA	NA	Ac	Ac	FALSE	p4e->LongestORF	6	207	ACGKSgggggggktggkatggcaggcagagggagtttgtaggccacacacgccacctttacaagccacccatacgtgtcgtctccaggccaaccctatggctgagaaaaaccatgttgtttacatggcagtcggccttttctattagctgtgggtggcacacgtgcacacacacacgcacacacacgcgcacacacgcgcacacac	TRUE	ggg
Acrassus_c16901	W09C5.1	UniRef100_A8NLF8	NA	CGGGTTGCCTGAGATCGCAGCCCAAAGAGGGTGGTAAACCTCATCTAAGACTGAATATTGCTACGAGACCGATAGCGAACAAGTACCGTGAGGGAAAGTTGCAAGAGAAAGAGGAGAGGAGAGAGAGAGAATGTTGTGGTGTGTGAAGGCTGTCGCATCGTAGATTGGCAGATGCGACAGGCGGTGCAGAATCGGTTGGTTAAAAGTTGTCTGGGCAAAATATGCTCAAGTAACGAATAATCCTGAGAATGATGGTTGTATTAATGCTGTTCTATTGGTGTAATATATTTGTGAAATGTTGTAAAACCAGATAAAATATCAC	0	2	0	1	M_1	0	0	0	0	0	1	1.24534161490683	1.24534161490683	43.4782608695652	322	AcrRNA	55.1	54.7	59252	Kathlaniidae	Nematoda	Metazoa	Eukaryota	6334	Trichinellidae	Nematoda	Metazoa	Eukaryota	FALSE	FALSE	TRUE	No_hit	TRUE	No_hit	TRUE	No_hit	conserved	Ac	TRUE	p4e->BLAST-similarity	1	166	cgggttgcctgagatcgcagcccaaagagggtggtaaacctcatctaagactgaatattgctacgagaccgatagcgaacaagtaccgtgagggaaagttgcaagagaaagaggagaggagagagagagaatgttgtggtgtgtgaaggctgtcgcatcgtagatTGGCAGATGCGACAGGCGGTGCAGAATCGGTTGGTTAAAAGTTGTCTGGGCAAAATATGCTCAAGTAACGAATAATCCTGAGAATGATGGTTGTATTAATGCTGTTCTATTGGTGTAATATATTTGTGAAATGTTGTAAAACCAGATAAAATATCAC	TRUE	atc
Acrassus_c16917	T20H4.3a	UniRef100_A8P3M4	Bifunctional aminoacyl-tRNA synthetase , putative	ACGGGGGATGCTGGCAAAGGCCAAGGCCGAGGCTGCCGCCCGTCGCAAGCTCGTGCACTCATGGGCTGAGTTCGCCGCTGCCCTCGACGCGCGCTGCACTGCTCTCGCCCCTCACTGCGATGTCGCCGCATGTGAGAAGGACATCAAGAAGCGCTCGGGANAGCAGGCCAACATCAAGGAGGAGGGAGCCAACGATGGCGATGCAGGCGAGAAGCTCACTGGAGCCGCAAAGTCTCTGTGTATCCCCTTCGAGCAGCCCGAGGGATCCATCGAGGGAAAGATGTGCATTGGATGCGGACAGCAGGCGAAGCACTACACGCTGTTCGGACGATCCTATTAAACAACACGCGGATCACACGGAACGGCGATGGCAGCGCTCTGGGCGCTGCATAGACAGTC…	0	2	0	1	M_1	0	0	0	0	0	1	1.2671905697446	1	58.7426326129666	509	valid_no_hit	53.9	47	510516	Trichocomaceae	Ascomycota	Fungi	Eukaryota	112509	Poaceae	Streptophyta	Viridiplantae	Eukaryota	FALSE	FALSE	TRUE	No_hit	TRUE	No_hit	TRUE	No_hit	conserved	Ac	FALSE	p4e->BLAST-similarity	50	338	ACGGGGGATGCTGGCAAAGGCCAAGGCCGAGGCTGCCGCCCGTCGCAAGctcgtgcactcatgggctgagttcgccgctgccctcgacgcgcgctgcactgctctcgcccctcactgcgatgtcgccgcatgtgagaaggacatcaagaagcgctcggganagcaggccaacatcaaggaggagggagccaacgatggcgatgcaggcgagaagctcactggagccgcaaagtctctgtgtatccccttcgagcagcccgagggatccatcgagggaaagatgtgcattggatgcggacagcaggcgaagcactacacgctgttcggacgatcctatTAAACAACACGCGGATCACACGGAACGGCGATGGCAGCGCTCTGGGCGCTGCATAGACAGTC…	TRUE	ctc
Acrassus_c16923	NA	NA	NA	TGAATGTTAAGTATGGTGTATTTTATTTAGTTTTAATTCGAATTTATATTATAATTAAGAATAATTATATTTAATTAAACAAAGATAAGACCTTWAAAATTTATTTTATAYAGAAGTTTTTTGTATAAAATTTATTTAGGGTAAATAATTATATAATAAATTTTTCCTTTTTATTTATTAAGARATTACTTTAGTAGTTAACAGAAAATACATATYAAATATAGGTAATTATATTAAAATAAGTTTTACATCGATGTTGTATTCTAATAGAAAAGTGGAAACAGATCTGCACACTCTGAAAGAACAACTGCGTAAGCTTGAGCAGGAGTTAGAAAAACTTAGAAATGAAAACAAAGGTCT	0	2	0	1	M_1	0	0	0	0	0	1	1.575	1.575	21.6666666666667	360	AcrRNA	NA	NA	40349	Trichostrongylidae	Nematoda	Metazoa	Eukaryota	NA	NA	No_hit	No_hit	No_hit	FALSE	FALSE	NA	NA	NA	NA	NA	NA	Ac	Ac	FALSE	p4e->ESTScan	254	359	TGAATGTTAAGTATGGTGTATTTTATTTAGTTTTAATTCGAATTTATATTATAATTAAGAATAATTATATTTAATTAAACAAAGATAAGACCTTWAAAATTTATTTTATAYAGAAGTTTTTTGTATAAAATTTATTTAGGGTAAATAATTATATAATAAATTTTTCCTTTTTATTTATTAAGARATTACTTTAGTAGTTAACAGAAAATACATATYAAATATAGGTAATTATATTAAAATAAGTTTTACATCGatgttgtattctaatagaaaagtggaaacagatctgcacactctgaaagaacaactgcgtaagcttgagcaggagttagaaaaacttagaaatgaaaacaaaggt	TRUE	atg
Acrassus_c16948	CD4.6	UniRef100_A8P6Q9	Proteasome subunit alpha type	AACGCAGAGTTCGGGGGGAGATAAGCGACCCTACGGTGTCGGCCTGCTCGTCGCTGGGTACGACCCGCAGACCGGCCCGCATCTGTTCCAGACGGAGCCCAGCGGAGTGTACTTCGAGTACAAGGCGCAGGCCATCGGAGCAAGATCGSAGTCGGCAAGAACATACCTCGAGAAGACGTTCGCAACATACGCAGATGCTCCTCTGGACGACCTCGTGAAGCACGTTTTGCAGGCCCTGAAGGGTGCTTCGCAGAAGAAGCTTACGTCGCGTAACGTGTCTGTGGGCTTCGTGGGCAAGGACGCCGAGTTCCGCATCCTGGAGGGCGACGACATCAAGGCGTATGTCAACGCCGTCACGCAGGAGGACGACGAGGACGAGGAGGAAGACAAGGACAAGGC…	0	2	0	1	M_1	0	0	0	0	0	1	1.25838264299803	1	60.3550295857988	507	valid_no_hit	91.7	92.8	10090	Muridae	Chordata	Metazoa	Eukaryota	2880	Ectocarpaceae	Phaeophyceae	undef	Eukaryota	FALSE	FALSE	TRUE	TRUE	TRUE	TRUE	TRUE	TRUE	conserved	conserved	FALSE	p4e->BLAST-similarity	23	356	AACGCAGAGTTCGGGGGGAGATaagcgaccctacggtgtcggcctgctcgtcgctgggtacgacccgcagaccggcccgcatctgttccagacggagcccagcggagtgtacttcgagtacaaggcgcaggccatcggagcaagatcgsagtcggcaagaacatacctcgagaagacgttcgcaacatacgcagatgctcctctggacgacctcgtgaagcacgttttgcaggccctgaagggtgcttcgcagaagaagcttacgtcgcgtaacgtgtctgtgggcttcgtgggcaaggacgccgagttccgcatcctggagggcgacgacatcaaggcgtatgtcaacgccgtcACGCAGGAGGACGACGAGGACGAGGAGGAAGACAAGGACAAGGC…	TRUE	aag
Acrassus_c16969	NA	NA	NA	TGGAAGAAGGTGGCAGAAGTTTTGTAATAAATCTAATATTTCTGCAATAATTAAATTAATCGGAAATTTCCAAAGTATTATAAAGATGTCAAAAATAAATTAAGCCAAAAAGTGCCGGAAATAGCAARGACATACAAACCGGAAAGCAACAATAACTCCGGTCAAGCAGAAGCAATCAAAAAAGAACAAAAGAACAAGTTAAAAGATGTGTAAAAACAAAACACAAAATGGAGACACCGCTCRATAWTGAAMRAAGACAAATGAAAAGTTGAAGAATTTAACG	0	2	0	1	M_1	0	0	0	0	0	1	1	1	32.1554770318021	283	valid_no_hit	NA	NA	NA	NA	No_hit	No_hit	No_hit	NA	NA	No_hit	No_hit	No_hit	TRUE	FALSE	NA	NA	NA	NA	NA	NA	Ac	Ac	FALSE	p4e->LongestORF	55	211	TGGAAGAAGGTGGCAGAAGTTTTGTAATAAATCTAATATTTCTGCAATAATTAAattaatcggaaatttccaaagtattataaagatgtcaaaaataaattaagccaaaaagtgccggaaatagcaargacatacaaaccggaaagcaacaataactccggtcaagcagaagcaatcaaaaaagaacaaaagaacaagttaaaagatgaaAACAAAACACAAAATGGAGACACCGCTCRATAWTGAAMRAAGACAAATGAAAAGTTGAAGAATTTAACG	TRUE	att
Acrassus_c17137	NA	UniRef100_Q9Y1P3	NA	AKAACTGAAGAGTTTGATCATGGCTCAGATTGAACGCTGGCGGCAGGCCTAACACATGCAAGTCGAGCGGATGAGAGGAGCTTGCTCTTGGATTCAGCGGCGGACGGGTGAGTAATGCCTAGGAATCTGCCTGGTAGTGGGGGACAACGTTTCGAAAGGAACGCTAATACCGCATACGTCCTACGGGAGAAAGCAGGGGACCTTCGGGCCTTGCGCTATCAGATGAGCCTAGGTCGGATTAGCTAGTTGGTGAGGTAATGGCTCACCAAGGCGACGATCCGTAACTGGTCTGAGAGGATGATCAGTCACACTGGAACTGAGACACGGTCCAGACTCCTACGGGAGGCAGCAGTGGGGAATATTGGACAATGGGCGAAAGCCTGATCCAGCCATGCCGCG…	0	7	0	1	M_1	0	0	0	0	0	1	6.90844062947067	1.70529327610873	52.0625889046942	703	valid_nempep	55.1	NA	114707	Pseudomonadaceae	Proteobacteria	undef	Bacteria	456482	Pasteurellaceae	Proteobacteria	undef	Bacteria	FALSE	FALSE	TRUE	TRUE	TRUE	TRUE	TRUE	TRUE	conserved	conserved	FALSE	no-prediction	0	0	AKAACTGAAGAGTTTGATCATGGCTCAGATTGAACGCTGGCGGCAGGCCTAACACATGCAAGTCGAGCGGATGAGAGGAGCTTGCTCTTGGATTCAGCGGCGGACGGGTGAGTAATGCCTAGGAATCTGCCTGGTAGTGGGGGACAACGTTTCGAAAGGAACGCTAATACCGCATACGTCCTACGGGAGAAAGCAGGGGACCTTCGGGCCTTGCGCTATCAGATGAGCCTAGGTCGGATTAGCTAGTTGGTGAGGTAATGGCTCACCAAGGCGACGATCCGTAACTGGTCTGAGAGGATGATCAGTCACACTGGAACTGAGACACGGTCCAGACTCCTACGGGAGGCAGCAGTGGGGAATATTGGACAATGGGCGAAAGCCTGATCCAGCCATGCCGCG…	FALSE	AK
Acrassus_c17200	ZK1251.6	UniRef100_A8P0Q4	Major sperm protein	GTGTTAAAAACATTTGAAACGAAGAATGGCTCAGTCAATTCCTCCAGGTGATATCAGTACGCAACCAAGTTCAAAAATCGTGCTTAACTCACCTTTACGTATTTGTATAAAACACACATACCATATCAAGATAACCAACGCTGGAGGACGTCGTATTGGATGGGCTATCAAGTACGACCAACATGAAGCGTCTTGGTGTCGATCCACCATGTGGTGTATTGGATCCAAAAGAAAACGTTCTAATGGCTGTATCTTGTGACACCTTCAATGCAGCTTCCGAAGATCTTAACATGATCGTATAACAATCGAATGGA	0	3	0	1	M_1	0	0	0	0	0	1	2.12738853503185	1.36305732484076	40.7643312101911	314	valid_no_hit	82.4	67.8	122354	Onchocercidae	Nematoda	Metazoa	Eukaryota	6253	Ascarididae	Nematoda	Metazoa	Eukaryota	TRUE	FALSE	TRUE	FALSE	FALSE	FALSE	FALSE	FALSE	Nematoda	Clade3	FALSE	p4e->BLAST-similarity	26	290	GTGTTAAAAACATTTGAAACGAAGAatggctcagtcaattcctccaggtgatatcagtacgcaaccaagttcaaaaatcgtgcttaactcacctttacgtatttgtataaaacacacataccatatcaagataaccaacgctggaggacgtcgtattggatgggctatcaagacgaccaacatgaagcgtcttggtgtcgatccaccatgtggtgtattggatccaaaagaaaacgttctaatggctgtatcttgtgacaccttcaatgcagcttccgaagatcttaacATGATCGTATAACAATCGAATGGA	TRUE	atg
Acrassus_c17274	NA	NA	NA	AATCTGTTTTAGATTGTTACCAAATGTTCTACATAAAGAGTKAKACTAAAWWAAAATGCTTCAGTATTATGTGGTAGATTTGCTATTATATTCATTATTACAAAAGTTAGCGAAAAACACAAAAGAAAATTCGAAGGAATGTCAAGTTTTTGTGTTGTTTGATTGAACATTCTGTATATAATATAGTTAAAATWGTTATGATGTACAATTGTCTTATAATGTTGGATATTTCTGTCGTTTTTAATTTTGTTTCCTCTTTTACGGAGTGAAGAATAAAATAGCAAAGAAAAGTT	0	2	0	1	M_1	0	0	0	0	0	1	1	1	26.962457337884	293	valid_no_hit	NA	NA	NA	NA	No_hit	No_hit	No_hit	NA	NA	No_hit	No_hit	No_hit	TRUE	FALSE	NA	NA	NA	NA	NA	NA	Ac	Ac	TRUE	p4e->LongestORF	12	294	AATCTGTTTTAgattgttaccaaatgttctacataaagagtkakactaaawwaaaatgcttcagtattatgtggtagatttgctattatattcattattacaaaagttagcgaaaaacacaaaagaaaattcgaaggaatgtcaagtttttgtgttgtttgattgaacattctgtatataatatagttaaaatwgttatgatgtacaattgtcttataatgttggatatttctgtcgtttttaattttgtttcctcttttacggagtgaagaataaaatagcaaagaaaagtt	FALSE	aac
Acrassus_c17275	NA	NA	NA	CCGTGAGCGGTGACCAGAAGGCTGCATGGGACAAACTTGGAACCATGTTCAACGACGAGTGCCAGTRCCAGCTTGCCAAGCACGGCCTTCCTCATACGTAAATGGGTGATGTTCACTCTAGAAGAAACATGCTGTACCCTGGCTGTACTTTAAAATTTCGTCTAATTTTCTTCGTATTTTCGTAGTCTTGCTG	0	2	0	1	M_1	0	0	0	0	0	1	1.64248704663212	1.64248704663212	47.6683937823834	193	valid_no_hit	NA	NA	27835	Heligmonellidae	Nematoda	Metazoa	Eukaryota	27835	Heligmonellidae	Nematoda	Metazoa	Eukaryota	TRUE	FALSE	TRUE	No_hit	FALSE	No_hit	FALSE	No_hit	Nematoda	Ac	FALSE	p4e->BLAST-similarity	3	96	CCgtgagcggtgaccagaaggctgcatgggacaaacttggaaccatgttcaacgacgagtgccagtrccagcttgccaagcacggccttcctcatACGTAAATGGGTGATGTTCACTCTAGAAGAAACATGCTGTACCCTGGCTGTACTTTAAAATTTCGTCTAATTTTCTTCGTATTTTCGTAGTCTTGCTG	FALSE	gtg
Acrassus_c17307	NA	NA	NA	GTTGTTCACAAAGTAAGATGATTTGTGGACACGATGAGCAGGATTTCGCCAAAAATGGATCTAAAATCACTCATTTCACAACGAAAGGATGTCGCARTGCAGCTGTTTCATTAATACTTCGTTATTTAGAGGCAATCGAGTATGAAGAAAAAAACAACTGTCATTCAACCAATGGAAGAACGATTTTCCAGTGAGGAAAATCCTAATTATTCCAGCTCAGCATTTATACGAACAAGAATGATAGCATCAACTGCTGACTATACATTTAACTACACACTCATATCTTTTGCGAAACAGTATAAAGTT	0	2	0	1	M_1	0	0	0	0	0	1	1	1	35.9477124183007	306	valid_no_hit	NA	NA	NA	NA	No_hit	No_hit	No_hit	NA	NA	No_hit	No_hit	No_hit	TRUE	FALSE	NA	NA	NA	NA	NA	NA	Ac	Ac	FALSE	p4e->ESTScan	3	306	GTtgttcacaaagtaagatgatttgtggacacgatgagcaggatttcgccaaaaatggatctaaaatcactcatttcacaacgaaaggatgtcgcartgcagctgtttcattaatacttcgttatttagaggcaatcgagtatgaagaaaaaaacaacttcattcaaccaatggaagaacgattttccagtgaggaaaatcctaattattccagctcagcatttatacgaacaagaatgatagcatcaactgctgactatacatttaactacacactcatatcttttgcgaaacagtataaagtt	FALSE	tgt
Acrassus_c17315	NA	NA	NA	AGCTTTTATCATGTCTTCTCTGAAAAGTCTAGTCTATTGCTGGAATTTGATTGTGTAATCTCTTCTCGATTCACACCATGATACCCAGGTTCTGGCACAAACTCCTCGAGGGAAAGGAACAAGTAAAATTTCAGTGGACAA	0	2	0	1	M_1	0	0	0	0	0	1	1	1	39.7163120567376	141	valid_no_hit	NA	NA	NA	NA	No_hit	No_hit	No_hit	NA	NA	No_hit	No_hit	No_hit	TRUE	FALSE	NA	NA	NA	NA	NA	NA	Ac	Ac	TRUE	p4e->ESTScan	1	142	agcttttatcatgtcttcntctgaaaagtctagtctattgctggaatttgattgtgtaatctcttctcgattcacaccatgatacccaggttctggcacaaactcctcgagggaaaggaacaagtaaaatttcagtggacaA	FALSE	tgt
Acrassus_c17430	NA	NA	NA	TGAGATCCTTGAAGACTAGAAAGTAGGAAGAAGGGTTACCACGTGAACAGCAGTTGAATGTGGGTCAGTCGGACCTAAGATACCGGCAAATGCGTTGTGTCAATGAGAGAGGTTTTTGATTATTTATTATGAATCCTTACTGAAAAAAATACGCCAAATAACTATTGCTAATGGCGATTATGGATTCATATATGGAGGTTCAAATAAAAATGATTACAATYKSRWAGTAATTGACAATRTATTTTCTGTAATGATATCTCACTGTGTAAAGTTGATATATTGAATAATTGCATTTTTCTGTTATTTATATTAATTTATTGTTATTGTTATGTTGTTATTTCTTATTGTTATTATTATATTTGYTATTTAATGTTGTTTATAAATAAAATG	0	2	0	1	M_1	0	0	0	0	0	1	1.40769230769231	1.40769230769231	29.4871794871795	390	valid_no_hit	NA	NA	345498	Myolaimidae	Nematoda	Metazoa	Eukaryota	NA	NA	No_hit	No_hit	No_hit	TRUE	FALSE	NA	NA	NA	NA	NA	NA	Ac	Ac	FALSE	p4e->LongestORF	107	281	TGAGATCCTTGAAGACTAGAAAGTAGGAAGAAGGGTTACCACGTGAACAGCAGTTGAATGTGGGTCAGTCGGACCTAAGATACCGGCAAATGCGTTGTGTCAATGAgagaggtttttgattatttattatgaatccttactgaaaaaaatacgccaaataactattgctaatggcgattatggattcatatatggaggttcaaataaaaatgattacaatyksrwagtaattgacaatrtattttctgtaatgatatctcactgtgtaaagttgatatttGAATAATTGCATTTTTCTGTTATTTATATTAATTTATTGTTATTGTTATGTTGTTATTTCTTATTGTTATTATTATATTTGYTATTTAATGTTGTTTATAAATAAAATG	TRUE	gag
Acrassus_c17438	NA	NA	NA	TGGTGTACGGCGTTGCGCAGCCCGGAGTCATCGTCGCGGGCGCCTACCCGCCCCAGCAGATCGCCTACGCCCAGCAGCAGCCTGGAGTCGTGTACGGATCCAACCCCCCGATGCAGCAGCAGCAGCAGCAGTTCGTTCAGCAGCCTGTCCAGTACGCCGGCCAGCMGTCGTCCTTCAGTATGCCGGTCAACCGCAGTACCAGCCTCAGCAGCAGCAGCAGCCGCAACAGTACGCCGGCCAACCTCAGCAGTATCAGCCGCAGCAGTTCCAGGGACAACCTCAGCAGTTCACTCAGGCTGCGATGTAAAGAGGTCCCCGCGCTCTTTCTAGATCTCGCTCCCCTCGTCCGTTCCCCCCTCGTCCACT	0	2	0	1	M_1	0	0	0	0	0	1	1.36612021857923	1.36612021857923	64.207650273224	366	valid_no_hit	NA	NA	NA	NA	No_hit	No_hit	No_hit	NA	NA	No_hit	No_hit	No_hit	TRUE	FALSE	NA	NA	NA	NA	NA	NA	Ac	Ac	FALSE	p4e->ESTScan	3	366	TGgtgtacggcgttgcgcagcccggagtcatcgtcgcgggcgcctacccgccccagcagatcgcctacgcccagcagcagcctggagtcgtgtacggatccaaccccccgatgcagcagcagcagcagcagttcgttcagcagcctgtccagtacgccggccagcmgtcgtcncttcagtatgccggtcaaccgcagtaccagcctcagcagcagcagcagccgcaacagtacgccggccaacctcagcagtatcagccgcagcagttccagggacaacctcagcagttcactcaggctgcgatgaaagaggtccccgcgctctttctagatctcgctcccctcgtccgttcccccctcgtccac	FALSE	gtg
Acrassus_c17440	NA	NA	NA	CCAGAAACCGTAAAAAATAATCGCGGATTTTGAGCAGGAACAGTTGGAAAGCGAAGAGTTTCAACTAAAGAAAATTTTACAAAACTGAGCCTCGACTTGAAGAATTTGCAATTTACAAAAGAAAAATCTTCAAAGGAAAAGCGAAGCTAATGAATTACATAGATTGGATGTCGACCGGAAACAAAAAAWWCAATACGTAAACTCGAAAGTTCAAATTCATCT	0	2	0	1	M_1	0	0	0	0	0	1	1.76576576576577	1.76576576576577	34.6846846846847	222	valid_no_hit	NA	NA	NA	NA	No_hit	No_hit	No_hit	NA	NA	No_hit	No_hit	No_hit	TRUE	FALSE	NA	NA	NA	NA	NA	NA	Ac	Ac	FALSE	p4e->ESTScan	1	220	ccagaaaccgaaaaaataatcgcggattttgagcaggaacagttggaaagcgaagagtttcaactnaaagaaaattttacaaaactgagcctcgacttgaagaatttgcaatttacaaaagaaaaatcttcaaaggaaaaggaagctaatgaattacatagattggatgtcgaccggaaacaaaaaawwcaatacgtaaactcgaaagttcaaattcatCT	FALSE	cca
Acrassus_c17514	NA	NA	NA	TATATGGTGAAAAATTATCTGGAGAGATTTATTGGTAGAAAAGTTATCAACGCCTATCGACGTTTAAAACGAATTCCAGAGTAATGAAGAYTTTATTGCGATTGATGATGGAAGTATAMGCCAGATTTTACCTCTCAAACCACGGTCTTACTTGTTGGACAGGTTTTTGAAAGCAAATATCATCTTCGCTTTTTTCGTCAACTCCTGTGAAAATATGAGATTATTGGTGACATAGACAAAAATTTACGTTGTGACACTTGTTTTAACCTCAGGAGATAATTACAAATTTATTATCAAACGGCACATCGATAAAAATATTCCGCTGAC	0	2	0	1	M_1	0	0	0	0	0	1	1.41896024464832	1.41896024464832	34.2507645259939	327	valid_no_hit	NA	NA	NA	NA	No_hit	No_hit	No_hit	NA	NA	No_hit	No_hit	No_hit	TRUE	FALSE	NA	NA	NA	NA	NA	NA	Ac	Ac	FALSE	p4e->ESTScan	1	325	tatatggtgaaaaattatctggagagatttattggtagaaaagttatcaacgcctatcgacgtttaaaacgaattccagagaatgaagaytttattgcgattgatgatggaagtatamgccagattttacctctcaaaccacggtcttacttgttggacaggtttttgaaagcaaatatcatcttcgcttttttcgtcaactcctgtgaaaatatngagattattggtgacatagaaaaaatttacgttgtgacacttgttttaacctcaggagataattacaaatttattatcaaacggcacatcgataaaaatattccgctgAC	FALSE	tat
Acrassus_c17530	NA	UniRef100_A8NLF8	NA	CTCTATCCGCTTCATTCTTGGCAGTTTCACGCCCTCTTGAACTCTCTCCTCAAAGTTCTTTGCAACTTCCCTCACGGTACTTGTTCGCTATCGGTCTCGTAAGACAAATAATTACAAGTACTTAAGAATAGAAGGTTTAACCACCCTCTTTGGGCTGCGATCTCAGGCAAACCCGACTCAAAAGAACAGTCTACCACACATCACACGCTAGCCGTACAGGTCTAGCACCTTCTTTGGAACATGGTCCCGCTCAAGGGAACTTTGAGTAAACGATATGTGCGGACAACTGCACCTATACGCT	0	3	0	1	M_1	0	0	0	0	0	1	3.48837209302326	1.27091633466135	46.843853820598	301	AcrRNA	42	NA	620896	Anguillicolidae	Nematoda	Metazoa	Eukaryota	NA	NA	No_hit	No_hit	No_hit	FALSE	FALSE	NA	NA	NA	NA	NA	NA	Ac	Ac	FALSE	p4e->LongestORF	41	209	CTCTATCCGCTTCATTCTTGGCAGTTTCACGCCCTCTTGAactctctcctcaaagttctttgcaacttccctcacggtacttgttcgctatcggtctcgtaagacaaataattacaagtacttaagaatagaaggtttaaccaccctctttgggctgcgatctcaggcaaacccgactcaaaagaacagtctaccacacatcacacgcTAGCCGTACAGGTCTAGCACCTTCTTTGGAACATGGTCCCGCTCAAGGGAACTTTGAGTAAACGATATGTGCGGACAACTGCACCTATACGCT	TRUE	act
Acrassus_c17556	NA	NA	NA	GAAAAGAAACTAACAAGGATTCCCCCAGTAACGGCGAGTGAAGCGGGAAGAGCTCAATTTGAAAATCGATTACCTAAACGGGTCATCGAATTGTAGCCTAGAGACGTACTATCAGCTGAAACCTGGGTATAAGTTCTTTGGAATGAGGCATCATAGAGGGTGAGAATCCCGTTTATGACCCAAAGCTTTCAGCGTACGATGTATGTTCATCGAGTCGAGTTGTTTGGGATTGCAGTACKWCTAARYGSGTRKGTGCGCGCGATGGCCATTCGATGCGATCGGACGCTTCCCTGCTGCTTCTTCTTCTCTTCCCTTGCTCAACTTCTTCCTCTTCCTTCCTTCTTGCTTCCGTCCCATGCCCTCCTTTCGTCCTTCTCTCTTCCCTC	0	2	0	1	M_1	0	0	0	0	0	1	11.4300518134715	1	49.4818652849741	386	valid_no_hit	NA	NA	563765	undef	undef	undef	Eukaryota	NA	NA	No_hit	No_hit	No_hit	FALSE	FALSE	NA	NA	NA	NA	NA	NA	Ac	Ac	FALSE	p4e->ESTScan	262	385	GAAAAGAAACTAACAAGGATTCCCCCAGTAACGGCGAGTGAAGCGGGAAGAGCTCAATTTGAAAATCGATTACCTAAACGGGTCATCGAATTGTAGCCTAGAGACGTACTATCAGCTGAAACCTGGGTATAAGTTCTTTGGAATGAGGCATCATAGAGGGTGAGAATCCCGTTTATGACCCAAAGCTTTCAGCGTACGATGTATGTTCATCGAGTCGAGTTGTTTGGGATTGCAGTACKWCTAARYGSGTRKGTGCGCGCGatggccattcgatgcgatcggacgcttccctgctgcttcttcttctcttcccttgctcaacttcttcctcttccttccttcttgcttccgtcccatgccctcctttcgtccttctctcttccc	TRUE	atg
Acrassus_c17565	NA	NA	NA	ATTGACGCCTTATTTTTTAATTTAATTGACGTTGGTTTTCTTTTTGTTCGAAGGAAATACGACACTCCAGAGCTGTAGAACACCGACCCGAAACGTGTCTTTTAGCGGTATCTCGTACGGAAAGAGACAAGAGTA	0	2	0	1	M_1	0	0	0	0	0	1	1.92592592592593	1.92592592592593	40	135	valid_no_hit	NA	NA	NA	NA	No_hit	No_hit	No_hit	NA	NA	No_hit	No_hit	No_hit	TRUE	FALSE	NA	NA	NA	NA	NA	NA	Ac	Ac	TRUE	p4e->LongestORF	20	134	ATTGACGCCTTATTTTTTAatttaattgacgttggttttctttttgttcgaaggaaatacgacactccagagctgtagaacaccgacccgaaacgtgtcttttagcggtatctcgtacggaaagagacaagagTA	FALSE	ctc
Acrassus_c17582	NA	UniRef100_A8NLF8	NA	ACAGTTTTTATTCGAAGAGGACAACCGTTTCAAGGTGGTGTTATTGGTTGCAAAAGCAGCGATTATTGAAAGCGTCCGTGGAGAGAGGCGGTCGCTATAGAGAAAAAAAGGTAGGTGGTGTATAGAGAGAGCACTTTTTGTAAACGGGTTGTGCGTGTGAGATGTTACTGACCTCAGCTCAGTAGAGAGTACCCACTGAATTTAAGCATATAACTAAGTGGAGGAGAAGAAACTAACGAGGATTCCCGAAGTAACGGCGAGTGAATGGGGAAAAGTCCAATGCTGAATCCGGTGATCGGCGATCATGCGGAGTTGTAGCGTATAGGTGCAGTTGTCCGCACATATCGTTTACTCAAAGTTCCCTTGAGCGGGACCATGTTCCAAAGAAGGTGCTAGACC…	0	9	0	1	M_1	0	0	0	0	0	1	294.286510590858	7.62876254180602	47.603121516165	897	AcrRNA	94.7	NA	620897	Anguillicolidae	Nematoda	Metazoa	Eukaryota	6279	Onchocercidae	Nematoda	Metazoa	Eukaryota	FALSE	FALSE	TRUE	TRUE	TRUE	TRUE	TRUE	TRUE	conserved	conserved	FALSE	p4e->BLAST-similarity	380	578	ACAGTTTTTATTCGAAGAGGACAACCGTTTCAAGGTGGTGTTATTGGTTGCAAAAGCAGCGATTATTGAAAGCGTCCGTGGAGAGAGGCGGTCGCTATAGAGAAAAAAAGGTAGGTGGTGTATAGAGAGAGCACTTTTTGTAAACGGGTTGTGCGTGTGAGATGTTACTGACCTCAGCTCAGTAGAGAGTACCCACTGAATTTAAGCATATAACTAAGTGGAGGAGAAGAAACTAACGAGGATTCCCGAAGTAACGGCGAGTGAATGGGGAAAAGTCCAATGCTGAATCCGGTGATCGGCGATCATGCGGAGTTGTAGCGTATAGGTGCAGTTGTCCGCACATATCGTTTACTCAAAGTTCCCTTGAGCGGGACCATGTtccaaagaaggtgctagacc…	TRUE	tcc
Acrassus_c17609	NA	NA	NA	AGAGTACGGGGGAGACAAATGGTGGAAGCCTTCGTAAAGTCGCATGGAAAGGCGCGCCAAGGAGGGTGAGGAGGACGCGGAGGAGCCGGAGGCGCCCGAGGAGGCCGAGGAGGTTTCGGAGGCGGTCGCGGAGGATCGTCCGGCGGCGCAGGATTCACACCCAACAAGGCCAAGGCCACCATGGGAGGATTCTCGGGCAAGAAGGTGTCGTTCGATTAAACGATCAAGCAACGTGCGGCAAACGTTACACACGCAAAGGGCGCAGCATGAGACATGCAAGGACTTCCCGCTCTCTCCGCCGCCCCTCTCCTTTTTTTCTGTACTTCTTCTATCTTCTTTCGTCGACCCACCATGCGA	0	2	0	1	M_1	0	0	0	0	0	1	1.15966386554622	1.15966386554622	59.3837535014006	357	valid_no_hit	NA	NA	262042	Glomeraceae	Glomeromycota	Fungi	Eukaryota	NA	NA	No_hit	No_hit	No_hit	FALSE	FALSE	NA	NA	NA	NA	NA	NA	Ac	Ac	FALSE	p4e->ESTScan	44	356	AGAGTACGGGGGAGACAAATGGTGGAAGCCTTCGTAAAGTCGCatggaaaggcgcgccaaggagggtgaggaggacgcggaggagccggaggcgcccgaggaggccgaggaggntttcggaggcggtcgcggaggatcgtccggcggcgcaggattcacacccaacaaggccaaggccaccatgggaggattctcgggcaagaaggtgtcgttcgataaacgatcaagcaacgtgcggcaaacgttacacacgcaaagggcgcagcatgagacatgcaaggacttcccgctctctccgccgcccctctcctttttttctgtacttcttctatcttctttcgtcgacccaccatgcGA	TRUE	atg
Acrassus_c17656	C01F6.6d	UniRef100_A8PZW7	Putative uncharacterized protein	TTCTATCCAGCACCAAAACAACCTTCAAGGTCTTTTATGATGACAAATACACCAAAACCGAGATATTGTGTACTTAAAAAAGCAGAACCTACTGATGAATTTGGATTTAATCTTCACGCGGAGAGAAATCGTGGTCATTTCATTGGTACTGTTGACAAAGGTGGAATTGGTGATCTTGCAGGCTTGGAAATAGGACAGCGAATTGGTTAGGGGTTAACGACAATTGGTTCATCCTACTACTGCACAC	0	2	0	1	M_1	0	0	0	0	0	1	1	1	40.080971659919	247	valid_no_hit	74.7	78.2	NA	NA	No_hit	No_hit	No_hit	7209	Onchocercidae	Nematoda	Metazoa	Eukaryota	TRUE	FALSE	TRUE	TRUE	TRUE	FALSE	FALSE	FALSE	Metazoa	Nematoda	FALSE	p4e->BLAST-similarity	1	205	ttctatccagcaccaaaacaaccttcaaggtcttttatgatgacaaatacaccaaaaccgagatattgtgtacttaaaaaagcagaacctactgatgaatttggatttaatcttcacgcggagagaaatcgtggtcatttcattggtactgttgacaaaggtggaattggtgatcttgcaggcttggaaataggacagcgaattGGTTAGGGGTTAACGACAATTGGTTCATCCTACTACTGCACAC	FALSE	ttc
Acrassus_c17745	MTCE.26	UniRef100_Q8HN53	Cytochrome c oxidase subunit 1	TACTAGCAGGAGCTATTACTATGCTGTTGATGGATCGTAATCTTAATACTTCTTTTTTTGATCCTAGATCGGGTGGTAATCCTTTGATTTATCAACATTTATTTTGATTTTTTGGGCATCCCGAAGTTTATATTTTAATTTTACCTGCTTTTGGTGTTTTAAGTCAGAGGAGACTTTATTTAACTGGTAAAAAAGAAGTATTTGGTTCTTTAGGAATGATCTATGCTATTCTTAGTATTGGTTTAATTGGTTGTGTTGTTTGGGCTCATCATATGTACACGGTCGGGATAGATTTAGATTCTCGTGCTTATTTTACTGCTGCTACTATGGTTATTGCTGTGCCTACGAGGTAGTAAAGTATTTTTAGTTGATTAGCTACTTTDAAGTGTCATGGTCGAA…	0	9	0	1	M_1	0	0	0	0	0	1	16.3702290076336	2.03053435114504	32.9516539440204	786	valid_no_hit	157	216	44441	Strongyloididae	Nematoda	Metazoa	Eukaryota	70241	Syngamidae	Nematoda	Metazoa	Eukaryota	TRUE	FALSE	TRUE	TRUE	TRUE	TRUE	FALSE	FALSE	Metazoa	Metazoa	FALSE	p4e->BLAST-similarity	3	411	TActagcaggagctattactatgctgttgatggatcgtaatcttaatacttctttttttgatcctagatcgggtggtaatcctttgatttatcaacatttattttgattttttgggcatcccgaagtttatattttaattttacctgcttttggtgttttaagtcagaggagactttatttaactggtaaaaaagaagtatttggttctttaggaatgatctatgctattcttagtattggtttaattggttgtgttgtttgggctcatcatatgtacacggtcgggatagatttagattctcgtgcttattttactgctgctactatggttattgctgtgcctacgaggtagtaaagtatttttagttgattagctactttdaagtgtcatggtcgaa…	FALSE	cta
Acrassus_c17778	NA	NA	NA	TAATTATTTACTTAGTTGAAATTTTAAAAAATTTAACTACAGTTTCTAATTGTTGTGGCCTACAATGTTTTAGGGCAAATACTCTTTAGTTCCTGAAATATATTATAACGGAATTCATTTTTTAATCGTTTTTCAATGTTTGAGAATG	0	2	0	1	M_1	0	0	0	0	0	1	1	1	24.3243243243243	148	valid_no_hit	NA	NA	NA	NA	No_hit	No_hit	No_hit	NA	NA	No_hit	No_hit	No_hit	TRUE	FALSE	NA	NA	NA	NA	NA	NA	Ac	Ac	FALSE	p4e->LongestORF	3	87	TAattatttacttagttgaaattttaaaaaatttaactacagtttctaattgttgtggcctacaatgttttagggcaaatactcttTAGTTCCTGAAATATATTATAACGGAATTCATTTTTTAATCGTTTTTCAATGTTTGAGAATG	FALSE	att
Acrassus_c17811	C40H1.5	UniRef100_A8PII3	Hypothetical UPF0205 protein C40H1.5 in chromosome III, putative	CGGGGGTTAATTGCCAAATGTTTTGGTTAAATTGTATGATCATGATCGAGGAATTGATGGAGATGACTTTATCACTAGAGGTAAAACCGAKGCKSAAGGCCATTTCCGTATTTCTGGATATATTAAAGAATACAGCACAATCGACCCACRATTAAAATATTTACCATRATTGCAACAATGGAAYATTTCGATGTAGTAGAAAATTTAAAATAATGATTCCGCACGGGTATGTCTCATCCGGAAAAGTACCGAAGCGGTTTTATGATGCCGGAAGTATGGAACTTTCCGGAAAATATCCAGGCGAATCTCACGACTGCATTCAC	0	2	0	1	M_1	0	0	0	0	0	1	1.42414860681115	1.42414860681115	39.6284829721362	323	valid_no_hit	79.3	73.9	NA	NA	No_hit	No_hit	No_hit	7209	Onchocercidae	Nematoda	Metazoa	Eukaryota	TRUE	FALSE	TRUE	TRUE	FALSE	FALSE	FALSE	FALSE	Nematoda	Nematoda	FALSE	p4e->BLAST-similarity	11	329	CGGGGGTTAAttgccaaatgttttggttaaattgtatgatcatgatcgaggaattgatggagatgactttatcactagaggtaaaaccgakgcksaaggccatttccgtatttctggatatattaaagaatacagcacaatcgacccacrattacrattaaatatttaccatrattgcaacaatggaayatttcgatgtagtagaaaatttaaaataatgattccgcacgggtatgtctcatccggaaaagtaccgaagcggttttatgatgccggaagtatggaactttccggaaaatatccaggcgaatctcacgactgcattcac	TRUE	ttg
Acrassus_c17820	NA	NA	NA	TGGTTTTCTAGTAATGTACGTTTCTTGCCGTATCAGACAGAGTATCCTGTAGGGTGGGATTTGTATTGGGAAGGTACTGGATGATTATATTAGATTCACAATGAAAGTAGTATAAGAATAAATGTGCACGCTAAAATTAACCAGATTGCTGGTGAAAAATAATATTTTATTGTCCACAAAATAAGTTAGTCTTTTGTTAATACTTGATACTGCTAGAATTTTTGCTTTTATCTTGGTGGCATTATTGATAAATTTTTATAAGTTATGGTTTGAAAGAATTTTCATAAGTCATGTGAAATCGATAAAGAACTTTTTTT	0	2	0	1	M_1	0	0	0	0	0	1	1.51735015772871	1.51735015772871	29.6529968454259	317	valid_no_hit	NA	NA	NA	NA	No_hit	No_hit	No_hit	NA	NA	No_hit	No_hit	No_hit	TRUE	FALSE	NA	NA	NA	NA	NA	NA	Ac	Ac	TRUE	p4e->LongestORF	88	256	TGGTTTTCTAGTAATGTACGTTTCTTGCCGTATCAGACAGAGTATCCTGTAGGGTGGGATTTGTATTGGGAAGGTACTGGATGATTAtattagattcacaatgaaagtagtataagaataaatgtgcacgctaaaattaaccagattgctggtgaaaaataatattttattgtccacaaaataagttagtcttttgttaatacttgatactgctagaatttttgcttttatcttggtggcattattgataaatttTTATAAGTTATGGTTTGAAAGAATTTTCATAAGTCATGTGAAATCGATAAAGAACTTTTTTT	TRUE	aaa
Acrassus_c17822	NA	NA	NA	ATGTAATACAGTATTGCAGGAGATAAAATTGCGTAACAGAGCTTATAAAACACTGAAAATGAGCGAGACAATGATGCTACAGTGCAACACAATAACTGAATTGTATAAGACAAAAAAACGAKGTMRAAGACAACTCTACATTATATAATAAATACTGTAAATGTAAGACAGTATTGCAGGAGATAAAATTACTTAACAGAGCTCAAAAAAACACTGACAAATGCGTAACACAGCCACAGTATAACACAATAACTAGWATTGTATAAACAAAAAAACCGAGGTCAAAGATAACTGTACAATATATAATAAATACTAAGGTAAGACAGTATTGCAGGAGATAAAATTGACTAACAGAGATTAAAAAACNCTAGACAAATGACGTAACACAAG	0	4	0	1	M_1	0	0	0	0	0	1	1	1	31.7948717948718	390	valid_no_hit	NA	NA	NA	NA	No_hit	No_hit	No_hit	NA	NA	No_hit	No_hit	No_hit	TRUE	FALSE	NA	NA	NA	NA	NA	NA	Ac	Ac	FALSE	p4e->LongestORF	96	264	ATGTAATACAGTATTGCAGGAGATAAAATTGCGTAACAGAGCTTATAAAACACTGAAAATGAGCGAGACAATGATGCTACAGTGCAACACAATAActgaattgtataagacaaaaaaacgakgtmraagacaactctacattatataataaatactgtaaatgtaagacagtattgcaggagataaaattacttaacagagctcaaaaaaacactgacaaatgcgtaacacagccacagtataacacaataactagwattgatAAACAAAAAAACCGAGGTCAAAGATAACTGTACAATATATAATAAATACTAAGGTAAGACAGTATTGCAGGAGATAAAATTGACTAACAGAGATTAAAAAACNCTAGACAAATGACGTAACACAAG	TRUE	ctg
Acrassus_c17824	Y52B11C.1	NA	NA	GGGATCTTCGACGCTCCGCTGTCGGTCGGTCCCGTTCGTCCGTTTCAGTTACTTTGCGAGAGGTCGAGATGTCGTCGCCGCGTGGCGAGCAATGCGGAGGCATCGCTCGCAGCTGGTGTGGTTCCGGTTTCTCTACATGATTCTTTAGCAGTATTTACTCTACATACAACACCTTCCGACGTATCGCTCCGATCAACAAGGTTCCAGTGGCCAAGAGGCAAAGCAAGACGAACTAGTGCTAGGTGTGCTGTGATTACCAGCGGTTCTAGTTTTGTTAAGTTATTGTATAGTCATCTAGAGGTTAGGACTAACTGTCGTTAGAGTGACCACTGCTCATA	0	2	0	1	M_1	0	0	0	0	0	1	1.49704142011834	1.49704142011834	50.5917159763314	338	valid_no_hit	NA	45.1	NA	NA	No_hit	No_hit	No_hit	NA	NA	No_hit	No_hit	No_hit	TRUE	FALSE	NA	NA	NA	NA	NA	NA	Ac	Ac	FALSE	p4e->LongestORF	1	319	gggatcttcgacgctccgctgtcggtcggtcccgttcgtccgtttcagttactttgcgagaggtcgagatgtcgtcgccgcgtggcgagcaatgcggaggcatcgctcgcagctggtgtggttccggtttctctacatgattctttagcagtatttactctacatacaacaccttccgacgtatcgctccgatcaacaaggttccagtggccaagaggcaaagcaagacgaactagtgctaggtgtgctgtgattaccagcggttctagttttgttaagttattgtatagtcatctagaggttaggactaactgtcgtTAGAGTGACCACTGCTCATA	FALSE	ggg
Acrassus_c17825	NA	NA	NA	ATTCAATATTCTTTGTGTGCCAATTTGTCGTCTGAAAGTATCTAAAATAGATTTATTTTTTAGGAATTACTCTTTTTTTCTATCATTTTTCTTTATTTTGGGTTTTTACGTAAGGTTAAATTTTTCGTTCAAATTAGTGTCGAAGATGAACTACGATATAAAAGAATGTTTTTATTAACCAAGAAGAAATTAGTATAATTTGTTTCTAATATAGTCAGCAAGAAACAATAATAAAAGAATTA	0	2	0	1	M_1	0	0	0	0	0	1	1.48347107438017	1.48347107438017	23.5537190082645	242	valid_no_hit	NA	NA	NA	NA	No_hit	No_hit	No_hit	NA	NA	No_hit	No_hit	No_hit	TRUE	FALSE	NA	NA	NA	NA	NA	NA	Ac	Ac	FALSE	p4e->LongestORF	2	176	AttcaatattctttgtgtgccaatttgtcgtctgaaagtatctaaaatagatttattttttaggaattactctttttttctatcatttttctttattttgggtttttacgtaaggttaaatttttcgttcaaattagtgtcgaagatgaactacgatataaaagaatgtttttatTAACCAAGAAGAAATTAGTATAATTTGTTTCTAATATAGTCAGCAAGAAACAATAATAAAAGAATTA	FALSE	ttc
Acrassus_c17839	NA	NA	NA	CTGATATTAAGGTGATGATACGACTATTTTGTTATATAGWSKTYTTCTTATAACAATAGGGTTGAGCCTATAATACTTGTACTTTTAGCTGTGTTATTTTTCTGTGTTTATTGTTTWAAATGTCAAATTTATATGAGGTACGGTGAAGTTGAAATACTTATTTCGATTTTGTATTTATCGAGAGTGCTGTAATAGTGTCAGCGGCTCTGTGATTCAATTTCAAATAAATGTGCTCTTTTAATCATACGAAAATTTCGACTTTTTCTGTGATAAAAAG	0	2	0	1	M_1	0	0	0	0	0	1	1	1	30.6859205776173	277	valid_no_hit	NA	NA	NA	NA	No_hit	No_hit	No_hit	NA	NA	No_hit	No_hit	No_hit	TRUE	FALSE	NA	NA	NA	NA	NA	NA	Ac	Ac	FALSE	p4e->LongestORF	45	189	CTGATATTAAGGTGATGATACGACTATTTTGTTATATAGWSKTYttcttataacaatagggttgagcctataatacttgtacttttagctgtgttatttttctgtgtttattgtttwaaatgtcaaatttatatgaggtacggtgaagttgaaatacttatttcgattttgtatttatcgagagtgcaTAGTGTCAGCGGCTCTGTGATTCAATTTCAAATAAATGTGCTCTTTTAATCATACGAAAATTTCGACTTTTTCTGTGATAAAAAG	TRUE	ttc
Acrassus_c17911	NA	NA	NA	CCAACCGATGTAATTAAAACCAAAATTTACTAAGCTGATGATAAATAATGCAAGATATATAGACGTTATTAACGATACATATAGAGTTCAAGGCTATCGTGGGTTTTTTTCTATAGGAAGTAGGGAGTCGACATTATTTAAGTAAGCATTTCCTACTGCAACGACAGCGGACTTTCTTTTGTCGGTAGGAATAGGACCGTACTCGAATAATACATCGATCTTCTAAAAATAAATAGGTTA	0	2	0	1	M_1	0	0	0	0	0	1	1	1	34.1666666666667	240	valid_no_hit	NA	NA	NA	NA	No_hit	No_hit	No_hit	NA	NA	No_hit	No_hit	No_hit	TRUE	FALSE	NA	NA	NA	NA	NA	NA	Ac	Ac	FALSE	p4e->LongestORF	14	143	CCAACCGATGTAAttaaaaccaaaatttactaagctgatgataaataatgcaagatatatagacgttattaacgatacatatagagttcaaggctatcgtgggtttttttctataggaagtagggagtcgacattatttaagTAAGCATTTCCTACTGCAACGACAGCGGACTTTCTTTTGTCGGTAGGAATAGGACCGTACTCGAATAATACATCGATCTTCTAAAAATAAATAGGTTA	TRUE	tta
Acrassus_c17931	NA	NA	NA	AACACCTAGGTAATGCCAAAAAGGCAAATCCAATCAAAGACTTTACTCTCATACAGGTAACAGAAAAAGAGGGAACAAAAACAAAGCCACTTTCAAAAACAAAAACAGCAGAATTTTCCACC	0	2	0	1	M_1	0	0	0	0	0	1	1	1	36.0655737704918	122	eelmRNA	NA	NA	NA	NA	No_hit	No_hit	No_hit	NA	NA	No_hit	No_hit	No_hit	FALSE	FALSE	NA	NA	NA	NA	NA	NA	Ac	Ac	TRUE	p4e->ESTScan	2	122	Aacacctaggtaatgccaaaaaggcaaatccaatcaaagactttactctcatacaggtaacagaaaaagagggaacaaaaacaaagccactttcaaaaacaaaaacagcagaattttccac	FALSE	gtg
Acrassus_c17939	F54C4.2	UniRef100_A8PK70	Transcription initiation protein SPT4 homolog 1, putative	GCGAACAAGTACCGTGAGGGAAAGTTGCAAAGAACTTTGAGGAGCAATGTCTGTAGATAGTGTGCCAAGAGATCTTCGGAATTTGCGAGCTTGCTTATTGTGTTCGATGATAAAATCGGTCGAGCAATTCGAGTTAGATGGTTGTGACAATTGCGAAAGGTTTTTTGGGATGAAAGGAGATGAGGAGAAAGTGGGCGAGTGCACAAGCTCCAACTTTGATGGAATGAAAAAAATTAATAGAAAAGTGAAAGGTATTTATGCTGTCTCGGTCTCAGGCTCTTTACCTTCCCATATTGTGCAAGAACTAAAAGCTCAGAATATTCGATATAAAGTGAATATGAGAGATATGACTCAGAGTGTATAGTTTCTGTATTGTTTGCATAAATTAGTCGTTTTCGG…	0	2	0	1	M_1	0	0	0	0	0	1	1.34313725490196	1.34313725490196	38.9705882352941	408	valid_no_hit	185	131	6279	Onchocercidae	Nematoda	Metazoa	Eukaryota	7209	Onchocercidae	Nematoda	Metazoa	Eukaryota	TRUE	FALSE	TRUE	TRUE	TRUE	TRUE	TRUE	TRUE	conserved	conserved	FALSE	p4e->BLAST-similarity	47	398	GCGAACAAGTACCGTGAGGGAAAGTTGCAAAGAACTTTGAGGAGCAatgtctgtagatagtgtgccaagagatcttcggaatttgcgagcttgcttattgtgttcgatgataaaatcggtcgagcaattcgagttagatggttgtgacaattgcgaaaggttttttgggatgaaaggagatgaggagaaagtgggcgagtgcacaagctccaactttgatggaatgaaaaaaattaatagaaaagtgaaaggtatttatgctgtctcggtctcaggctctttaccttcccatattgtgcaagaactaaaagctcagaatattcgatataaagtgaatatgagagatatgactcagagtgtatagtttctgtattgtttgcataaattagtcgttttcGG…	TRUE	atg
Acrassus_c17945	NA	NA	NA	TCTTTCCCTCACGGTACTTGTTTGCTATCGGTCTCCTACCCATATTTAGCTTTAGATGGAATTTACCACCCGATTAGAGCTGCAATCCCAAACAACTCGACTCGATGRAMATACATCGTACGCTGAAAGCTTTGGGTCATAAACGGGATTCTCACCCTCTATGATGCCTCATTCCAARGAACTTATACCCAGGTTTCAGCTGATAGTACGTCTCTAGGCCTCYTCACCCCTACCCACAGCTCATCCCCTAATTTTTCAACATTAGTGGGTTCGGACCTCCAGGGCGTGTTACCGCACCTTCATCCTGGCCATGAGTAGATCACTTGGTTTCGGGTCTTACACCCAGCGACTGATCGCCCTATTCGGACTCGATTTCTCTACGGCTTCCCTATGCGGTTA…	0	2	0	1	M_1	0	0	0	0	0	1	1	1	49.4331065759637	441	valid_no_hit	NA	NA	542472	undef	undef	undef	Bacteria	2880	Ectocarpaceae	Phaeophyceae	undef	Eukaryota	FALSE	FALSE	TRUE	No_hit	TRUE	No_hit	TRUE	No_hit	conserved	Ac	FALSE	p4e->BLAST-similarity	3	105	TCtttccctcacggtacttgtttgctatcggtctcctacccatatttagctttagatggaatttaccacccgattagagctgcaatcccaaacaactcgactcgAMATACATCGTACGCTGAAAGCTTTGGGTCATAAACGGGATTCTCACCCTCTATGATGCCTCATTCCAARGAACTTATACCCAGGTTTCAGCTGATAGTACGTCTCTAGGCCTCYTCACCCCTACCCACAGCTCATCCCCTAATTTTTCAACATTAGTGGGTTCGGACCTCCAGGGCGTGTTACCGCACCTTCATCCTGGCCATGAGTAGATCACTTGGTTTCGGGTCTTACACCCAGCGACTGATCGCCCTATTCGGACTCGATTTCTCTACGGCTTCCCTATGCGGTTAACCT…	FALSE	ttt
Acrassus_c18014	NA	NA	NA	TTTTTTTTTAGTAAATTTATTTATTTTTTCTTTCAGGCCACAACAATAGCAATAGAAGAAAYAATAAAATTCACTATTGATGTTCTTGCATAAACAAAAGGATTAGCAGATGTCGATCCGTACAAACAATTAAAATCCGGTAGATTTCAAGTAGTCGGCAAGTTTCCAGCC	0	2	0	1	M_1	0	0	0	0	0	1	1	1	30.9941520467836	171	valid_no_hit	NA	NA	NA	NA	No_hit	No_hit	No_hit	NA	NA	No_hit	No_hit	No_hit	TRUE	FALSE	NA	NA	NA	NA	NA	NA	Ac	Ac	TRUE	p4e->ESTScan	1	169	tttttttttagtaaatttatttattttttctttcaggccacaacaatagcaatagaagaaayaataaaattcactattgatgttcttcataaacaaaaggattagcagatgtcgatccgtacaaacaattaaaatccggtagatttcaagtagtcggcaagtttccagCC	FALSE	ctg
Acrassus_c18034	NA	NA	NA	GAATAATGTATTTTTATTTCTATCAATAACAGCTATTTGACTAATTTTTTCGTTTTTGTCCTTTTCATGTCATCCTCTAATTTGTTTACTAAAAACTTTTCRGCGTAATTCCGTACTTTGATGTCTTCAGAACGAGAGATTCAACAGTCTTTTCGTGCATAAGTCAAGGTCTTCGTTCTGTCGGCCACAGTAGAAAAG	0	2	0	1	M_1	0	0	0	0	0	1	1.5959595959596	1.5959595959596	33.8383838383838	198	valid_no_hit	NA	NA	NA	NA	No_hit	No_hit	No_hit	NA	NA	No_hit	No_hit	No_hit	TRUE	FALSE	NA	NA	NA	NA	NA	NA	Ac	Ac	TRUE	p4e->ESTScan	1	202	gaataatgtatttttatttctatcaataacagctatttgactaattttttcgtttttgtccttttcatngtcatcctctaatttgtttactaaaaacttttcrgcgntaattccgtactttgatgtcttcagaacgagagattcaacagtcttttcgtgcataagntcaaggtcttcgttctgtcggccacagtagaaaag	FALSE	ctt
Acrassus_c18055	Y57G11C.43	NA	NA	AAGAGATGCTGTACCTGGCGATAATATCGTTGTGCCTTTTGTTCAAGACTACAAGGTCAAATTTAATCGGATACGAACCCTCGCCGAGTTGTCTCGTCTTCGACGTCAGTTCATTGTTTACACAAAAATGCATCCCGTGGACGGCGAATCATTAATTGCGTCGTTATTCGTCGACTATCTGAATTCCAATCGATAATTTATATGGAGTATTTAAATTTCGTTTTCTYACGTATTGTCGGCCGAACGGTACGTGCAAATTACTCTTCTACTTACGTCTATTCGTAACAACATTGCAGTGGTTGGTATCAGCTGAACAAAAGAACAGATTAAG	0	2	0	1	M_1	0	0	0	0	0	1	1.38368580060423	1.38368580060423	40.4833836858006	331	valid_no_hit	NA	52.8	NA	NA	No_hit	No_hit	No_hit	6253	Ascarididae	Nematoda	Metazoa	Eukaryota	TRUE	FALSE	TRUE	No_hit	TRUE	No_hit	TRUE	No_hit	conserved	Ac	FALSE	p4e->BLAST-similarity	14	191	AAGAGATGCTGTAcctggcgataatatcgttgtgccttttgttcaagactacaaggtcaaatttaatcggatacgaaccctcgccgagttgtctcgtcttcgacgtcagttcattgtttacacaaaaatgcatcccgtggacggcgaatcattaattgcgtcgttattcgtcgactatctgaattccaatGATAATTTATATGGAGTATTTAAATTTCGTTTTCTYACGTATTGTCGGCCGAACGGTACGTGCAAATTACTCTTCTACTTACGTCTATTCGTAACAACATTGCAGTGGTTGGTATCAGCTGAACAAAAGAACAGATTAAG	TRUE	cct
Acrassus_c18061	NA	NA	NA	CTATATGAAAGGACTTGGACCGAAGGCTTTAAATTCATCCTCTTCGTTCACCCAGTTGTTGAAAAGGAGGTACATAATCTCTAGAAGTCGTGCTGATAATTACCGAAGTATCGATGAAAATTCTAACCTCATGAAGTTTTGTTTGTGCTCATCATGGACAAATGAAGAGCTTCAAAAAGGTAYGGCAAAGACTTCAACAGAATAGCGGAGATTATTGGAGATGGTAAAAATACTGAAGATGTTAGAAAACTTCACGACAGAATACTTTTTGGAAAGTCCCGTAAAGACCTTGGTGAAATAGCTCAGATGATTACAAATGAAAAGGATTTAAAAAGCATTAAAGAAGTTTTTCACAAAATGGGCAAGTACTTTATACTTATAATACGACTGTTGTTTAAA…	0	2	0	1	M_1	0	0	0	0	0	1	1.19455252918288	1.19455252918288	35.6031128404669	514	valid_no_hit	NA	NA	NA	NA	No_hit	No_hit	No_hit	NA	NA	No_hit	No_hit	No_hit	TRUE	FALSE	NA	NA	NA	NA	NA	NA	Ac	Ac	FALSE	p4e->ESTScan	2	431	Ctatatgaaaggacttggaccgaaggctttaaattcatcctcttcgttcacccagttgttgaaaaggaggtacataatctctagaagtcgtgctgataattaccgaagtatcgatgaaaattctaacctcatgaagttttgtttgtgctcatcatggacaaatgaagagcttcaaaaaggtayggcaaagacttcaacaganatagcggagattattggagatggtaaaaatactgaagatgttagaaaacttcacgacagaatactttttggaaagtcccgtaaagaccttggtgaaatagctcagatgattacaaatgaaaaggatttaaaaagcattaaagaagtttttcacaaaatgggcaagtactttatacttataatacgactgttgtttaa…	FALSE	tat
Acrassus_c18084	NA	NA	NA	AATATAAATCATTGAAAATTAATATTAAAATTATTAAGTTTGCCATCTAAGAATACAAAGTTACTCTTCACTCAACATATTACTCTGTGCTTTATAATAATTCCGAATGTAGYTTTAGTAGGTTATTTGAAATATTGCMTWGAATTACATACTTTCATGGTGCAAACTTAAAGAAAAAAAACTTTGAAACCATCCGTAGGGAAGTATTTTTAAATCTTACCTCTAGAAATTCCACAACAAAATTGGTCAATTTTTGCGATATTTTGTATCCAAATTTTTACGTATTTAAGTGAAAAT	0	2	0	1	M_1	0	0	0	0	0	1	1.42087542087542	1.42087542087542	26.2626262626263	297	valid_no_hit	NA	NA	NA	NA	No_hit	No_hit	No_hit	NA	NA	No_hit	No_hit	No_hit	TRUE	FALSE	NA	NA	NA	NA	NA	NA	Ac	Ac	FALSE	p4e->LongestORF	51	291	AATATAAATCATTGAAAATTAATATTAAAATTATTAAGTTTGCCATCTAAgaatacaaagttactcttcactcaacatattactctgtgctttataataattccgaatgtagytttagtaggttatttgaaatattgcmtwgaattacatactttcatggtgcaaacttaaagaaaaaaaactttgaaaccatccgtagggaagtatttttaaatcttacctctagaaattccacaacaaaattggtcaatttttgcgatattttgtatccaaatttttacgtatttaagTGAAAAT	TRUE	gaa
Acrassus_c18086	NA	NA	NA	TTAAAAAAAACTTTATTTATTCAAATTGATACAAAAGATCACACGCAACCCTGTTGCATCTATATCAACAATATACACCAGCTTAAAGCTGAAGCAAATGAATAAAAAACAAGAAAATAGCACAATCGTGTCACTACTGGTCAAATAATTCAATATCCTTGTTAAGTCGGAAATATAACAATTGTAGTTTTTAGTTTTTACAAATAAAAAATAAGATGAATGAAATATTGAAACAAAAAAATCTTGAAAACTGCAGCGGTATCTAATAAAAAAAAGACTTATAAAATAATGATCACAGACTAAAAAAATAAGAAGAGATGTGGATTT	0	2	0	1	M_1	0	0	0	0	0	1	1.31498470948012	1.31498470948012	25.9938837920489	327	valid_no_hit	NA	NA	NA	NA	No_hit	No_hit	No_hit	NA	NA	No_hit	No_hit	No_hit	TRUE	FALSE	NA	NA	NA	NA	NA	NA	Ac	Ac	TRUE	p4e->LongestORF	16	328	TTAAAAAAAACTTTAtttattcaaattgatacaaaagatcacacgcaaccctgttgcatctatatcaacaatatacaccagcttaaagctgaagcaaatgaataaaaaacaagaaaatagcacaatcgtgtcactactggtcaaataattcaatatccttgttaagtcggaaatataacaattgtagtttttagtttttacaaataaaaaataagatgaatgaaatattgaaacaaaaaaatcttgaaaactgcagcggtatctaataaaaaaaagacttataaaataatgatcacagactaaaaaaataagaagagatgtggattt	FALSE	aaa
Acrassus_c18114	NA	NA	NA	AAAATACAGGAGGAGGACCAGAAGGAACAACTGGAACAGAGACCTGATTTACAGAGAGAGAGGGRAGAGTCTGGAAARRATGAAGATAGAAATACAGATAACCAAGGACTTGTTGAGGAGAAGAGAACAGGAGATGGAAAATCTAAAGGATGAGATGGWSAAASWMAWGGAGGAAAAGGAAACAGAAATTGCAAGACTGAAGGAAGAGAAGATCGTAGAGATGGAACAACTTGAGGACGAAAAGAGCCTGAATAAAGAGAGGCTGAAGGAATTTAAAGACAGA	0	2	0	1	M_1	0	0	0	0	0	1	1	1	42.756183745583	283	valid_no_hit	NA	NA	NA	NA	No_hit	No_hit	No_hit	NA	NA	No_hit	No_hit	No_hit	TRUE	FALSE	NA	NA	NA	NA	NA	NA	Ac	Ac	FALSE	p4e->LongestORF	2	284	Aaaatacaggaggaggaccagaaggaacaactggaacagagacctgatttacagagagagagggragagtctggaaarratgaagatagaaatacagataaccaaggacttgttgaggagaagagaacaggagatggaaaatctaaaggatgagatggwsaaaswmawggaggaaaaggaaacagaaattgcaagactgaaggaagagaagatcgtagagatggaacaacttgaggacgaaaagagcctgaataaagagaggctgaaggaatttaaagacaga	FALSE	aaa
Acrassus_c18157	NA	NA	NA	GTAAGCAAATAATAATCGTCAGTCACAGAAAACAAAATTGTAAAATCGCAAAAATTAAATTTCAGTTAATAAATGTTGAATTCCGTAAGAATATCGGGGGTTAGTTATATACACGCGATATTTGGTCTAGTATTAGCATAGGAAACGTTAGTTTCGGTCGGTCTATACGCAATTCATAAAGAATAATTCACATCCTTTCAGCTT	0	2	0	1	M_1	0	0	0	0	0	1	1	1	31.8627450980392	204	valid_no_hit	NA	NA	NA	NA	No_hit	No_hit	No_hit	NA	NA	No_hit	No_hit	No_hit	TRUE	FALSE	NA	NA	NA	NA	NA	NA	Ac	Ac	FALSE	p4e->LongestORF	3	102	GTaagcaaataataatcgtcagtcacagaaaacaaaattgtaaaatcgcaaaaattaaatttcagttaataaatgttgaattccgtaagaatatcgggggtTAGTTATATACACGCGATATTTGGTCTAGTATTAGCATAGGAAACGTTAGTTTCGGTCGGTCTATACGCAATTCATAAAGAATAATTCACATCCTTTCAGCTT	FALSE	aag
Acrassus_c18277	NA	NA	NA	GGTGTCAAGGCAAAACGAGTTTATGTAAAAGTCGAATAATCTCACAAAAATACATAAATTATAATTTATCTATTCTTTTTTTTCCTAATTTTTATTTATTGTCAGCATATCCTGAATTATTAGGTATCCAATAATTTATTATAAAAGTTTAAKTAAAAAACG	0	2	0	1	M_1	0	0	0	0	0	1	1.74074074074074	1.74074074074074	22.8395061728395	162	valid_no_hit	NA	NA	NA	NA	No_hit	No_hit	No_hit	NA	NA	No_hit	No_hit	No_hit	TRUE	FALSE	NA	NA	NA	NA	NA	NA	Ac	Ac	FALSE	p4e->LongestORF	3	132	GGtgtcaaggcaaaacgagtttatgtaaaagtcgaataatctcacaaaaatacataaattataatttatctattcttttttttcctaatttttatttattgtcagcatatcctgaattattaggtatccatAATTTATTATAAAAGTTTAAKTAAAAAACG	FALSE	tgt
Acrassus_c18302	NA	NA	NA	GCTCGGATGAATGCAATAAGCAACCTAATTTTCTATAGCTTTTAATTTTCACCGTACCGCTTGGATCAATGTATTTGCTTCAACGTCTTTTTTCCGAGATTATCTCGGTTGGGAATCGTCTACTTCTGTTCTTTACGCTGGTGGTATAGCTGTAATACTTGTCTATATWTTTTGTCGCTYYTTTTGTRRAAAAAGCTTATGATGARGRAAAAAGAGACGAGATGCTCGTTAAAAAATTTTGTTAATATTTTTAAAAATGTAATTATAGCTCGT	0	2	0	1	M_1	0	0	0	0	0	1	1	1	35.1648351648352	273	valid_no_hit	NA	NA	NA	NA	No_hit	No_hit	No_hit	NA	NA	No_hit	No_hit	No_hit	TRUE	FALSE	NA	NA	NA	NA	NA	NA	Ac	Ac	FALSE	p4e->LongestORF	29	200	GCTCGGATGAATGCAATAAGCAACCTAAttttctatagcttttaattttcaccgtaccgcttggatcaatgtatttgcttcaacgtcttttttccgagattatctcggttgggaatcgtctacttctgttctttacgctggtggtatagctgtaatacttgtctatatwttttgtcgctyyttttgtrraaaaagcttgATGARGRAAAAAGAGACGAGATGCTCGTTAAAAAATTTTGTTAATATTTTTAAAAATGTAATTATAGCTCGT	TRUE	ttt
Acrassus_c18331	NA	NA	NA	ACCTCATTGTACAGTTGCTTCTTAGACTTTGTTCCATCTAGTTGCACTACGTCAACACCACTTCTCTCCATGATTTCCTTATGTTTCACGTACATGGGCCAGACATGCCCCGTACAAAACAAACCGTGGCGGGTCTGGCACCGTGTAGTTCCTTGAGCCCCTCCCTCCTTTTGTTTCGACTTACTTTCCGTTACGTTAGGTAAGGTAAGGTAAAGGTAAAGTAAGGTAAAACGGTAACCGTCGGTTTCGGTTAACTAAACTTTACCGTTACGTACTAACTAAGGGTTCCGGGTTACCGGGTTAAGGTTAAAAGTAAACGACGGAAAGGGAACCCTTCCCCGTACCGAAACTAAAAGTAAAAGTAAGTTGGTAACGAAACCCCCTACCCCTACTACCTTT…	0	2	0	1	M_1	0	0	0	0	0	1	1.27358490566038	1.27358490566038	46.2264150943396	424	valid_no_hit	NA	NA	99883	Tetraodontidae	Chordata	Metazoa	Eukaryota	8014	Osmeridae	Chordata	Metazoa	Eukaryota	FALSE	FALSE	TRUE	No_hit	TRUE	No_hit	FALSE	No_hit	Metazoa	Ac	TRUE	p4e->BLAST-similarity	3	177	ACctcattgtacagttgcttcttagactttgttccatctagttgcactacgtcaacaccacttctctccatgatttccttatgtttcacgtacatgggccagacatgccccgtacaaaacaaacctggcgggtctggcaccgtgtagttccttgagcccctccctccttttgtttcGACTTACTTTCCGTTACGTTAGGTAAGGTAAGGTAAAGGTAAAGTAAGGTAAAACGGTAACCGTCGGTTTCGGTTAACTAAACTTTACCGTTACGTACTAACTAAGGGTTCCGGGTTACCGGGTTAAGGTTAAAAGTAAACGACGGAAAGGGAACCCTTCCCCGTACCGAAACTAAAAGTAAAAGTAAGTTGGTAACGAAACCCCCTACCCCTACTACCTTTA…	TRUE	gaa
Acrassus_c18332	C03G5.1	UniRef100_A8P622	Succinate dehydrogenase [ubiquinone] flavoprotein subunit, mitochondrial, putative	TCTCGGCCATCTGCTTGTTCACCTTTTCCTTCGATCTTTCTTGGCTCCGATCTCGAGGGTGTCCTTGGTGCGGAACACGGCGGCATACTGCTGCATGGTCTTCTGCATGTTGAGGCGGATCTCCGCGGTCTTGAGCGAGCCGTTGGAGTGYAGCACGCGATCGATGTTGGCCACACTCTCCTCACCYACGACTAGGTRGGGATGATCGGCAGAGGAGTGCCGGGCTTGAGGATCTGAGCCGTGCGGTTGGCAACGGCGCGACCGAACACGACGATATCCAGAAGCGAGTTGGCGCCGAGACGGTTGGCTCCATGCACGGAAGCGCAAGCAGC	0	2	0	1	M_1	0	0	0	0	0	1	1.34036144578313	1.34036144578313	60.5421686746988	332	valid_no_hit	57	61.2	7739	Branchiostomidae	Chordata	Metazoa	Eukaryota	6945	Ixodidae	Arthropoda	Metazoa	Eukaryota	FALSE	FALSE	TRUE	No_hit	TRUE	No_hit	TRUE	No_hit	conserved	Ac	TRUE	p4e->BLAST-similarity	37	331	TCTCGGCCATCTGCTTGTTCACCTTTTCCTTCGATCtttcttggctccgatctcgagggtgtccttggtgcggaacacggcggcatactgctgcatggtcttctgcatgttgaggcggatctccgcggtcttgagcgagccgttggagtgyagcacgcgatcgatgttggccacactctcctcaccacgataggtrgggatgatcggcagaggagtgccgggcttgaggatctgagccgtgcggttggcaacggcgcgaccgaacacgacgatatccagaagcgagttggcgccgagacggttggctccatgcacggaagcgcaagcagc	FALSE	gct
Acrassus_c18382	NA	NA	NA	TATTGTTCTATATCTGCTGTTTAGTTCGGTTGCTTCTTTAAAAATATATTTACTTTCTCATTGCTTTTTGGATATTCGCAATGAGTTCGCAGCCTAAAAAAGCAGTTCGACGGAGTGGAGGGGCAATAGAGAATTCATCATGCGCCAAAAAAACACGCAACTCATGCTTGGAATCGAATATCGGCTCGCGTACAGGCCGCTTCACCATCAATAAGGTTGCAGACCATTCTTTACCAATTAACAGATCTCCAAATGCTTCTCGTTCTACAAGCTCAGTTTCAGACAGTGATGGATATGAATTTTTTGAGATCATTTCATCTCCTCAACGTTCGTTCACCGTCAGTAACGATGTAGATAATTTATCGACAATCTTCTCGTCATCAAATGATTCTGATTGCA…	0	2	0	1	M_1	0	0	0	0	0	1	1.13387096774194	1.13387096774194	39.0322580645161	620	valid_no_hit	NA	NA	NA	NA	No_hit	No_hit	No_hit	NA	NA	No_hit	No_hit	No_hit	TRUE	FALSE	NA	NA	NA	NA	NA	NA	Ac	Ac	FALSE	p4e->ESTScan	2	617	Tattgttctatatctgctgtttagttcggttgcttctttaaaaatatatttactttctcattgctttttggatattcgcaatgagttcgcagctaaaaaagcagttcgacggagtggaggggcaatagagaattcatcatgcgccaaaaaaacacgcaactcatgcttggaatcgaatatcggctcgcgtacaggccgcttcaccatcaataaggttgcagaccattctttaccaattaacagatctccaaatgcttctcgttctacaagctcagtttcagacagtgatggatatgaattttttgagatcatttcatctcctcaacgttcgttcaccgtcagtaacgatgtagataatttatcgacaatcttctcgtcatcaaatgattctgattgcac…	FALSE	att
Acrassus_c18392	NA	NA	NA	AGTGCCTAAGTGTGTAGTATGCGTTCTTGCATTGTGGAACGCAGCCTTGTTTGGTTCAGTTCCCCTCTGGCCCACTAGGGTGCAGCAGTGTAGCGCTGATCAGGCCTGATACACTGCTCGTTTGTGTTCTCCTTTCGGTTTTTGGTGTTGRGTAAGWAGAKTACTATTACTTGTTTTTGTTTGAATCTGAATATATGTTCATCGCATTAAGCTTTCCTGCTTGTCTTTACATTTGATGTGTTTGTAAAATGACCAAATTAAATAAAGGAGAGAAAAATGAACT	0	2	0	1	M_1	0	0	0	0	0	1	1.41342756183746	1.41342756183746	41.3427561837456	283	valid_no_hit	NA	NA	NA	NA	No_hit	No_hit	No_hit	NA	NA	No_hit	No_hit	No_hit	TRUE	FALSE	NA	NA	NA	NA	NA	NA	Ac	Ac	FALSE	p4e->LongestORF	18	153	AGTGCCTAAGTGTGTAGtatgcgttcttgcattgtggaacgcagccttgtttggttcagttcccctctggcccactagggtgcagcagtgtagcgctgatcaggcctgatacactgctcgtttgtgttctcctttcggtttttggtgttgaaGWAGAKTACTATTACTTGTTTTTGTTTGAATCTGAATATATGTTCATCGCATTAAGCTTTCCTGCTTGTCTTTACATTTGATGTGTTTGTAAAATGACCAAATTAAATAAAGGAGAGAAAAATGAACT	TRUE	tat
Acrassus_c18417	NA	NA	NA	GAAAAATTTCTTAGTGATCCGGCTTTTTCGGATCCTTTTTAGGATCCTTTTTAGAATCTTTTTTCGAATCTTTTTTCGGAGTCTTCTTTCGAATCTTTTTTGWTATCCACTGATCGAAGATCTGTTGAGGTGGAACCCCTTCATTTTCAGTAMTTTGCGGCTGAACTGATTGAATCATCGAAATCGCTCCATCGCCTTTGTTGAAGTTGTATAGCTCTTGTTTCTGCATTAATTCTATTTTTAAGCCAAAAACTTTCTCATTTTTCGGAGATTGTCGACAAAATATGCATAAGTCGACGAGGATATGGGGCCTCTACAGCTGAATTGAGATCGAATGTAATCGAAGCATTCGTGATTCTTGCCTGAACGCTTATTAGCTGAATACTATGAAGCATAGAAG	0	2	0	1	M_1	0	0	0	0	0	1	1.285	1.285	38	400	valid_no_hit	NA	NA	NA	NA	No_hit	No_hit	No_hit	NA	NA	No_hit	No_hit	No_hit	TRUE	FALSE	NA	NA	NA	NA	NA	NA	Ac	Ac	TRUE	p4e->ESTScan	1	397	gaaaaatttcttaggatccggctttttcggatcctttttaggatcctttttagaatcttttttcgaatcttttttcggagtcttctttcgaatcttttttgwtatccactgatcgaagatctgttgaggtggaaccccttcattttcagtamtttgcggctgaactgattgaatcatcgaaatcgctccatcgcctttgttgaagttgtatagctcttgtttctgcattaattctatttttaagccaaaaactttctctttttcggagattgtcgacaaaatatgcataagtcgacgaggatatggggcctctacagctgaattgagatcgaatgtaatcgaagcattcgtgattcttgcctgaacgcttattagctgaatactatgaagcatagaAG	FALSE	tct
Acrassus_c18457	NA	NA	NA	TAGCCGGTCCCACCTCGCTGTATTTAGAGTCTTGCTGATCGTATAGGTTGCTTGCAGTTAAATTCGATCTCATTGCTTTTTCATCTAGGGAAAACATATCTTAGGCAAACAGTGGTGCTACAATGTGCAAGCATTTGGAACTTGTATTAGACTGTGCTATGTTATGTGGCCCTAGCACATCGTATATGTAATTTATAGTAATAATTTTTTTTWATTATTAATTTACTGGATTTGTCTGCGTGTATTTTGCCCTTCATA	0	2	0	1	M_1	0	0	0	0	0	1	1	1	36.8217054263566	258	valid_no_hit	NA	NA	NA	NA	No_hit	No_hit	No_hit	NA	NA	No_hit	No_hit	No_hit	TRUE	FALSE	NA	NA	NA	NA	NA	NA	Ac	Ac	FALSE	p4e->LongestORF	28	148	TAGCCGGTCCCACCTCGCTGTATTTAGagtcttgctgatcgtataggttgcttgcagttaaattcgatctcattgctttttcatctagggaaaacatatcttaggcaaacagtggtgctacaatgtgcaagcatttggaacttgtttAGACTGTGCTATGTTATGTGGCCCTAGCACATCGTATATGTAATTTATAGTAATAATTTTTTTTWATTATTAATTTACTGGATTTGTCTGCGTGTATTTTGCCCTTCATA	TRUE	agt
Acrassus_c18476	NA	NA	NA	TTTTATTTTTATTTTCATTGAAACAGCAACGACTTAAATTATTACAAGTAAAAATTTGGGATTAGATTCGTGTTATAGATACTTCTGACGAAAAGTTTAAACGGGAAGTGATAATCATCTGGCTTGCATAGGAGAAACATCCTTTTTTACTTTAAAAGGGTACTAAGCGTTTTAAATTTTAAATGAGTAAGTGCTGTCACAACTGAGCATCATAA	0	2	0	1	M_1	0	0	0	0	0	1	1	1	29.7674418604651	215	valid_no_hit	NA	NA	NA	NA	No_hit	No_hit	No_hit	NA	NA	No_hit	No_hit	No_hit	TRUE	FALSE	NA	NA	NA	NA	NA	NA	Ac	Ac	TRUE	p4e->LongestORF	45	147	TTTTATTTTTATTTTCATTGAAACAGCAACGACTTAAATTATTAcaagtaaaaatttgggattagattcgtgttatagatacttctgacgaaaagtttaaacgggaagtgataatcatctggcttgcataggagaaacatccttttTTACTTTAAAAGGGTACTAAGCGTTTTAAATTTTAAATGAGTAAGTGCTGTCACAACTGAGCATCATAA	TRUE	aaa
Acrassus_c18553	NA	NA	NA	TAAACCTAAAAAATTTAATTGAGGTCTTACCAAACAAAGCAGCTGTGCCGGGACAAGTTAACAGTCCAGAGCGCCACGCGGAGAAGCGCCGTGTCCTTGGTCTTCGTCACCGAACTCACGTCACCAGGCAGGACCAACAACCGGGCAGGGGGCAGGGTTGCGGCCTTCCCTCTGCAACAGTGAGGGAAGGGTCACCACAGCTGCAGCGGAGGGGCCAGTTTACTTTGACCTCTGCCTCATCTTTCGCCTCTTGCGCTTCAGCCTGCGCATACGCTTCTTCCTCCTACTTTGCTCTCTATTTTGTGGAGATTGGTCTTTCTAAGATGGCA	0	2	0	1	M_1	0	0	0	0	0	1	1.27963525835866	1.27963525835866	54.1033434650456	329	eelmRNA	NA	NA	8030	Salmonidae	Chordata	Metazoa	Eukaryota	NA	NA	No_hit	No_hit	No_hit	FALSE	FALSE	NA	NA	NA	NA	NA	NA	Ac	Ac	FALSE	p4e->ESTScan	3	330	TAaacctaaaaaatttaattgaggtcttaccaaacaaagcagctgtgccgggacaagttaacagtccagagcgccacgcggagaagcgccgtgtccttggtcttcgtcaccgaactcacgtcaccaggcaggaccaacaaccgggcagggggcagggttgcggccttccctctgcaacagtgagggaagggtcaccacagctgcagcggaggggccagtttactttgacctctgcctcatctttcgcctcttgcgcttcagcctgcgcatacgcttcttcctcctactttgctctctattttgtggagattggtctttctaagatggca	FALSE	aac
Acrassus_c18558	NA	NA	NA	CCTTAGAATCCAATCCCAAAGCAAGTGATGCACTTTATTGGTTTGCCAAAAACAGTACTAAAACCACAATCAGTGTAGGAAATTACAATTCCTTCCTGATGTCAATGACGAAGTCRTGGCACACTTCTAATCGTCTYTTCCAGATTAAAGAGTATCAGAAARTAATYAARAARTATGATGATMAACAGATAGATRAATTTTTCAARCTGGAGTGGWTYGTAWTACMCATAGTCAAAGATATCGAATCAAGAATGAAGAGATGGAATCCGCTTTCTCAAACAATTATGAAATATCTCAAGAAAAGCCTCCAGATGCAAAGTTCCAAAATCTTCAGCTTCAACAACATGTGATCT	0	2	0	1	M_1	0	0	0	0	0	1	1	1	37.3937677053824	353	valid_no_hit	NA	NA	NA	NA	No_hit	No_hit	No_hit	NA	NA	No_hit	No_hit	No_hit	TRUE	FALSE	NA	NA	NA	NA	NA	NA	Ac	Ac	FALSE	p4e->LongestORF	3	348	CCttagaatccaatcccaaagcaagtgatgcactttattggtttgccaaaaacagtactaaaaccacaatcagtgtaggaaattacaattccttcctgatgtcaatgacgaagtcrtggcacacttctaatcgtctyttccagattaaagagtatcagaaartaatyaaraartatgatgatmaacagatagatraatttttcaarctggagtggwtygtawtacmcatagtcaaagatatcgaatcaagaatgaagagatggaatccgctttctcaaacaattatgaaatatctcaagaaaagcctccagatgcaaagttccaaaatcttcagcttcaacaacatgTGATCT	FALSE	tta
Acrassus_c18559	ZK1251.6	UniRef100_A8P0Q4	Major sperm protein	CAGAGTACGGTGGAGTGTTAGAAGCATCTGCAACGAAGAATGGCTCAGTCAATTCCTCCAGGTGATATCAGTACGCAACCAAGTGCAAAAATCGTGTTTAACTCACCTTACGATGAATAAYAMAMACWAMCACAWCAARTAACCAACAATACAAAGAATAAACCAACGCTGGAGGACGTCGTATTGGATGGGCTATCAAGACGACCAACATGAAGCGTCTTGGTGTCGATCCACCATGTGGTGTATTGGATCCAAAAGAAAACGTTCTGATGGCTGTATCTTGTGACACCTTCAATGCAGCTTCCGAAGATCTTAACAATGATCGTATAACAATCGAATGGACTAATACGCCAGATGGAGCTGCCAAANAATTTCGCCGTGAGTGGTTCCAGGGAGATG…	0	2	0	1	M_1	0	0	0	0	0	1	2.75930521091811	1.75930521091811	44.9131513647643	403	valid_nempep	165	141	122354	Onchocercidae	Nematoda	Metazoa	Eukaryota	6253	Ascarididae	Nematoda	Metazoa	Eukaryota	TRUE	FALSE	TRUE	TRUE	FALSE	FALSE	FALSE	FALSE	Nematoda	Nematoda	FALSE	p4e->BLAST-similarity	162	402	CAGAGTACGGTGGAGTGTTAGAAGCATCTGCAACGAAGAATGGCTCAGTCAATTCCTCCAGGTGATATCAGTACGCAACCAAGTGCAAAAATCGTGTTTAACTCACCTTACGATGAATAAYAMAMACWAMCACAWCAARTAACCAACAATACAAAGAATAAaccaacgctggaggacgtcgtattggatgggctatcaagacgaccaacatgaagcgtcttggtgtcgatccaccatgtggtgtattggatccaaaagaaaacgttctgatggctgtatcttgtgacaccttcaatgcagcttccgaagatcttaacaatgatcgtataacaatcgaatggactaatacgccagatggagctgccaaanaatttcgccgtgagtggttccagggagatg…	TRUE	acc
Acrassus_c18585	NA	NA	NA	CTTTATTCGTGTCCAATCCCACAATGTTCTCCAYGTTCAATCCATCTTCCCCATMCAGGCRACCATACRTTGTCAAGTGATTGTTCTGACAGAACTCCTACATCTGAGTCAGGTACTTATGACTAGTCAGATGATCGGCAGATATTATTGGAATCTGATTGGCTGTGGTGGTTGCGAAGGGAACACTTGTGGCAGACGTGGTTG	0	2	0	1	M_1	0	0	0	0	0	1	1	1	46.5686274509804	204	eelmRNA	NA	NA	9598	Hominidae	Chordata	Metazoa	Eukaryota	99883	Tetraodontidae	Chordata	Metazoa	Eukaryota	FALSE	FALSE	TRUE	No_hit	TRUE	No_hit	FALSE	No_hit	Metazoa	Ac	TRUE	p4e->BLAST-similarity	101	203	CTTTATTCGTGTCCAATCCCACAATGTTCTCCAYGTTCAATCCATCTTCCCCATMCAGGCRACCATACRTTGTCAAGTGATTGTTCTGACAGAACTCCTAcatctgagtcaggtacttatgactagtcagatgatcggcagatattattggaatctgattggctgtggtggttgcgaagggaacacttgtggcagacgtggt	FALSE	acc
Acrassus_c18596	NA	NA	NA	CTGTACAGCACAAGAGCCTGAAAGTTAGGTACATACATTCTGCCTGTCAAAGAGGAGAACATCAAGAGGAACAGCGATATCAAGAGTAATCGSAGRCGGCAGCAGCCCCCTCATGGGCATCATCATCGGCTGTGTGSTGGGCGCTCTCATCCTCRYCCTCGCCKTCATCGGTGTCGTCATTTGGAAGAWGAGAAGCTCAGGCTACGGGAAGACTAACASCTMTGASACRGAGTAGAAACAAAGATTTTGAAAGTTCCAGCCAAAGCTCTACCGATTCCTTGGGTTCTGATACACCTATGATAAGACCGGGATCTCCGTAAAG	0	2	0	1	M_1	0	0	0	0	0	1	1.37888198757764	1.37888198757764	50.9316770186335	322	valid_no_hit	NA	NA	NA	NA	No_hit	No_hit	No_hit	NA	NA	No_hit	No_hit	No_hit	TRUE	FALSE	NA	NA	NA	NA	NA	NA	Ac	Ac	FALSE	p4e->LongestORF	90	318	CTGTACAGCACAAGAGCCTGAAAGTTAGGTACATACATTCTGCCTGTCAAAGAGGAGAACATCAAGAGGAACAGCGATATCAAGAGTAAtcgsagrcggcagcagccccctcatgggcatcatcatcggctgtgtgstgggcgctctcatcctcrycctcgccktcatcggtgtcgtcatttggaagawgagaagctcaggctacgggaagactaacasctmtgasacrgagtagaaacaaagattttgaaagttccagccaaagctctaccgattccttgggttctgatacacctatgataagaccgggatctccgTAAAG	TRUE	tcg
Acrassus_c18598	NA	NA	NA	CCCCACACTCGCATTGCCTCACGATGCACAGCTCGCTAGAGCTCGAGCCGGATGCCTTGACTCTTTTTTGCTCCTCCTCCTTTATGTTTGCTTGCTTGTGGTGTTTCTCTGTGTTCAGCGACATGCAGTTCGACGAGGCGTAGCCAACGCGAGATGGCCGACACGCCAAAGAGGGTGGCTTCATGCTGTACGGRRSTATCAAGTAGTGAAGAAGAAGTTCGAGGCTGCGAGCTACAAGGTTCCCAATATCGTCTTCTGGAACCTCAACGGCGCCCTCAACAAGGATGCGCCGGTGCAGTGCGACACGCCCGGCTGTGCGCTCATGTCCGGCTTCAGCGCCAGCTTGCTCAACGTGTTCCTGCGCAGCCCCATCGTCGCCGAGCCCGCGGAGGGAGTCGC…	0	2	0	1	M_1	0	0	0	0	0	1	1.18632478632479	1.18632478632479	58.6324786324786	585	valid_no_hit	NA	NA	NA	NA	No_hit	No_hit	No_hit	535722	Arthrodermataceae	Ascomycota	Fungi	Eukaryota	FALSE	FALSE	TRUE	No_hit	TRUE	No_hit	TRUE	No_hit	conserved	Ac	FALSE	p4e->BLAST-similarity	197	497	CCCCACACTCGCATTGCCTCACGATGCACAGCTCGCTAGAGCTCGAGCCGGATGCCTTGACTCTTTTTTGCTCCTCCTCCTTTATGTTTGCTTGCTTGTGGTGTTTCTCTGTGTTCAGCGACATGCAGTTCGACGAGGCGTAGCCAACGCGAGATGGCCGACACGCCAAAGAGGGTGGCTTCATGCTGTACGGRRStatcaagtagtgaagaagaagttcgaggctgcgagctacaaggttcccaatatcgtcttctggaacctcaacggcgccctcaacaaggatgcgccggtgcagtgcgacacgcccggctgtgcgctcatgtccggcttcagcgccagcttgctcaacgtgttcctgcgcagccccatcgtcgccgagcccgcggagggagtcgc…	TRUE	tat
Acrassus_c18648	NA	UniRef100_Q9Y1P3	NA	CATGCTCGTGGAGCGGCCGATATCTGATTAGCTAGTTGGTAGGGTAAAAGCCTACCAAGGCATCGATCAGTAGCTGGTCTGAGAGGACGACCAGCCACACTGGAACTGAGACACGGACCAGACTCCTACGGGAGGCAGCAGAAAGGAGGTGTTCCAGCCGCACCTTCCGGTACGGCTACCTTGTTCCGACTTAGCCCTAGTTACCAGTTTTACCCTAGGCAGCTCCTTGCGGTCACCGACTTTCAGGCACCCCCAGCTTCCATGGCTTGACGGGCGGTGTGTACAAGGCCCGGGAACGTATTCACCGGATCATGGCTGATATCCGATTACTAGCGATWYCAGCCATGATCCGGTGAATACGTTCCCGGGCCTTGTACACACCCCATCCCCCCTTCTCTG…	0	3	0	1	M_1	0	0	0	0	0	1	1.06539074960128	1.06539074960128	53.7854889589905	634	valid_no_hit	57	NA	152509	undef	Bacteroidetes	undef	Bacteria	608534	Lachnospiraceae	Firmicutes	undef	Bacteria	FALSE	FALSE	TRUE	No_hit	TRUE	No_hit	TRUE	No_hit	conserved	Ac	FALSE	p4e->BLAST-similarity	113	314	CATGCTCGTGGAGCGGCCGATATCTGATTAGCTAGTTGGTAGGGTAAAAGCCTACCAAGGCATCGATCAGTAGCTGGTCTGAGAGGACGACCAGCCACACTGGAACTGAGACacggaccagactcctacgggaggcagcagaaaggaggtgttccagccgcaccttccggtacggctaccttgttccgacttagccctagttaccagttttaccctaggcagctccttgcggtcaccgactttcaggcacccccagcttccatggcttgacgggcggtgtgtacaaggcccgggaacgtattcaccggatcatTATCCGATTACTAGCGATWYCAGCCATGATCCGGTGAATACGTTCCCGGGCCTTGTACACACCCCATCCCCCCTTCTCTGTTCTCC…	TRUE	acg
Acrassus_c18652	NA	NA	NA	TGTATTGAGGTTTTAATATCTTCGTAAATTCAGCACTTTTTAATATTTTTGTTTGTTGAATTTAATTTAGTTAATGTGGGATTCTTTTGGATCAAAAAATTGATATTGTATGTTTCAAATAATCTTCGCTTGCGCACATATTCTAAGTTTAATGCAATGAAATTAAGGCTTTCAAGTGTAAAGTCTATATTAACTYYKAATTTAGCTTAGCCAAATTGTTAWGAAATTTGTTTATGCCCGTTTGTATTATTATTTTATAAATGAGATTCTTTTGTTTATTCTTCGAAGATCATTTGCATGTCGATTTTCATCGTTTTAAAAAATATGTAATAAAATTATTGGC	0	2	0	1	M_1	0	0	0	0	0	1	1	1	25.9475218658892	343	valid_no_hit	NA	NA	NA	NA	No_hit	No_hit	No_hit	NA	NA	No_hit	No_hit	No_hit	TRUE	FALSE	NA	NA	NA	NA	NA	NA	Ac	Ac	FALSE	p4e->LongestORF	28	208	TGTATTGAGGTTTTAATATCTTCGTAAattcagcactttttaatatttttgtttgttgaatttaatttagttaatgtgggattcttttggatcaaaaaattgatattgtatgtttcaaataatcttcgcttgcgcacatattctaagtttaatgcaatgaaattaaggctttcaagtgtaaagtctatattaactyykaatttagttAGCCAAATTGTTAWGAAATTTGTTTATGCCCGTTTGTATTATTATTTTATAAATGAGATTCTTTTGTTTATTCTTCGAAGATCATTTGCATGTCGATTTTCATCGTTTTAAAAAATATGTAATAAAATTATTGGC	TRUE	att
Acrassus_c18656	NA	NA	NA	GGRAAAGCAGCAAAGACAAGGTTAAGAAAAAAGGGGTAAAATACAGTCTGTTAACCCGAGTGAAATCTAGACTGACTGATGAAGGTACGAAGCGCACGATATATCCAGGAAAAAGCAGCAAAAGACAAAAGGTTT	0	2	0	1	M_1	0	0	0	0	0	1	1	1	40.7407407407407	135	valid_no_hit	NA	NA	NA	NA	No_hit	No_hit	No_hit	NA	NA	No_hit	No_hit	No_hit	TRUE	FALSE	NA	NA	NA	NA	NA	NA	Ac	Ac	FALSE	p4e->LongestORF	4	133	GGRaaagcagcaaagacaaggttaagaaaaaaggggtaaaatacagtctgttaacccgagtgaaatctagactgactgatgaaggtacgaagcgcacgatatatccaggaaaaagcagcaaaagacaaaaggTT	TRUE	aaa
Acrassus_c18693	NA	NA	NA	GTTCCAATGTGCAAATTTCTCTGGACAAATGCAGCTGATAGGGAGAATGCAGAATGATCACTGCAGTGTACTTATTTCCTTGCATTACTGTAAACAATGATGGATTGAGTTTCTTTATTTATTCTGTTAGGATTGATTYTTDCTTTTAATTTTCTGTATTTTCAGACAATAATATGCAATGATTAAACCTGAATTATARAAATAAACAAA	0	3	0	1	M_1	0	0	0	0	0	1	1	1	30.952380952381	210	eelmRNA	NA	NA	NA	NA	No_hit	No_hit	No_hit	NA	NA	No_hit	No_hit	No_hit	FALSE	FALSE	NA	NA	NA	NA	NA	NA	Ac	Ac	TRUE	p4e->LongestORF	2	119	GttccaatgtgcaaatttctctggacaaatgcagctgatagggagaatgcagaatgatcactgcagtgtacttatttccttgcattactgtaaacaatgatggattgagtttctttatTTCTGTTAGGATTGATTYTTDCTTTTAATTTTCTGTATTTTCAGACAATAATATGCAATGATTAAACCTGAATTATARAAATAAACAAA	TRUE	ata
Acrassus_c18699	NA	NA	NA	TAGTTTTAACATATTTATTAAAGTAAAATTAAAAAACTTAAGGYCYAATTTTAAGACARGAAGTCGCACAATATAAGTAGTTCTTCATAATTTTGATCTTCCACAAAATCTTCTGTACACAACAGCTGAAATTACATGCTGCACTTGGACAAAAACAACAAATCTCATTTCTCATTGTTTTTTACTTTTTATTTCAATGAC	0	2	0	1	M_1	0	0	0	0	0	1	1	1	27.8606965174129	201	valid_no_hit	NA	NA	NA	NA	No_hit	No_hit	No_hit	NA	NA	No_hit	No_hit	No_hit	TRUE	FALSE	NA	NA	NA	NA	NA	NA	Ac	Ac	TRUE	p4e->LongestORF	41	182	TAGTTTTAACATATTTATTAAAGTAAAATTAAAAAACTTAaggycyaattttaagacargaagtcgcacaatataagtagttcttcataattttgatcttccacaaaatcttctgtacacaacagctgaaattacatgctgcacttggacaaaaacaacaaatctcatttctcattgttttTTACTTTTTATTTCAATGAC	TRUE	aaa
Acrassus_c18738	NA	NA	NA	GCAGTGGTATCACGCAGAGTCTGTGTTGACTATTTATTTTATTTTTCCYTAATAAATTTCAAAATGAATTTCTAATTAGTTAAATTTAAGTTCTGTATATCTTTATTGGTATTGTTCGTAGTAAACATCGTAGGTGTGTTCTTGTGTTGTTTTATTTGTTTTTTGTKAGTTATTTGGGTGATGCGTTTTTGGTCATTATTCTCTGAAACTTTGTTACAAGTTTTTATTCTAAGCAACTATTTTTATTGTGATCTCTTAATTTCATGTTTTATTCTGTATAGACCTTTTTGTCGTCATTTTCAATAATTTGCCGAATTTTTGTTTCTAATAAAAAACGAATTTTTAGTACCACCATGCTTGGATTTTGATAAAGCGGTTTAAGTT	0	2	0	1	M_1	0	0	0	0	0	1	1.28385416666667	1.28385416666667	28.125	384	valid_no_hit	NA	NA	NA	NA	No_hit	No_hit	No_hit	NA	NA	No_hit	No_hit	No_hit	TRUE	FALSE	NA	NA	NA	NA	NA	NA	Ac	Ac	FALSE	p4e->LongestORF	76	304	GCAGTGGTATCACGCAGAGTCTGTGTTGACTATTTATTTTATTTTTCCYTAATAAATTTCAAAATGAATTTCTAAttagttaaatttaagttctgtatatctttattggtattgttcgtagtaaacatcgtaggtgtgttcttgtgttgttttatttgttttttgtkagttatttgggtgatgcgtttttggtcattattctctgaaactttgttacaagtttttattctaagcaactatttttattgtgatctcttaatttcatgttttattctgtatagacctttttgtcgtcattttcatAATTTGCCGAATTTTTGTTTCTAATAAAAAACGAATTTTTAGTACCACCATGCTTGGATTTTGATAAAGCGGTTTAAGTT	TRUE	tta
Acrassus_c18740	NA	NA	NA	TAGTCTCAGATACAGATGTACAGAAACAAGCTTAGCCATATGATTGCATTTATTGAGGCAGGAAGCAAATAGAAAAAGACTGAGGAAATAAGATGCTAAARRCTGAGGAGGAGTTCAATATTGAGAAGGGGCGGTCTTGTACAACAACAAAGAACAAAATACCTTG	0	2	0	1	M_1	0	0	0	0	0	1	1	1	38.5542168674699	166	valid_no_hit	NA	NA	NA	NA	No_hit	No_hit	No_hit	NA	NA	No_hit	No_hit	No_hit	TRUE	FALSE	NA	NA	NA	NA	NA	NA	Ac	Ac	TRUE	p4e->LongestORF	53	167	TAGTCTCAGATACAGATGTACAGAAACAAGCTTAGCCATATGATTGCATTTAttgaggcaggaagcaaatagaaaaagactgaggaaataagatgctaaarrctgaggaggagttcaatattgagaaggggcggtcttgtacaacaacaaagaacaaaataccttg	FALSE	caa
Acrassus_c18752	NA	NA	NA	ATTCATTGGAGGAACCGGAGGCAAATGCTTCAATGTGCCCAAGAGTCTTGATTACGGCTCCAAGTTCGGTCGTCCCGGTGATGTCATCAGCGTGGTGCTGGATTTCGCTGCGAGCACCATCGAGTTCTTGCTCAACGGCGTGTCGACAGGGAGTCGCAATTCGACAATCTCAGTGGAGTGGTCTACGCGGCGGTGTCACTCACGGCGACAGGAGCGACAGCGAAGCTCACCATCCAACCTTAGCTTTAGACGAAGACAACAACAAGCGCAGAYACAGCAGYATCTTTTTTGCATTTTTGTTTCAGCTCTCCGTCCTCCGCACAAACACAAACAACGGCTGCATTCTTACT	0	2	0	1	M_1	0	0	0	0	0	1	1.36571428571429	1.36571428571429	52.5714285714286	350	valid_no_hit	NA	NA	NA	NA	No_hit	No_hit	No_hit	NA	NA	No_hit	No_hit	No_hit	TRUE	FALSE	NA	NA	NA	NA	NA	NA	Ac	Ac	FALSE	p4e->ESTScan	2	350	Attcattggaggaaccggaggcaaatgcttcaatgtgcccaagagtcttgattacggctccaagttcggtcgtcccggtgatgtcatcagcgtggtgctggatttcgctgcgagcaccatcgagttcttgctcaacggcgtgtcgacagggagtcgcaattcgacaatctcagtggagtggtctacgcggcggtgtcactcacggcgacaggagcgacagcgaagctcaccatccaaccttagctttagacgaagacaacaacaagcgcagayacagcagyatcttttttgcatttttgtttcagctctccgtcctccgcacaaacacaaacaacggctgcattcttac	FALSE	ttc
Acrassus_c18828	NA	NA	NA	CGATTTTACATGTCTGATATAAAATCGTTGAGCTGATTGCCGAATCTTWCAATGTCCTCTGATGTTACGTAGTCCTTTACTGCTAGAAGTTACTAGGGAGTTGACTACATTCGCAGTGCAAATATTTATGACGGAAAATATCAAGTTTTTGTATGAACAACGAAAACGCATCCGAACAGGTCAACTGGTCGCATGGATGGAAGCCAAACATCCGAGTCTTCGTGTTGGAGCTCTGGCTACCTCATCTCCAATGAAAACTGTTATCGACATTTTTTGATTTTCAACTCAATTACCG	0	2	0	1	M_1	0	0	0	0	0	1	1.29830508474576	1.29830508474576	40.3389830508475	295	valid_no_hit	NA	NA	NA	NA	No_hit	No_hit	No_hit	NA	NA	No_hit	No_hit	No_hit	TRUE	FALSE	NA	NA	NA	NA	NA	NA	Ac	Ac	FALSE	p4e->ESTScan	128	296	CGATTTTACATGTCTGATATAAAATCGTTGAGCTGATTGCCGAATCTTWCAATGTCCTCTGATGTTACGTAGTCCTTTACTGCTAGAAGTTACTAGGGAGTTGACTACATTCGCAGTGCAAATATTTatgacggaaaatatcaagtttttgtatgaacaacgaaaacgcatccgaacaggtcaactggtcgcatggatggaagccaaacatccgagtcttcgtgttggagctctggctacctcatctccaatgaaaactgttatcgacattnttttgattttcaactcaattacc	TRUE	atg
Acrassus_c18830	NA	NA	NA	CTTCAGTTTACAGGTGATACCGCAACTAACTTCAGAACTTTATAGTTGCACTGCCGATATGGACATCYCTTGTACAACAATTGTCCGTTTTTTGTTTCTTGTTTGTTGATCGAAGATCTTTTTAGTTATCGTTCTTTTAATTAATGTTCTAATAAATTTTCT	0	2	0	1	M_1	0	0	0	0	0	1	1	1	32.7160493827161	162	valid_no_hit	NA	NA	NA	NA	No_hit	No_hit	No_hit	NA	NA	No_hit	No_hit	No_hit	TRUE	FALSE	NA	NA	NA	NA	NA	NA	Ac	Ac	TRUE	p4e->LongestORF	43	163	CTTCAGTTTACAGGTGATACCGCAACTAACTTCAGAACTTTAtagttgcactgccgatatggacatcycttgtacaacaattgtccgttttttgtttcttgtttgttgatcgaagatctttttagttatcgttcttttaattaatgttctaataaattttct	FALSE	aga
Acrassus_c18845	NA	NA	NA	TTTTAAAGAAAATTTTCATAAAAATAAACAAAGAGCTTATGGAATAAATATAAAGTGTACCAATTGTTAGCTGAATAAATGACTGTGACAATAAGCATTATTGTCTATGTCAGTGGTTCCCAACCGGTGTGCCGCGGCACTAAGGGGTGCCGTGAGATCTTTTGAGGGTGCCGCCAAAATTTCGGGGAATTTTTACTATTTTTTTTATTAAGGTAGAATCAGTGTAAACAGTATTCTCATACCATCTAGGACTAGGTATAAGGTGTTGTTGCATGCAAACTCTCGAAATGAAACACATAAATAAATAATAATAAAAAAGCTACGGAGATTTTAAATATCTATTTACTTATAAGAGTTCCGGGAACTTTTGAAAGGCTTCCCAAGGGTGCCTCAAACAAG…	0	2	0	1	M_1	0	0	0	0	0	1	1.07081545064378	1.07081545064378	35.8369098712446	466	valid_no_hit	NA	NA	NA	NA	No_hit	No_hit	No_hit	NA	NA	No_hit	No_hit	No_hit	TRUE	FALSE	NA	NA	NA	NA	NA	NA	Ac	Ac	TRUE	p4e->LongestORF	143	320	TTTTAAAGAAAATTTTCATAAAAATAAACAAAGAGCTTATGGAATAAATATAAAGTGTACCAATTGTTAGCTGAATAAATGACTGTGACAATAAGCATTATTGTCTATGTCAGTGGTTCCCAACCGGTGTGCCGCGGCACTAaggggtgccgtgagatcttttgagggtgccgccaaaatttcggggaatttttactattttttttattaaggtagaatcagtgtaaacagtattctcataccatctaggactaggtataaggtgttgttgcatgcaaactctcgaaatgaaacacataaataaataataataaaaaagCTACGGAGATTTTAAATATCTATTTACTTATAAGAGTTCCGGGAACTTTTGAAAGGCTTCCCAAGGGTGCCTCAAACAAG…	TRUE	ctt
Acrassus_c18847	NA	NA	NA	CGAAGAATTTTAAAATTTCGTTTGAGATGTTTTGTCAAATTAAGAAATTTTAAATCTAATTTTTTCGTGCATTATGAATTTTTGCTTAACTTTACATACAACTGAGACTGCGCAATGCTGCAAACTTTAAAACCTTTTTACGAACCAATAAATATGAGTATCTTCAACTTTGTCACTATGTTTGCGATAGTGTATGATAGTTAAGGCGTTTAGAATTGATTCTGTAATATTCTGAAACATAATTATAGAGAATCCTAAAGTTTTTAATTTGACGTAAACAGCTAGTTTTTCTGTGTGATGTATTCATACTGTTGAGAACATGGCTCTCATTTGATGTTTTAATTACCCATTTACATAGATAACAATTCTGTAAAATATTTCTAGGATACTCAGTTGTGA…	0	7	0	1	M_1	0	0	0	0	0	1	13.1073326248672	3.08714133900106	30.7120085015941	941	valid_no_hit	NA	NA	NA	NA	No_hit	No_hit	No_hit	NA	NA	No_hit	No_hit	No_hit	TRUE	FALSE	NA	NA	NA	NA	NA	NA	Ac	Ac	TRUE	p4e->ESTScan	459	846	CGAAGAATTTTAAAATTTCGTTTGAGATGTTTTGTCAAATTAAGAAATTTTAAATCTAATTTTTTCGTGCATTATGAATTTTTGCTTAACTTTACATACAACTGAGACTGCGCAATGCTGCAAACTTTAAAACCTTTTTACGAACCAATAAATATGAGTATCTTCAACTTTGTCACTATGTTTGCGATAGTGTATGATAGTTAAGGCGTTTAGAATTGATTCTGTAATATTCTGAAACATAATTATAGAGAATCCTAAAGTTTTTAATTTGACGTAAACAGCTAGTTTTTCTGTGTGATGTATTCATACTGTTGAGAACATGGCTCTCATTTGATGTTTTAATTACCCATTTACATAGATAACAATTCTGTAAAATATTTCTAGGATACTCAGTTGTGA…	TRUE	atg
Acrassus_c18859	T23F11.1	UniRef100_A8Q2H8	Probable protein phosphatase 2C, putative	ATACATCTACATAAGATTATTGTTTACTCATCCATCATATGCTGACAATGACATTGAAAAAGCCATTAAATATGGTTTTCTCGAATTTGATRRAAAAATGAGAAACGATGTTGAAATGCACGATGTTATGGGAGGAACTACCGCTGTCGTTGTTATAATACAAACAAAAACAAAATTTACTGTGGCAACGTCGGCGATTCAAGGGCAGTTGCTTGCGTTGGTGGTGCGCTGAAAGTTGTAGTTTTGACCACAAACCGGACAAATAAACTGAAGACGAAAAGATAGTAGCAGCAGGTGACAGATAAGT	0	2	0	1	M_1	0	0	0	0	0	1	1	1	38.1107491856677	307	valid_no_hit	55.8	43.5	NA	NA	No_hit	No_hit	No_hit	7209	Onchocercidae	Nematoda	Metazoa	Eukaryota	TRUE	FALSE	TRUE	No_hit	TRUE	No_hit	FALSE	No_hit	Metazoa	Ac	FALSE	p4e->BLAST-similarity	14	293	ATACATCTACATAagattattgtttactcatccatcatatgctgacaatgacattgaaaaagccattaaatatggttttctcgaatttgatrraaaaatgagaaacgatgttgaaatgcacgatgttatgggaggaactaccgctgtcgttgttataatacaaacaaaaaaaatttactgtggcaacgtcggcgattcaagggcagttgcttgcgttggtggtgcggaaagttgtagttttgaccacaaaccggacaaataaactgaagacgaaaagatagtagcagcaggtGACAGATAAGT	TRUE	aga
Acrassus_c18893	MTCE.26	UniRef100_Q9GC47	Cytochrome c oxidase subunit 1	AAGAACCAAATACTTCTTTTTTACYTGTCAAATACAAAGTTGATTGACTAGTAATACCAAATGCAGGTAAATTAAATATATACCTCAGGATGTACCAAAAATCAAATAAATGTTGATAAATTAAGGACTTCCCCCTGTACTTGGATACAAAAAGAGTATTTAATTACGATCTG	0	2	0	1	M_1	0	0	0	0	0	1	1	1	29.4797687861272	173	eelmRNA	43.5	57.4	61180	Chabertiidae	Nematoda	Metazoa	Eukaryota	6326	Aphelenchoididae	Nematoda	Metazoa	Eukaryota	FALSE	FALSE	TRUE	No_hit	FALSE	No_hit	FALSE	No_hit	Nematoda	Ac	TRUE	p4e->BLAST-similarity	2	164	AagaaccaaatacttcttttttacytgtcaaatacaaagttgattgactagtaataccaaatgcaggtaaattaaatatatacctcaggatgtaccaaaaatcaaataaatgttgataaattaaggacttccccctgtacttggatacaaaaagagtatttaaTTACGATCTG	TRUE	tta
Acrassus_c18903	NA	NA	NA	ACCGAAAATGAAGGACAGCATAAATTTTCGTGGCAAGGAGAAGGAAAAGCATACGTTTTCGTGGCAAAGAGAAGGAAGAGGAAGGACAGCATAAATTTTCGTGGCAAAGAGACCGAAAATGAAGGACAGCATAAATTTCGTGGMMAAGAGAARRAMAGGAAGGACAGCATAAATTTCGTGGCAAAGAGAAGGAAGAGGAGGGAGAGCATAAATTTCGTGGTGAAGAGAAGGAAAAGGAAGGAGAGCATAAATATCGTA	0	2	0	1	M_1	0	0	0	0	0	1	1.37596899224806	1.37596899224806	42.6356589147287	258	valid_no_hit	NA	NA	NA	NA	No_hit	No_hit	No_hit	NA	NA	No_hit	No_hit	No_hit	TRUE	FALSE	NA	NA	NA	NA	NA	NA	Ac	Ac	TRUE	p4e->ESTScan	1	259	accgaaaatgaaggacagcataaattttcgtggcaaggagaaggaaaagcatacgttttcgtggcaaagagaaggaagaggaaggacagcataaattttcgtggcaaagagaccgaaaatgaaggacagcataaatttcgtggmmaagagaarramaggaaggacagcataaatttcgtggcaaagagaaggaagaggagggagagcataaatttcgtggtgaagagaaggaaaaggaaggagagcataaatatcgta	FALSE	tac
Acrassus_c18909	NA	NA	NA	CGAGGTCCCGGGCCTTCGCCGGCCGTTGGCCTACCAGCTGCTGAGAGGCCTGGGGGACCGGCCCGTGGCCGTGCAGACCCTAGAGGGACTCCCCTCCGCTAACTTCACCCTGGTGGTTCGGTCCGACTCCGGCGGAATGTACCACTGCAGAGCCAGGACAGGGGGGGATCCCAGCTCCTACCCCCTCTCCAGCAACTACCTCTCCTTTCAAGTAGTGATTCCTGTCCGTGGTGCCGGCCTGGTATCGGATCCCGACCCCCCCGTCGTTTGGGAGGGGGAGAGGCTCTCTCTGCACTGCCAGGTGCAGATGGGGTCCCACCTGTCCTATCGCTGGTACTTCAACAGGACGGAGCTGTACCCCCCTCCACCCCTCCGGGGGAGCCCACACTGGTCATCACC…	0	2	0	1	M_1	0	0	0	0	0	1	1.13181818181818	1.13181818181818	65.9090909090909	440	valid_no_hit	NA	NA	NA	NA	No_hit	No_hit	No_hit	7955	Cyprinidae	Chordata	Metazoa	Eukaryota	FALSE	FALSE	TRUE	No_hit	TRUE	No_hit	FALSE	No_hit	Metazoa	Ac	FALSE	p4e->BLAST-similarity	2	362	CgaggtcccgggccttcgccggccgttggcctaccagctgctgagaggcctgggggaccggcccgtggccgtgcagaccctagagggactcccctccgctaacttcaccctggtggttcggtccgactccggcggaatgtaccactgcagagccaggacagggggggatcccagctcctaccccctctccagcaactacctctcctttcaagtagtgattcctgtccgtggtgccggcctggtatcggatcccgacccccccgtcgtttgggagggggagaggctctctctgcactgccaggtgcagatggggtcccacctgtcctatcgctggtacttcaacaggacggagctgtaccccCCTCCACCCCTCCGGGGGAGCCCACACTGGTCATCACC…	FALSE	gag
Acrassus_c18936	NA	NA	NA	GACAACTATTTTCCCAAAAGTGTTAAATCAGGTTATTGGTAGCTCCACATTCGACCATACAAGCTGCAGCAGAACCTGCTTTACCTCTGCAGGTTGGACCTCTACCTGTTGCACAAAGTGAGGCAAATACTGGCGAAGTTATTACCACAGTTGCCGCTTCAAATGCTCTGAATAAGGAGAAAGAAGAGATAAAGCAGAAAAAGAAAAAGAAGTCCAAGAAAAACTAGTAAGAAAATAAGCAAAAAAAGCAAAAAAAAGTACTGCCGATAAGCATGAAAAAAGCCAAAAAAACATGAAAATAACTTCAGCTAAATGAAGCCTTGAAATTGATCTTTAAATGTGTATTACCACATATATACTCAGCGAAAATTATTTTCAAATAAATT	0	2	0	1	M_1	0	0	0	0	0	1	1.17098445595855	1.17098445595855	34.9740932642487	386	valid_no_hit	NA	NA	NA	NA	No_hit	No_hit	No_hit	NA	NA	No_hit	No_hit	No_hit	TRUE	FALSE	NA	NA	NA	NA	NA	NA	Ac	Ac	FALSE	p4e->ESTScan	2	227	GacaactattttcccaaaagtgttaaatcaggttattggtagctccacattcgaccaacaagctgcagcagaacctgctttacctctgcaggttggacctctacctgttgcacaaagtgaggcaaatactggcgaagttattaccacagttgccgcttcaaatgctctgaataaggagaaagaagagataaagcagaaaaagaaaaagaagtccaagaaaaactagAAGAAAATAAGCAAAAAAAGCAAAAAAAAGTACTGCCGATAAGCATGAAAAAAGCCAAAAAAACATGAAAATAACTTCAGCTAAATGAAGCCTTGAAATTGATCTTTAAATGTGTATTACCACATATATACTCAGCGAAAATTATTTTCAAATAAATT	FALSE	aca
Acrassus_c18970	NA	NA	NA	AGAAGTCATAAAAACAAAGCTGCAGGAGATCAGCAAAGAGAATGACAAATTACAGCAGATACATCTTACAGAAAATACCATTAAGGACAAGGAAAACCTTGAAAGGATGAAGGATGAAATAGTTAAACAGAAAGAAGACCTTGAAACAAGAATTGCAGAGATCATGACAGAGAAAGACAAACTGGATATGATTGTGCTTGATTTGGAGAAAAAGAACAAAAAGTGGATAAATACTTAGAGGAGATAATAATGGAAAAGATTCCATTGAAGAAATTAAGTCTGATTTAGAAAAAACAAAATAGKGRGCTAGAAAACAGGATGATAGAAATAAAGAAAGAAGAGGACAAGATAGCCAGGATTGTTGCCGACTTAGAAAGACAAAGAGAAGAGCTGAAAAAC…	0	2	0	1	M_1	0	0	0	0	0	1	1.13465346534653	1.13465346534653	35.049504950495	505	valid_no_hit	NA	NA	NA	NA	No_hit	No_hit	No_hit	7955	Cyprinidae	Chordata	Metazoa	Eukaryota	FALSE	FALSE	No_hit	No_hit	No_hit	No_hit	No_hit	No_hit	Ac	Ac	FALSE	p4e->BLAST-similarity	17	497	AGAAGTCATAAAAACAaagctgcaggagatcagcaaagagaatgacaaattacagcagatacatcttacagaaaataccattaaggacaaggaaaaccttgaaaggatgaaggatgaaatagttaaacagaaagaagaccttgaaacaagaattgcagagatcatgacagagaaagacaaactggatatgattgtgcttgatttggagaaagaacaaaaagtggataaatacttagaggagataataatggaaaagattccattgaagaaattaagtctgatttagaaaaaacaaaatagkgrgctagaaaacaggatgatagaaataaagaaagaagaggacaagatagccaggattgttgccgacttagaaagacaaagagaagagctgaaaaacaa…	TRUE	aag
Acrassus_c19001	C50B8.3	UniRef100_A8QEY1	Probable complex I intermediate-associated protein 30, mitochondrialprecursor., putative	GGGGGAAAGTCCAATGCTGAATCCGGTGATCGGCGATCATGCGGAGTTGTAGCGTATAGGTGCAGTTGTCCGCACATATCGTTTACTCAAAGTTCCCTTGAGCGGGACCATGTTCCAAGGAAGGTGCTAGACCTGTACGGCTAGCGTGTGATGTGTGGTAGACTGTTCTTTTGAGTCGGGTTGCCTGAGATCGCAGCCCAAAGAGGGTGGTAAACCTCACCTAAGACTGAATATTGCTACGAGACCGATAGCGAACAAGTACCGTGAGGGAAAGTTGCAAAGAACTTTGAGGAGAGAGTTCAAGAGGGCGTGAAACTGCCAAGAATGAAGCGGATAAGAAGTTAACGGAAATCGGTGGCATTCAGCGAACGGGGCGAATGCGGTTACAGGATTGGTACT…	0	3	0	1	M_1	0	0	0	0	0	1	4.03690036900369	1.14268142681427	45.6334563345633	813	valid_no_hit	87.4	97.8	620897	Anguillicolidae	Nematoda	Metazoa	Eukaryota	6253	Ascarididae	Nematoda	Metazoa	Eukaryota	TRUE	FALSE	TRUE	TRUE	TRUE	FALSE	TRUE	FALSE	conserved	Nematoda	FALSE	p4e->BLAST-similarity	433	775	GGGGGAAAGTCCAATGCTGAATCCGGTGATCGGCGATCATGCGGAGTTGTAGCGTATAGGTGCAGTTGTCCGCACATATCGTTTACTCAAAGTTCCCTTGAGCGGGACCATGTTCCAAGGAAGGTGCTAGACCTGTACGGCTAGCGTGTGATGTGTGGTAGACTGTTCTTTTGAGTCGGGTTGCCTGAGATCGCAGCCCAAAGAGGGTGGTAAACCTCACCTAAGACTGAATATTGCTACGAGACCGATAGCGAACAAGTACCGTGAGGGAAAGTTGCAAAGAACTTTGAGGAGAGAGTTCAAGAGGGCGTGAAACTGCCAAGAATGAAGCGGATAAGAAGTTAACGGAAATCGGTGGCATTCAGCGAACGGGGCGAATGCGGTTACAGGATTGGTACT…	TRUE	tgt
Acrassus_c19002	NA	NA	NA	TATATCCGATTGAAACAAAACAAAAAGTCAAAAATGGTRRGTWTATTCGGACAAAAAAGAACAAAAAGKCAAATTGGTAAGAATATATCCGATGAAACARRACAAAAAAGTCAAAAATGGTAAGTGTGTTCGGAMRCAAAAAAAGAACAAAAAGCCAAATTGGTAAGAATATATCCGATGAAACAGAATAAAAGTCAAAAATTGTAAGAATATAGTCAAGAACGAAAAAAGAATAAAAAGTCAAATTGGTAAGAATATATACCGATAGAAACAGAATAAAAAGTACAAAAATT	0	2	0	1	M_1	0	0	0	0	0	1	1	1	28.6689419795222	293	valid_no_hit	NA	NA	NA	NA	No_hit	No_hit	No_hit	NA	NA	No_hit	No_hit	No_hit	TRUE	FALSE	NA	NA	NA	NA	NA	NA	Ac	Ac	TRUE	p4e->LongestORF	2	293	TatatccgattgaaacaaaacaaaaagtcaaaaatggtrrgtwtattcggacaaaaaagaacaaaaagkcaaattggtaagaatatatccgatgaaacarracaaaaaagtcaaaaatggtaagtgtgttcggamrcaaaaaaagaacaaaaagccaaattggtaagaatatatccgatgaaacagaataaaagtcaaaaattgtaagaatatagtcaagaacgaaaaaagaataaaaagtcaaattggtaagaatatataccgatagaaacagaataaaaagtacaaaaatT	FALSE	att
Acrassus_c19020	NA	NA	NA	ACGGGAAAGAAATGGATTGATGCTCCAACTGTTTGGGATCATGGAATCARTTTGAKGAATGTCTGAACTTAGAAGTCGTCGACATCGAATCGATGAAGGCGWAACCAAAAGTCGAGAATCGGTAGATCGAGTATCTGACAAAAAAAAAGAAGCTGACGATCTCTACATGGTTAAAAGCGTTTGCTGTAGCAATTACACTAGCGACTATATTTTTCNCAGTCCGTTTTGTATATCCTTCTGAGTATAAGTGTTCCCATTATGAGCTTCCAC	0	2	0	1	M_1	0	0	0	0	0	1	1	1	41.1111111111111	270	valid_no_hit	NA	NA	NA	NA	No_hit	No_hit	No_hit	NA	NA	No_hit	No_hit	No_hit	TRUE	FALSE	NA	NA	NA	NA	NA	NA	Ac	Ac	TRUE	p4e->LongestORF	50	257	ACGGGAAAGAAATGGATTGATGCTCCAACTGTTTGGGATCATGGAATCAtttgakgaatgtctgaacttagaagtcgtcgacatcgaatcgatgaaggcgwaaccaaaagtcgagaatcggtagatcgagtatctgacaaaaaaaaagaagctgacgatctctacatggttaaaagcgtttgctgtagcaattacactagcgactatatttttcncagtccgttttgtatatccttctgagtataagtgttcccarTATGAGCTTCCAC	TRUE	ytg
Acrassus_c19043	T05H4.5	UniRef100_A8QDR1	Diaphorase, putative	CGGCGTCAGCCAGCTTCGGATGCAGTCCGCTCACTGCTTGTTCACCTGCGATTGCGTGTAGGTCATGGCCTTCAGGAACCCGGTGATAGGGCCCTCCGCTGCACAGATCCATGAACGCGGGTGGGCCGCAAGTGTAGATGAGATGGTCRTCTGCCGGCGCGGGCAGGTACTTTTTGTAGCAGTTCCTCGCTGACGAATCCGTGCTCGGTGACCCAGTCCACGCCTTCTTCCTTCTTGTCCGTGACATAGACCACCTTGATCTGGTCGCCGCGCTTCTTCGTGTACTCGTCCAGCTTCTGGCGCAGCAGCACGTCGCGAGACGACACCTGGAAGGTCAGAAGCACCACGCTCGTCTTGTCGCTCGGGTTCTTGAAAATCGCATCCACAATCTGAATCATA…	0	2	0	1	M_1	0	0	0	0	0	1	1.1547619047619	1.1547619047619	59.0476190476191	420	valid_no_hit	67.8	62	NA	NA	No_hit	No_hit	No_hit	284811	Saccharomycetaceae	Ascomycota	Fungi	Eukaryota	FALSE	FALSE	TRUE	TRUE	TRUE	TRUE	TRUE	TRUE	conserved	conserved	TRUE	p4e->BLAST-similarity	37	418	CGGCGTCAGCCAGCTTCGGATGCAGTCCGCTCACTGcttgttcacctgcgattgcgtgtaggtcatggccttcaggaacccggtgatagggcctccgctgcacagatccatgaacgcgggtgggccgcaagtgtagatgagatggtcrtctgccggcgcgggcaggtatttttgtagcagttcctcgctgacgaatccgtgctcggtgacccagtccacgccttcttccttcttgtccgtgacatagaccaccttgatctggtcgccgcgcttcttcgtgtactcgtccagcttctggcgcagcagcacgtcgcgagacgacacctggaaggtcagaagcaccacgctcgtcttgtcgctcgggttcttgaaaatcgcatccacaatctgaatcatagg…	FALSE	gcg
Acrassus_c19049	NA	NA	NA	GTCCCAGGAAATAGCCCCACCGTATAGACCGTACCCGAAACCGACACAGGTGGTCAGGTAGAGTATACCAAGGCGCTTGAGAGAAGTGTCCTGAAGGAACTCGGCAAATTGCCTCCGTACCTTCGGAAGAAGGAGGCCCCAACTAAGCGCAAGCTCTGTTGGGGGGCACAGGCCAGGGGGTAGCGACTGTTTAGCAAAAACACAGGGCTCTGCTAAGTCGGCTTCAAGACGACGTATAGGGCCTGACGCCTGCCCGGTGCCTGAAGGTTAAGTGGAGGGGTGCAAGCTCYMGAAATGAAGCCCAGGTAAACGGCGGCCGTAACGATAACGGTCCTAAGGTAGCGAAATTCCTTGTCGGGTAAGTTCCGACCTGCACGAATGGCGTAACGACTTCCCCAC…	0	2	0	1	M_1	0	0	0	0	0	1	1.0984375	1.0984375	54.84375	640	valid_no_hit	NA	NA	452662	Sphingomonadaceae	Proteobacteria	undef	Bacteria	391606	Thermoanaerobacteraceae	Firmicutes	undef	Bacteria	FALSE	FALSE	TRUE	TRUE	TRUE	TRUE	TRUE	TRUE	conserved	conserved	TRUE	p4e->BLAST-similarity	261	489	GTCCCAGGAAATAGCCCCACCGTATAGACCGTACCCGAAACCGACACAGGTGGTCAGGTAGAGTATACCAAGGCGCTTGAGAGAAGTGTCCTGAAGGAACTCGGCAAATTGCCTCCGTACCTTCGGAAGAAGGAGGCCCCAACTAAGCGCAAGCTCTGTTGGGGGGCACAGGCCAGGGGGTAGCGACTGTTTAGCAAAAACACAGGGCTCTGCTAAGTCGGCTTCAAGACGACGTATAGGGCCTGACGCCTGCCCGGTGCctgaaggttaagtggaggggtgcaagctcymgaaatgaagcccaggtaaacggcggccgtaacgataacggtcctaaggtagcgaaattccttgtcgggtaagttccgacctgcacgaatggcgtaacgacttccccac…	TRUE	agt
Acrassus_c19052	NA	NA	NA	GTTATATTACCCAAGTTTGAGCAAAGCAATTATATATTATGCGGCCGTCGGTTTATTCTTCGCAATTACCAACAAGTTTTGCATCAAAGTACCCACAACTCCAAGATATTATTACTGGCAAAAAATTTGGAGGAAAGCAATTTTATTCCAAAGAGGAACTTTCTTCACGAGGAAATTAWTCTTTTTTCTAAGCTTAGCCAAAAATAAGAAAATTACGCCAAAGAATTTGTTATATGGATTTGGTTAGGCACCGTCATTAAAATACATCAATTCTCGTTGAAAC	0	2	0	1	M_1	0	0	0	0	0	1	1.24381625441696	1.24381625441696	33.5689045936396	283	valid_no_hit	NA	NA	NA	NA	No_hit	No_hit	No_hit	NA	NA	No_hit	No_hit	No_hit	TRUE	FALSE	NA	NA	NA	NA	NA	NA	Ac	Ac	FALSE	p4e->LongestORF	2	245	GttatattacccaagtttgagcaaagcaattatatattatgcggccgtcggtttattcttcgcaattaccaacaagttttgcatcaaagtacccacaactccaagatattattactggcaaaaaatttggaggaaagcaattttattccaaagaggaactttcttcacgaggaaattawtcttttttctaagcttagccaaaaataagaaaattacgccaaagaatttgttatatggatttggtTAGGCACCGTCATTAAAATACATCAATTCTCGTTGAAAC	FALSE	tta
Acrassus_c19053	C40H1.5	UniRef100_A8P0S4	Hypothetical UPF0205 protein C40H1.5 in chromosome III, putative	AGTAAAAATGAAATCGATATTCCTGATTTTGTCCTGCTTAACGGTATATTCAATGGCGGCGCTTGGTGGGCTTCTAGGAAATACACAAAGCGTTGGTGTTGAAGGAACACTTAAATGCAATGGAAAAGGAATGCCAAATGCTTTGGTTAAATTGTATGATCATGATCGAGGTAATTGATGGAGATGACTTTATCGCYAGAGGTAAGACCGATGCACAAGGCCATTTCCGTATTTCTGGATCTACTAAAGAATACAGCAAAATCGACCCAAAATTAAATATTTACCATGATTGCAATCATGGTAAATATTTAATTTTTGGGTCCATTTCCGTA	0	2	0	1	M_1	0	0	0	0	0	1	1.18975903614458	1.18975903614458	37.3493975903614	332	valid_no_hit	68.2	60.8	NA	NA	No_hit	No_hit	No_hit	6279	Onchocercidae	Nematoda	Metazoa	Eukaryota	TRUE	FALSE	TRUE	No_hit	FALSE	No_hit	FALSE	No_hit	Nematoda	Ac	FALSE	p4e->BLAST-similarity	8	302	AGTAAAAatgaaatcgatattcctgattttgtcctgcttaacggtatattcaatggcggcgcttggtgggcttctaggaaatacacaaagcgttggtgttgaaggaacacttaaatgcaatggaaaaggaatgccaaatgctttggttaaattgtatgatcatgatcgaggtattgatggagatgactttatcgcyagaggtaagaccgatgcacaaggccatttccgtatttctggatctactaaagaatacagcaaaatcgacccaaaattaaatatttaccatgattgcaatcatggtAAATATTTAATTTTTGGGTCCATTTCCGTA	TRUE	atg
Acrassus_c19066	NA	UniRef100_A8NLF8	NA	TATATATAACACGCATTATCATTCACAAACAAAACACCCAGCGCGTCATACAGTGGCAAATGCGCCTTAACSKACACCMAAAACAATAGTACAACAWTAWACTACGTAACCGCTTCACGAGTACCAATCCTGTAACCGCATTCGCCCCATTCGCTGAATGCCACCGATTTCCGTTAACTCTATCCGCTTCATTCTTGGCAGTTTCACGCCCTCTTGAACTCTCTCCTCAAAGTTCTTTGCAACTTTCCCTCACGGTACTTGTTCGCTATCGGTCTCGTAGCAATATTCAGTCTTAGATGAGGTTTACCACCCTCTTTGGGCTGCGATCTCAGGCAACCCGACTCAAAAGACAGTCTACCACACATCACACGCTAGCCGTACAGGTCTAGCACCTTCTTT…	0	3	0	1	M_1	0	0	0	0	0	1	219.673854447439	58.5234899328859	47.1882640586797	409	AcrRNA	89.4	NA	620897	Anguillicolidae	Nematoda	Metazoa	Eukaryota	6279	Onchocercidae	Nematoda	Metazoa	Eukaryota	FALSE	FALSE	TRUE	TRUE	TRUE	FALSE	TRUE	FALSE	conserved	Nematoda	TRUE	p4e->BLAST-similarity	207	366	TATATATAACACGCATTATCATTCACAAACAAAACACCCAGCGCGTCATACAGTGGCAAATGCGCCTTAACSKACACCMAAAACAATAGTACAACAWTAWACTACGTAACCGCTTCACGAGTACCAATCCTGTAACCGCATTCGCCCCATTCGCTGAATGCCACCGATTTCCGTTAACTCTATCCGCTTCATTCTTGGCAGTTTCAcgccctcttgaactctctcctcaaagttctttgcaactttccctcacggtacttgttcgctatcggtctcgtagcaatattcagtcttagatgaggtttaccaccctctttgggctgcgatctcaggcaacccgactcaaaagacagtctaccacacatGCTAGCCGTACAGGTCTAGCACCTTCTTTGGAAC…	TRUE	atg
Acrassus_c19079	NA	NA	NA	GTGGACATGTGGACGAGGGGGACTTCAGCACCAAAGGAGGAATCAAATCATTCGCCAGCTCATGGTAACACGACACCGAGGCGTCGTTCATCGGAAGACGGACGACACTTACACAACAACCAACTGTAGCAAGAGCCGCGTTGCGACAGTCAATTTTTCTCATACAACTGACAATTTATTTTTTCGTACCTGCTCGACTTGTCAGTCTCGCAGTTAAGCACGCTTATGCCATTGCACTATCAACACGATGTCCGACCGTATCTAGCGTACCTTCGAACTCCTCCGTTACTACGTTTAGGAGGACGAC	0	3	0	1	M_1	0	0	0	0	0	1	3.37133550488599	2.97068403908795	49.185667752443	307	valid_no_hit	NA	NA	542472	undef	undef	undef	Bacteria	395019	Burkholderiaceae	Proteobacteria	undef	Bacteria	FALSE	FALSE	TRUE	No_hit	TRUE	No_hit	TRUE	No_hit	conserved	Ac	TRUE	p4e->ESTScan	2	164	GtggacatgtggacgagggggacttcagcaccaaaggaggaatcaaatcattcgccagctcatggtaacacgacaccgaggcgtcgttcatcggaagacggacgacacttacacaacaaccaactgtagcaagagccgcgttgcgacagtcaatttttctcatCAACTGACAATTTATTTTTTCGTACCTGCTCGACTTGTCAGTCTCGCAGTTAAGCACGCTTATGCCATTGCACTATCAACACGATGTCCGACCGTATCTAGCGTACCTTCGAACTCCTCCGTTACTACGTTTAGGAGGACGAC	TRUE	atg
Acrassus_c19090	NA	UniRef100_A8NVW7	Putative uncharacterized protein	AAATCAAAGTCTTTGGTTCCGGGGGGAGGTATGGTCGCAAGGCTGAACTTAAAGGAATTGACGGAAGGGCACCACCAGGAGTGGAGCCTGCGGCTTAATTTGACAACACGGGAAAACTTACCAGGTCCAGACACAGTAAGGATTGACAGATTGAAGATCTTTCTTRATTCTGTGGGTGGTGGTGCATGGCCGTTCTTAGTTGGTGGRGTGATTTGTCTGGTTAATTCCGTTAACGGAMTTMMKAGACCTCGACCTGCTAAATAGTTCAACGAAGGGTTCTCCCTTCGGATTGTGACTTCTTAGAGAGACTTTCGGTGACTAATCGAAGGAAGTTGGGGGCAATAACAGGTCTGTGATGCCCTTAGATGTCCTGGGCCGCACGCGCGCTACACTGACACA…	0	3	0	1	M_1	0	0	0	0	0	1	1.22401171303075	1.22401171303075	49.7803806734993	683	AcrRNA	70.5	NA	420559	Chromulinaceae	undef	undef	Eukaryota	9031	Phasianidae	Chordata	Metazoa	Eukaryota	FALSE	FALSE	TRUE	TRUE	TRUE	TRUE	TRUE	FALSE	conserved	Metazoa	FALSE	no-prediction	0	0	AAATCAAAGTCTTTGGTTCCGGGGGGAGGTATGGTCGCAAGGCTGAACTTAAAGGAATTGACGGAAGGGCACCACCAGGAGTGGAGCCTGCGGCTTAATTTGACAACACGGGAAAACTTACCAGGTCCAGACACAGTAAGGATTGACAGATTGAAGATCTTTCTTRATTCTGTGGGTGGTGGTGCATGGCCGTTCTTAGTTGGTGGRGTGATTTGTCTGGTTAATTCCGTTAACGGAMTTMMKAGACCTCGACCTGCTAAATAGTTCAACGAAGGGTTCTCCCTTCGGATTGTGACTTCTTAGAGAGACTTTCGGTGACTAATCGAAGGAAGTTGGGGGCAATAACAGGTCTGTGATGCCCTTAGATGTCCTGGGCCGCACGCGCGCTACACTGACACA…	FALSE	AA
Acrassus_c19094	NA	NA	NA	TTCCAATGGATAACCTCTTCCAATTGAATGTGTTCAGTGTGGAATATGGAAGCTGGGATGTTATCAGATAAGCTTTTGTGGKATTCGTATTGTTCTTTTCCCACACTCAGTTATGCGAGATTATTGAGGAATATGCTGATTCGAGCAAAACTGCGAGAAGTTACCTTCGAAAAAATTCGAAAAAGTAAAGATAAAGATTTAACGGCTGCAAAATTGTTTCCTTCCTTCTATTCAGATATGCTTAACAAAGGATATATGTTGGTAATTAAAAAATGAAAGAAAATGGAAAAGGAATGATATTTCTGAAGGCCCAAATATATCAACCCAAACATTTAAAATAGATTTACCATTAGACGATTCGAAATGGCCAAAACTGGAGATTCGAGGAATGCGAAGATA…	0	2	0	1	M_1	0	0	0	0	0	1	1	1	31.3320825515947	533	valid_no_hit	NA	NA	NA	NA	No_hit	No_hit	No_hit	NA	NA	No_hit	No_hit	No_hit	TRUE	FALSE	NA	NA	NA	NA	NA	NA	Ac	Ac	FALSE	p4e->ESTScan	3	402	TTccaatggataacctcttccaattgaatgtgttcagtgtggaaatggaagctgggatgttatcagataagcttttgtggkattcgtattgttcttttcccacactcagttatgcgagattattgaggaatatgctgattcgagcaaaactgcgagaagttaccttcgaaaaaattcgaaaaagtaaagataaagatttaacggctgcaaaattgtttccttccttctattcagatatgcttaacaaaggatatatgttggaattaaaaaatgaaagaaaatggaaaaggaatgatatttctgaaggcccaaatatatcaacccaaacatttaaaatagatttaccattagacgattcgaaatggccaaaactggagattcgaggaatgcgaagatatg…	FALSE	cca
Acrassus_c19105	NA	NA	NA	CAAAACATATCAAACTTACTCTCATATTTACCTATCCTTACCAAAAACTTAACTCTCAAATTCACCTAAATCATATCAAACTCACTCTTATATTTACCTATCCTTACCAAACATACTCTCAAATTCACCAAATCATATCAACATATTTACCTATCCGTTCCAAACTTACTTTCATATTTACCAAAAACATATCAAACTTTCTCTCATATTTACCAAAACATATCAAACTCACTCTCATATTTACCTGTCCTTATCAAACTTACTCTCATATTTACCAAAAGATATCAAACTTACTCTCATTTAGCAAAACATATCAGACTTACTCTCATATTTACCAAAACATATCAAATTTACTCTCATATTTACCAAAACATATCAAACCTACTCTCATATTTACAA…	0	2	0	1	M_1	0	0	0	0	0	1	1.0462962962963	1.0462962962963	27.2222222222222	540	valid_no_hit	NA	NA	NA	NA	No_hit	No_hit	No_hit	NA	NA	No_hit	No_hit	No_hit	TRUE	FALSE	NA	NA	NA	NA	NA	NA	Ac	Ac	FALSE	p4e->LongestORF	3	540	CAaaacatatcaaacttactctcatatttacctatccttaccaaaaacttaactctcaaattcacctaaatcatatcaaactcactcttatatttacctatccttaccaaacatactctcaaattcaccaaatcatatcaacatatttacctatccgttccaaacttactttcatatttaccaaaaacatatcaaactttctctcatatttaccaaaacatatcaaactcactctcatatttacctgtccttatcaaacttactctcatatttaccaaaagatatcaaacttactctcatttagcaaaacatatcagacttactctcatatttaccaaaacatatcaaatttactctcatatttaccaaaacatatcaaacctactctcatatttacaa…	FALSE	aaa
Acrassus_c19162	NA	UniRef100_A8NLF8	NA	GGAGAAGAAACTAACGAGGATTCCCGAAGTAACGGCGAGTGAATGGGGAAAAGTCCAATGCTGAATCCGGTGATCGGCGATCATGCGGAGTTGTAGCGTATAGGTGCAGTTGTCCGCACATATCGTTTACTCAAAGTTCCCTTGAGCGGGACCATGTTCCAAAGAAGGTGCTAGACCTGTACGGCTAGCGTGTGATGTGTGGTAGACTGTTCTTTTGAGTCGGGTTGCCTGAGATCGCAGCCCAAAGAGGGTGGTAAACCTCATCTAAGACTGAATATTGCTACGAGACCGATAGCGAACATGTACCGTGAGGGAAAGTTGCAAAGAACTTTGAGGAGAGAGTTCAAGAGGGCGTGAAACTGCAAAGACCGAGGAGGATACAAAAGAGGAGGAGGTCAA…	0	2	0	1	M_1	0	0	0	0	0	1	309.465153970827	4.74769230769231	50.0810372771475	617	AcrRNA	85.5	NA	306023	Anisakidae	Nematoda	Metazoa	Eukaryota	6279	Onchocercidae	Nematoda	Metazoa	Eukaryota	FALSE	FALSE	TRUE	FALSE	TRUE	FALSE	TRUE	FALSE	conserved	Clade3	FALSE	p4e->BLAST-similarity	217	355	GGAGAAGAAACTAACGAGGATTCCCGAAGTAACGGCGAGTGAATGGGGAAAAGTCCAATGCTGAATCCGGTGATCGGCGATCATGCGGAGTTGTAGCGTATAGGTGCAGTTGTCCGCACATATCGTTTACTCAAAGTTCCCTTGAGCGGGACCATGTTCCAAAGAAGGTGCTAGACCTGTACGGCTAGCGTGTGATGTGTGGTAGACTGTTCTTTTgagtcgggttgcctgagatcgcagcccaaagagggtggtaaacctcatctaagactgaatattgctacgagaccgatagcgaacatgtaccgtgagggaaagttgcaaagaactttgaggagagagttcaagagggcgTGAAACTGCAAAGACCGAGGAGGATACAAAAGAGGAGGAGGTCAA…	TRUE	gag
Acrassus_c19218	Y51H4A.7	NA	NA	ATATCTGAAGGCAAAAAGTTTGGCAGGTAAAGTTTTTGTTACCTCGGGGCTTGGTGGAATGAGTGGAGCACAAGCAAAAGCAGCTAAGATAGCTGGATGTGTTGGAGTTATTGCCGAGATATCGAAAAGTGCTTTGTTGAAAAGGTACCAACAAGGATGGTTAGATATTTACAGCGAAAATATTAATGAAGTTGTGGATTTAATAAAAAAACACAAATCAATGAAATCCTCAATAAGTATAGGATATTTGGGAAATATTGTTGATCTCTGGGAAATATTAGCTGAAGAAAAAGATAATCTTATTGAACTTGGATCAGATCAAACATCTTTACATAATCCTTTTTAA	0	2	0	1	M_1	0	0	0	0	0	1	1.11271676300578	1.11271676300578	33.8150289017341	346	valid_no_hit	NA	155	6239	Rhabditidae	Nematoda	Metazoa	Eukaryota	31234	Rhabditidae	Nematoda	Metazoa	Eukaryota	TRUE	FALSE	TRUE	TRUE	TRUE	TRUE	TRUE	TRUE	conserved	conserved	FALSE	p4e->BLAST-similarity	2	344	AtatctgaaggcaaaaagtttggcaggtaaagtttttgttacctcggggcttggtggaatgagtggagcacaagcaaaagcagctaagatagctggatgtgttggagttattgccgagatatcgaaaagtgctttgttgaaaaggtaccaacaaggatggttagatatttacagcgaaaatattaatgaagttgtggatttaataaaaaaacacaaatcaatgaaatcctcaataagtataggatatttgggaaatattgttgatctctgggaaatattagctgaagaaaaagataatcttattgaacttggatcagatcaaacatctttacataatccttttTAA	FALSE	tat
Acrassus_c19220	Y71H2AM.5	UniRef100_A8PZX4	Cytochrome oxidase c subunit VIb family protein	GAAGTCCCACCAACAATGGCTGAACGGCTCGAGTTTGTGTCAAAGTTGGAACCTGCCTTGCGACACCCAGATTCACCTGGATGGTTCAACCGAGATTTGAGTGAAAAACTTAAAGAAACTTTGCTCTGGGCTGCACCTTATGATGCTCGTTTTCCACAAGTTCGCAAACAGCGTCAGTGTTTTTCATACTATGTCGATTTTCATCGTTGCAAAGAACTAATGGGTGAAGATTACAAACCATGTCAGTTCTTCAAGAATGTCTACAAGGATATATGTCCTGGATTTTGGGTTGAAAAATGGGATGAACTCGTCGATCAGGGTCGTTTTCCAGCAAAATTCGACCGCTAGAATAGTTTCATATTTTTCGATTATTTCTTTGTATGATTAGATGTGTGTGTA…	0	2	0	1	M_1	0	0	0	0	0	1	1.09677419354839	1.09677419354839	41.1910669975186	403	valid_nempep	134	196	NA	NA	No_hit	No_hit	No_hit	6253	Ascarididae	Nematoda	Metazoa	Eukaryota	TRUE	FALSE	TRUE	TRUE	TRUE	TRUE	TRUE	TRUE	conserved	conserved	FALSE	p4e->BLAST-similarity	1	346	gaagtcccaccaacaatggctgaacggctcgagtttgtgtcaaagttggaacctgccttgcgacacccagattcacctggatggttcaaccgagatttgagtgaaaaacttaaagaaactttgctctgggctgcaccttatgatgctcgttttccacaagttcgcaaacagcgtcagtgtttttcatactatgtcgattttcatcgttgcaaagaactaatgggtgaagattacaaaccatgtcagttcttcaagaatgtctacaaggatatatgtcctggattttgggttgaaaaatgggatgaactcgtcgatcagggtcgttttccagcaaaattcgaccgcTAGAATAGTTTCATATTTTTCGATTATTTCTTTGTATGATTAGATGTGTGTGTA…	FALSE	gaa
Acrassus_c19221	NA	NA	NA	AAATGTTTATTTCCCCATAAAATAAAATTGAAATATGTATTTGAAATTTGTAACGTTTTTTATTAATTACCGCCTTCTTACACAAATATCAGTTTGAAGGTTAATTTAAATTTGCTATAACAAGTTTTTGTTATTTGCCGTCTTTTACTTTATATATAAACATGAATTTGGAGCCTGCCAAGAACATTTTTAAAAAAATATTCGTTTTCTCATAGAATAAGTACAAAATTTGAATTGTTTTTCTTCAATTGTAAGTTTTAAAATGAATATGAAATGTGCGAAGACAATTTTTTTCAATTACCGTCTTCTATCACAAATATAATTCTGAACATGAACTTGACATTTGCAATGAATCTTCTTTGTAATATTCCACAAAAATGAATTTAAAAAAGGATTTTA…	0	2	0	1	M_1	0	0	0	0	0	1	1.0828025477707	1.0828025477707	23.3545647558386	471	valid_no_hit	NA	NA	NA	NA	No_hit	No_hit	No_hit	NA	NA	No_hit	No_hit	No_hit	TRUE	FALSE	NA	NA	NA	NA	NA	NA	Ac	Ac	FALSE	p4e->LongestORF	262	379	AAATGTTTATTTCCCCATAAAATAAAATTGAAATATGTATTTGAAATTTGTAACGTTTTTTATTAATTACCGCCTTCTTACACAAATATCAGTTTGAAGGTTAATTTAAATTTGCTATAACAAGTTTTTGTTATTTGCCGTCTTTTACTTTATATATAAACATGAATTTGGAGCCTGCCAAGAACATTTTTAAAAAAATATTCGTTTTCTCATAGAATAAGTACAAAATTTGAATTGTTTTTCTTCAATTGTAAGTTTTAAaatgaatatgaaatgtgcgaagacaatttttttcaattaccgtcttctatcacaaatataattctgaacatgaacttgacatttgcaatgaatcttctttgtaatattccacaaaaaTGAATTTAAAAAAGGATTTTA…	TRUE	aat
Acrassus_c19226	F01F1.15	UniRef100_A8P6G2	Putative uncharacterized protein	TGCTGTGATATACAATGATCTCTTTATTGTCTAATGTTCCTGTGCTTGTATTCTTACTATATGTCGAAGCTGCAACCCAATGGCAAGAACAATGTGGAGCTTGTGTTCTACTGGTCACTGAGTTGGAAAAAGAATTGCAGCTGTTCCGCCATACAAAAAGTTGAAGTAGGCAGTTTCAGAGTTGACCATAAAGGCAGTCAGAATGGCTTGAATAAGATTTCTTATGCAAGATCAGAGTCTCACATTCACGACATACTGGACAATATTTGTGAGAAGTCTAAGCAGTATCGCCTTACTATACACCCGAAAACGGGAAAGTCGATTTATGTTGATAAGAATTACGTTTCGGACGATAGCAAGGGGGATATTTCTTCTGTCGCTAAATTACGAAGAGCGTGT…	0	2	0	1	M_1	0	0	0	0	0	1	1.08843537414966	1.08843537414966	39.2290249433107	441	valid_no_hit	40.4	74.3	NA	NA	No_hit	No_hit	No_hit	6253	Ascarididae	Nematoda	Metazoa	Eukaryota	TRUE	FALSE	TRUE	TRUE	TRUE	FALSE	FALSE	FALSE	Metazoa	Nematoda	FALSE	p4e->BLAST-similarity	154	400	TGCTGTGATATACAATGATCTCTTTATTGTCTAATGTTCCTGTGCTTGTATTCTTACTATATGTCGAAGCTGCAACCCAATGGCAAGAACAATGTGGAGCTTGTGTTCTACTGGTCACTGAGTTGGAAAAAGAATTGCAGCTGTTCCGCCATAcaaaaagttgaagtaggcagtttcagagttgaccataaaggcagtcagaatggcttgaataagatttcttatgcaagatcagagtctcacattcacgacatactggacaatatttgtgagaagtctaagcagtatcgccttactatacacccgaaaacgggaaagtcgatttatgttgataagaattacgtttcggacgatagcaagggggatatttcttctgtcgctaaattacgaagagcgtgt…	TRUE	caa
Acrassus_c19235	NA	NA	NA	GTAGAATAAGGTTTCTTTTATTTTTAAAATATCACTCGGTGAAAATTTTTTTCGGAGTATAGTAATTTCACAGGGAAAGTTGCTAGCAAGAGAAGTGGTTTTATGAAGAATACTTAATTTAGCTTTATTATTTATTTTTTTCAGGATATCAAAATAAGATCATCGGATATTGATAAAGAAGAGATTAAAATTATGTCCCAGATCTCCGATAATAATAACGACAAGCTCGAACATTTTTTTATCGTCTTAATTTACGGAAATCATATTTGAAATCGATGTCTATTAGCTAAGCTATTAACATCCATAATCTTAGTTTTATCTTAAAAACTTTGATATCTATATTTGTTTGTATATTTGAGGTTATTTTCTCAAAAATTTTCTAAATTATTTTATTAATAT…	0	2	0	1	M_1	0	0	0	0	0	1	1.07584830339321	1.07584830339321	23.75249500998	501	valid_no_hit	NA	NA	NA	NA	No_hit	No_hit	No_hit	NA	NA	No_hit	No_hit	No_hit	TRUE	FALSE	NA	NA	NA	NA	NA	NA	Ac	Ac	TRUE	p4e->ESTScan	1	235	gtagaataaggtttcttttatttttaaaatatcactcggtgaaaatttttttcggagtatagtaatttcacagggaaagttgctagcaagagaagtggttttatgaagaatacttaatttagctttattatttatttttttcaggatatcaanaataagatcatcgatattgataaagaagagattaaaattatgtcccagatctccgataataataacgacaagctcgaacatTTTTTTATCGTCTTAATTTACGGAAATCATATTTGAAATCGATGTCTATTAGCTAAGCTATTAACATCCATAATCTTAGTTTTATCTTAAAAACTTTGATATCTATATTTGTTTGTATATTTGAGGTTATTTTCTCAAAAATTTTCTAAATTATTTTATTAATAT…	TRUE	atg
Acrassus_c19236	C23G10.3	UniRef100_A8NXR7	40S ribosomal protein S3, putative	CGGGGCCAGAGGGCCAAGTCCATGAAGTTTGTTGATGGCCTGATGATCCACAGCGGAGACCCTGTCAACTATTACGTGGACACTGCCGTCCGGCACGTCCTGCTCAGACAGGGTGTGCTTGGGATTAAGGTGAAAATCATGCTTCCTTGGGACCCCAGCGGTAAGATCGGCCCCAAGAAGCCCCCCCCCGACATGTGAGCATCGTGGAGCCCAAGGACGAGGTCCTCCCCACCACCCCCGTGTCTGAGCAGAAAGGGGCCAAGCCAGAGGCCCCCGTCATGCCCCAGGGGCCGCCCGTTGCCACCGCATAAGGGTTTTCCTTAGAGATGAACATGGACACCCCTGGCAGTTTTCTGTAAAAATAAATGCATAAAATATTT	0	2	0	1	M_1	0	0	0	0	0	1	1.10263157894737	1.10263157894737	57.1052631578947	380	eelmRNA	89	88.2	8265	Pleuronectidae	Chordata	Metazoa	Eukaryota	13095	Cyprinidae	Chordata	Metazoa	Eukaryota	FALSE	FALSE	TRUE	TRUE	TRUE	TRUE	TRUE	TRUE	conserved	conserved	FALSE	p4e->BLAST-similarity	1	154	cggggccagagggccaagtccatgaagtttgttgatggcctgatgatccacagcggagaccctgtcaactattacgtggacactgccgtccggcacgtcctgctcagacagggtgtgcttgggattaaggtgaaaatcatgcttccttgggacCCCAGCGGTAAGATCGGCCCCAAGAAGCCCCCCCCCGACATGTGAGCATCGTGGAGCCCAAGGACGAGGTCCTCCCCACCACCCCCGTGTCTGAGCAGAAAGGGGCCAAGCCAGAGGCCCCCGTCATGCCCCAGGGGCCGCCCGTTGCCACCGCATAAGGGTTTTCCTTAGAGATGAACATGGACACCCCTGGCAGTTTTCTGTAAAAATAAATGCATAAAATATTT	FALSE	cgg
Acrassus_c19239	NA	NA	NA	GGGGGCTCTGCAGGTGGGAGAAGACAGAGTCTACAGGTCGCCCTGGCCTCGAGCCCCACGCCTCTCACGGCGGGACCGGCCCCCGCGCCGGCTCTTCCTCCCGTGCACGAGCTGCTGCAGTCCGACGCGCACGTGCTGGCTTCCCCCAGCATCGTGGTGTCGCCTCCCGGAGGCTCAGCTTTCGCCGCCTCCTCCGCTGGGCCCCGTCCACAACAGCGCCATGTCGATGCAGGTGGGCGCGCAACCCACTCAGCGCCACTCCGGATCTTAGCCCCGTCACTCCGAGGCGCACACCCGCCGGATCACCCGCCGCAGTGGAAGAAGAAGACTATCCTGAAGCCATGGCAACCGAAGCAGTGGTCTATGAGTACGACTAAAGGAACCTGAACGCCGACACGG…	0	2	0	1	M_1	0	0	0	0	0	1	1.08210526315789	1.08210526315789	66.1052631578947	475	valid_no_hit	NA	NA	NA	NA	No_hit	No_hit	No_hit	NA	NA	No_hit	No_hit	No_hit	TRUE	FALSE	NA	NA	NA	NA	NA	NA	Ac	Ac	FALSE	p4e->ESTScan	1	472	gggggctctgcaggtgggagaagacagagtctacaggtcgccctggcctcgagccccacgcctctcacggcgggaccggcccccgcgccggctcttcctcccgtgcacgagctgctgcagtccgacgcgcacgtgctggcttcccccagcatcgtggtgtcgcctcccggaggctcagctttcgccgcctcctccgctgggccccgtccacaacagcgccatgtcgatgcaggtggngcgcgcaacccactcagcgccactccggatcttagccccgtcactccgaggcgcacacccgccggatcacccgccgcagtggaagaagaagactatcctgaagccatggcaaccgaagcagtggtctatgagtacganctaaaggaacctgaacgccgacac…	FALSE	ggg
Acrassus_c19244	MTCE.35	UniRef100_A8QHC3	Putative uncharacterized protein	GTAAATCGTTTTGGTGATTTTTTTATATTTATTTTTTTCTTCAGTATGTTTTTTAGGATCAATAACTATTTACTTAGGATTTTTTATAAAATTGTCTTTATTAATATTACTTATTTGTGCTTTTACTAAAAGAGCTCAGTTTCCTTTTAGAAGTTGATTACCGAAGGCTATAAGAGCTCCTACGCCTGTAAGCTCTCTAGTTCATAGAAGAACTTTAGTAACAGGGGGTTTATTTTTATTATATAATTTTAGTTTTTTATTAAGAAGTAAATTTTTAATACTTTTATTAACTAGGTTGGGTTTACTAACAATAGTCTTTTCAAGATTTTTAGCTTTAATAGAGGAGGACTTGAAAAAGGTGGTTGCTTTAAGTACTTTGTCTCAGATAGGGTTTTCTGT…	0	37	0	1	M_1	0	0	0	0	0	1	12.9908675799087	10.6804245283019	30.5705059203445	929	valid_no_hit	133	174	577651	Ancylostomatidae	Nematoda	Metazoa	Eukaryota	37862	Heterorhabditidae	Nematoda	Metazoa	Eukaryota	TRUE	FALSE	TRUE	TRUE	TRUE	TRUE	TRUE	TRUE	conserved	conserved	FALSE	p4e->BLAST-similarity	8	677	GTAAATCgttttggtgatttttttatatttatttttttcttcagtatgttttttaggatcaataactatttacttaggattttttataaaattgtctttattaatattacttatttgtgcttttactaaaagagctcagtttccttttagaagttgattaccgaaggctataagagctcctacgcctgtaagctctctagttcatagaagaactttagtaacagggggtttatttttattatataattttagttttttattaagaagtaaatttttaatacttttattaactaggttgggtttactaacaatagtcttttcaagatttttagctttaatagaggaggacttgaaaaaggtggttgctttaagtactttgtctcagatagggttttctgt…	TRUE	gtt
Acrassus_c19253	K02H8.1c	UniRef100_A8PT15	Muscleblind-like protein, putative	CCAGCAAGAAAGCGGAGGTCTTTTTTTTGTTTGTGCGCAGGCCTGGGATTGAAGCTGCCCTCGTTTTACCCCCCTGGGTCGTTCCCCGGAGGACCCCAAGCACCTGCCATGGCTGCCAACGTGGCCATGGGCCGCGACACCAAGTGGCTGACCCTGGAGGTCTGCCGGGAGTTCCAGAGGGGCACCTGCTCCCGCTCGGACGCCGAGTGCAAGTTCGCCCACCCCTCGCGCAGCTGCCACGTGGAGAACGGGCGCGTCATCGCCTGCTTCGACTCGCTCAAGGGTCGTTGCACACGAGAGAACTGCAAGTACTTGCACCCTCCGCCCCACCTGAAAAACCCAGCTGGAGATCAACGGCCGCAATAACCTGATCCAGCAGAAGACGGCGGCCGCCATGTT…	0	2	0	1	M_1	0	0	0	0	0	1	1.07872340425532	1.07872340425532	62.5531914893617	470	valid_no_hit	117	110	7955	Cyprinidae	Chordata	Metazoa	Eukaryota	9258	Ornithorhynchidae	Chordata	Metazoa	Eukaryota	FALSE	FALSE	TRUE	TRUE	TRUE	TRUE	FALSE	FALSE	Metazoa	Metazoa	FALSE	p4e->BLAST-similarity	109	469	CCAGCAAGAAAGCGGAGGTCTTTTTTTTGTTTGTGCGCAGGCCTGGGATTGAAGCTGCCCTCGTTTTACCCCCCTGGGTCGTTCCCCGGAGGACCCCAAGCACCTGCCatggctgccaacgtggccatgggccgcgacaccaagtggctgaccctggaggtctgccgggagttccagaggggcacctgctcccgctcggacgccgagtgcaagttcgcccacccctcgcgcagctgccacgtggagaacgggcgcgtcatcgcctgcttcgactcgctcaagggtcgttgcacacgagagaactgcaagtacttgcaccctccgccccacctgaaaacccagctggagatcaacggccgcaataacctgatccagcagaagacggcggccgccatgttg…	TRUE	atg
Acrassus_c19255	NA	NA	NA	ATCCTCCGTGGCCACACGGACTCGGTGCTCTTCGTGCGCTTCTCCGTCGACGGCAACCAGATTCTCAGCACCGGCAAGCACCGGGACCAGACGATTCGAGTGTGGTCGTTCGCTCCAGCCAACACCGGCGCCAACAACACTACTCCCGCCAATCGCAGAAGTGGCGTGCTGAGTCCCATCGGATCCCAACCGCTGCAGCTGCTCGTGGGAAGCGACGTGGAAGGCTCCCCTCCTGCCCTGGTGACGACCTCTCGTCCTTCTGCCTCCTCCTCTTCCTCTTCCCTCCCGCCGCCGGTCGTCGAGTCCCGTCCCTGTGTCCATCCCGATCCGGCTCGCACATGGCCAGCGCGTTCGAATTCAAGACAAGCAAAGGAGCACTCGTCGCGGGATGCCTGCAGA…	0	2	0	1	M_1	0	0	0	0	0	1	1.07615230460922	1.07615230460922	59.9198396793587	499	valid_no_hit	NA	NA	NA	NA	No_hit	No_hit	No_hit	NA	NA	No_hit	No_hit	No_hit	TRUE	FALSE	NA	NA	NA	NA	NA	NA	Ac	Ac	TRUE	p4e->ESTScan	1	499	atcctccgtggccacacggactcggtgctcttcgtgcgcttctccgtcgacggcaaccagattctcagcaccggcaagcaccgggaccagacgattcgagtgtggtcgttcgctccagccaacaccggcgccaacaacactactcccgccaatcgcagaagtggcgtgctgagtcccatcggatcccaaccgctgcagctgctcgtgggaagcgacgtggaaggctcccctcctgccctggtgancgacctctcgtccttctgcctcctcctcttcctcttccctcccgccgccggtcgtcgagtcccgtccctgtgtccatcccgatccggctcgcacatggccagcgcgttcgaattcaagacaagcaaaggagcactcgtcgcgggatgcctgcag…	FALSE	tta
Acrassus_c19258	H10E21.5	UniRef100_A8Q9J1	NA	CAAAAAATACTCAGTACAGGATATGCGATAGAAAAAACGAGTGTTGACAAAAATGCGAATGCAGCAGGAACGCAAGCTGGCGAGGGCAACGTGCGAACGGGCAGCCGTGCGGATGGCGATGTCATCTTGTCTGGTTCTGTTGGCGCAATTGCATGCGCATCGATCTGCTCGTGTGGAGTGAGGACTGCGGAAGGTCGCTGAAGCACGAGCAGATGAGCTGCGAGAGGGGAAGCACGCGATCGGACATGGGGGCTCTCAAGCGCACACTGGATTCTTGCATATGGCGCAAGTTTTGTTTCGCGCCAGCCATTGATCGATGCAATCCTTGTGATAGGAATGGAAGCAAGGAAGTGTGCGAAGCTCGTCCTGGTCTTCATATTCCATCAAGCACACCATGCA…	0	2	0	1	M_1	0	0	0	0	0	1	1.0855106888361	1.0855106888361	52.2565320665083	421	valid_no_hit	61.6	64.7	NA	NA	No_hit	No_hit	No_hit	412030	Parameciidae	undef	undef	Eukaryota	FALSE	FALSE	TRUE	No_hit	TRUE	No_hit	TRUE	No_hit	conserved	Ac	TRUE	p4e->BLAST-similarity	262	421	CAAAAAATACTCAGTACAGGATATGCGATAGAAAAAACGAGTGTTGACAAAAATGCGAATGCAGCAGGAACGCAAGCTGGCGAGGGCAACGTGCGAACGGGCAGCCGTGCGGATGGCGATGTCATCTTGTCTGGTTCTGTTGGCGCAATTGCATGCGCATCGATCTGCTCGTGTGGAGTGAGGACTGCGGAAGGTCGCTGAAGCACGAGCAGATGAGCTGCGAGAGGGGAAGCACGCGATCGGACATGGGGGCTCTCAAGCgcacactggattcttgcatatggcgcaagttttgtttcgcgccagccattgatcgatgcaatccttgtgataggaatggaagcaaggaagtgtgcgaagctcgtcctggtcttcatattccatcaagcacaccatgca…	FALSE	ttg
Acrassus_c19262	NA	NA	NA	TGATAATTTTCGCTGGTCACAGCCGTAATGTTATTCTCGTCGACATCATCATCATCATCATAAAATCGACTATGAACATCGTATTCATCACCTTTGGTATAGATATTATCATTGTATTATCACTACAGTTGTAACTAACATCTTTATTACGTTCGAAATTGGGCGTATCATAAAATCTTTTGTAAAATAAAAATATCCTGGTTTATTTTGACATTTTAGCAACTTCAATAAATAGATGTAGCCTAAGTCCTAAATCCAAACACTTTCGAATTTAAACGCGATTGAAAAAACGTTTTAAAGACAAATACTTTTTGATTCAAATTATTCCTACTGGTGCCGACTTTATTCGGTTATATCAAACCACATTTCTTCATTTCCTATACCATTATATTGTATGTA…	0	2	0	1	M_1	0	0	0	0	0	1	1.07903780068729	1.07903780068729	30.7560137457045	582	valid_no_hit	NA	NA	NA	NA	No_hit	No_hit	No_hit	NA	NA	No_hit	No_hit	No_hit	TRUE	FALSE	NA	NA	NA	NA	NA	NA	Ac	Ac	FALSE	p4e->LongestORF	276	477	TGATAATTTTCGCTGGTCACAGCCGTAATGTTATTCTCGTCGACATCATCATCATCATCATAAAATCGACTATGAACATCGTATTCATCACCTTTGGTATAGATATTATCATTGTATTATCACTACAGTTGTAACTAACATCTTTATTACGTTCGAAATTGGGCGTATCATAAAATCTTTTGTAAAATAAAAATATCCTGGTTTATTTTGACATTTTAGCAACTTCAATAAATAGATGTAGCCTAAGTCCTAAATCCAAACACTTTCGAATTTAAacgcgattgaaaaaacgttttaaagacaaatactttttgattcaaattattcctactggtgccgactttattcggttatatcaaaccacatttcttcatttcctataccattatattgtatgta…	TRUE	acg
Acrassus_c19263	NA	UniRef100_A8NMG5	Putative uncharacterized protein	CGGGGACGTCCTCAAAATTACTCTCATCATATCAATGAATGAATGACTCTCGATTCTTCGTTCAGTAACCAACCGATTCTGCACCGCCTGTCGCATCTGCCAATCTACGATGCGACAGCCTTCACACACCACAACATTCTCTCTCTCTCCTCYCRTCATAYCAATGAATGAATGACTCTCGATTCTTCGTTCAGTAATGATCCTTCCGCAGGTTCACCTACGGAAACCTTGTTACGACTTTTGCCCGGTTCAAGCCACTGCGATTAAAGCGGTTCTTGCCAAAAAATCTCCACCCCTAAGGGCTTCAAAACAGCGGT	0	2	0	1	M_1	0	0	0	0	0	1	1.64984227129338	1.64984227129338	47.6340694006309	317	AcrRNA	65.9	NA	620897	Anguillicolidae	Nematoda	Metazoa	Eukaryota	6279	Onchocercidae	Nematoda	Metazoa	Eukaryota	FALSE	FALSE	FALSE	No_hit	FALSE	No_hit	FALSE	No_hit	Clade3	Ac	FALSE	p4e->BLAST-similarity	197	302	CGGGGACGTCCTCAAAATTACTCTCATCATATCAATGAATGAATGACTCTCGATTCTTCGTTCAGTAACCAACCGATTCTGCACCGCCTGTCGCATCTGCCAATCTACGATGCGACAGCCTTCACACACCACAACATTCTCTCTCTCTCCTCYCRTCATAYCAATGAATGAATGACTCTCGATTCTTCGTTCAGTAatgatccttccgcaggttcacctacggaaaccttgttacgacttttgcccggttcaagccactgcgattaaagcggttcttgccaaaaaatctccacccctaaggTCAAAACAGCGGT	TRUE	atg
Acrassus_c19265	T22G5.5	UniRef100_A8PAJ5	Putative uncharacterized protein	GGACCGAGGACGTGGACGCGCTCATGGGCACTTTCACCAAGTCCTTCGGCGCCGTGGGAGGCTACATTGCCGCAGACAAGACCGTGGTGGATTTCCTGCGAGCGAACTCCGCGGGCAGCGTCTACTCAAGCGGCATCAGTCCTCCGGCCGTCCAGCAGGTCATCTCCGCCTTCAAGATCATGCTGCACGAGGACGGCACGACCATCGGCCGCAACAAGCTGGACTCGCTCCGCGAGAACAGCAACTACTTCCGCCAGAGACTCCTCAACATGGGATGCCACGTCCTCGGAGACTGGGACTCTCCGATCGTGCTGCTCATGCTGTATCACCCAGCAAAGATATCATCGTTCTCCACCGAGTGTCTCAAGAGAGGGATTTGGTCGTCGTCGTGGTTGACTT…	0	2	0	1	M_1	0	0	0	0	0	1	1.09023668639053	1.09023668639053	58.4319526627219	676	valid_no_hit	157	148	NA	NA	No_hit	No_hit	No_hit	296543	Thalassiosiraceae	Bacillariophyta	undef	Eukaryota	FALSE	FALSE	TRUE	TRUE	TRUE	TRUE	TRUE	TRUE	conserved	conserved	FALSE	p4e->BLAST-similarity	3	528	GGaccgaggacgtggacgcgctcatgggcactttcaccaagtccttcggcgccgtgggaggctacattgccgcagacaagaccgtggtggatttcctgcgagcgaactccgcgggcagcgtctactcaagcggcatcagtcctccggccgtccagcaggtcatctccgccttcaagatcatgctgcacgaggacggcacgaccatcggccgcaacaagctggactcgctccgcgagaacagcaactacttccgccagagactcctcaacatgggatgccacgtcctcggagactgggactctccgatcgtgctgctcatgctgtatcacccagcaaagatatcatcgttctccaccgagtgtctcaagagagggatttggtcgtcgtcgtggttgactt…	FALSE	acc
Acrassus_c19266	NA	NA	NA	TCTACCTTGGCTCAAAAAGTTACTCAAATTGGTTAGCTTTTCCGACGCTAAAAAGTTTCAGTAGAATCAAGATACTATGTATCTGGCATTTTTCTCAATTCGCTTTCACTATGAAACATCCGACTAAAAGCGTTTGTTTTTGTGGATTCTTGCTCATCCTTTCCGTAGACTTCAGGTTTCGAAGCGACTCGATCAGTGATTCGTCGAATAGGAGCAACGGGGAAAATCTTTTTCGATTCCTTTGTTATGGGGGGCGCTCCTTTTTCATCAATACCTATACTTTTGTCGTTTGCTGCCATTTTCATGCTATTTTTCACAAGCAGGGCGGACCGTCGTTTCTTGGTAAAATTAGTATTTGAAGATTCGCTTTCGTGGCGTACGTCTTGTTTTAATTTGTTC…	0	2	0	1	M_1	0	0	0	0	0	1	1.07429718875502	1.07429718875502	41.1646586345382	498	valid_no_hit	NA	NA	NA	NA	No_hit	No_hit	No_hit	NA	NA	No_hit	No_hit	No_hit	TRUE	FALSE	NA	NA	NA	NA	NA	NA	Ac	Ac	TRUE	p4e->ESTScan	72	498	TCTACCTTGGCTCAAAAAGTTACTCAAATTGGTTAGCTTTTCCGACGCTAAAAAGTTTCAGTAGAATCAAGatactatgtatctggcatttttctcaattcgctttcactatgaaacatccgactaaaagcgtttgtttttgtggattcttgctcatcctttccgtagacttcaggtttcgaagcgactcgatcagtgattcgtcgaataggagcaacggggaaaatctttttcgattcctttgttatggggggcgctcctttttcatcaatacctatacttttgtcgtttgctgccattttcatgctatttttcacaagcagggcggaccgtcgtttcttggtaaaattagtatttgaagattcgctttcgtggcgtacgtcttgttttaatttgttc…	FALSE	acc
Acrassus_c19267	NA	NA	NA	GGTATAATTTGCTTATTTTCTCCATTCAAACCTCAAGTTTCAGTTTTGAAACCAGATTTTAACCTAAAAAGTAGTTGATCGGAGACAGCCCATACTGTTCTGACATTTGATCTGTAAAATATTAATTTGAAGAAGCTGAGTTTGCTAACTATTCGGCATAAATGTGGTGGTTTTACAGTAACTTTAAGCACCGAAGTTTGCTTTAATTAAATTTTAATAGATTAATGAAAGCGAAAAAGTAATATAGTTCACAAGTCAAAAAACTGTAGATTTCACTCTACTCAGTCGATTTTCAGTCGCAGAAAGATCCAGTGACATGTTTGTGAAAGTAAAATGACGAGGATCCTAGGCCTAAATCCGATCAGGATCCCGTCTCAGCGCTCCATTCGAAGAATTGCT…	0	2	0	1	M_1	0	0	0	0	0	1	1.06281833616299	1.06281833616299	33.955857385399	589	valid_no_hit	NA	NA	NA	NA	No_hit	No_hit	No_hit	NA	NA	No_hit	No_hit	No_hit	TRUE	FALSE	NA	NA	NA	NA	NA	NA	Ac	Ac	TRUE	p4e->LongestORF	36	207	GGTATAATTTGCTTATTTTCTCCATTCAAACCTCAagtttcagttttgaaaccagattttaacctaaaaagtagttgatcggagacagcccatactgttctgacatttgatctgtaaaatattaatttgaagaagctgagtttgctaactattcggcataaatgtggtggttttacagtaactttaagcaccgaagtttgctttaaTTAAATTTTAATAGATTAATGAAAGCGAAAAAGTAATATAGTTCACAAGTCAAAAAACTGTAGATTTCACTCTACTCAGTCGATTTTCAGTCGCAGAAAGATCCAGTGACATGTTTGTGAAAGTAAAATGACGAGGATCCTAGGCCTAAATCCGATCAGGATCCCGTCTCAGCGCTCCATTCGAAGAATTGCT…	TRUE	tta
Acrassus_c19268	H12D21.7	UniRef100_A8QE94	Thiosulfate sulfurtransferase D2023.5, putative	GATTGCCGAAAACCTACTATCATTGAGACAGATGAATTGAAACAACTTCTTACGAAAAATAAAAGTGAAAATAGTTGATGCGACGTTTGGCTCTACGGGAGCTTTTGAAAAGCCTGACTGGAAGAAGTTCAAAACGGATTACTATGGAAAATTCGACAAACTCCTTGCTGATTTTGTCTGTGAGGAATACTTAGAGGAGCATATCCCAGGAGCTGTTCATTTTAATGTTGATATTGGAATGTATATTTCTGAATATGAAAGATATGCACTCCTGCCACCGAATATTTTTCAAGAGTATATGAGGATTCTTGGAATAAATACTGATGATAAAATAGTTGTATACGCAAGAGGAAGTTTCTCGGCAAGGCACACAGGGGATA	0	2	0	1	M_1	0	0	0	0	0	1	1.09736842105263	1.09736842105263	37.1052631578947	380	valid_no_hit	73.6	95.1	NA	NA	No_hit	No_hit	No_hit	6253	Ascarididae	Nematoda	Metazoa	Eukaryota	TRUE	FALSE	TRUE	TRUE	FALSE	FALSE	FALSE	FALSE	Nematoda	Nematoda	FALSE	p4e->BLAST-similarity	14	365	GATTGCCGAAAACctactatcattgagacagatgaattgaaacaacttcttacgaaaaataaaagtgaaaatagttgatgcgacgtttggctctacgggagcttttgaaaagcctgactggaagaagttcaaaacggattactatggaaaattcgacaaactccttgctgattttgtctgtgaggaatacttagaggagcatatcccaggagctgttcattttaatgttgatattggaatgtatatttctgaatatgaaagatatgcactcctgccaccgaatatttttcaagagtatatgaggattcttggaataaatactgatgataaaatagttgtatacgcaagaggaagtttctcggcaAGGCACACAGGGGATA	TRUE	cta
Acrassus_c19273	C47E12.4b	UniRef100_A8P5I2	Inorganic pyrophosphatase, putative	GGAGATGGCCACCGCGGAGCCAATGAATCCGATTAAGCAAGATTTGAAAAAGGGCTTACCGCGTTTTGTGCACAACATCTTCCCGCACAAAGGCTACATCTGGAACTATGGAGCATTGCCACAGACGTGGGAAGACCCAGGCCATGTGGTCCCAGACACTGGTGCAAGAGGCGACAACGACCCGATAGACGTTATAGAGATAGGATCAAAAGGTGCAGCACCGCGGTGCTGTTGTGCGGGTGAAAATAGTAGGAACGCTAGCACTGATTGATGAAGGCGAGACCGACTGGAAGTTGGTGGCGATCGATATTGAAGACCCAGTAGCTCCACAGATCAACGACATCGCTGATGTTGAGAAGCACTTCCCTGGACTGCTTAAGGCCAGCGTGGAATGGTTCC…	0	2	0	1	M_1	0	0	0	0	0	1	1.04090909090909	1.04090909090909	51.3636363636364	880	valid_no_hit	183	205	6239	Rhabditidae	Nematoda	Metazoa	Eukaryota	31234	Rhabditidae	Nematoda	Metazoa	Eukaryota	TRUE	FALSE	TRUE	TRUE	TRUE	TRUE	TRUE	TRUE	conserved	conserved	FALSE	p4e->BLAST-similarity	2	677	Ggagatggccaccgcggagccaatgaatccgattaagcaagatttgaaaaagggcttaccgcgttttgtgcacaacatcttcccgcacaaaggctacatctggaactatggagcattgccacagacgtgggaagacccaggccatgtggtcccagacactggtgcaagaggcgacaacgacccgatagacgttatagagataggatcaaaggtgcagcaccgcggtgctgttgtgcgggtgaaaatagtaggaacgctagcactgattgatgaaggcgagaccgactggaagttggtggcgatcgatattgaagacccagtagctccacagatcaacgacatcgctgatgttgagaagcacttccctggactgcttaaggccagcgtggaatggttccg…	FALSE	gag
Acrassus_c19276	NA	UniRef100_A8P5X6	Putative uncharacterized protein	GGCCATTATTGAAGAGTGAAGAAAAAAAGACAATAAGCGAATCCGTAAAAGGAGCATTGCACTGCAATTGTGTCTTCACCTGATTTAAACTAATACTCTCTGTTTCTGCCAAAACAAAGCAGTGTAACTCCTTCAGTACAAATCTGAGTGCAATAAGGCGATAGTCTGAGGGCCAGCTGGAAAGTGAGCAATAAGAACGCACAATTACACAAATAAACGACAGAAAATGTGGTGAAAGTGACCGGGAAAATGACTTCAGTGCTTTCAAAGAGTGTGATGAAGGCGAAAGGGCATAACGTCGTAAAAATCCTCTCTAAACAAGTTGGGTGGAGTTGAGAATGTGCTTGTTGATGGAGATAAACTACTTAGATCATGAGTTATCGTAGGAGACTCTTCATT…	0	2	0	1	M_1	0	0	0	0	0	1	1.07905982905983	1.07905982905983	39.7435897435897	468	valid_no_hit	138	NA	NA	NA	No_hit	No_hit	No_hit	6279	Onchocercidae	Nematoda	Metazoa	Eukaryota	TRUE	FALSE	FALSE	FALSE	FALSE	FALSE	FALSE	FALSE	Clade3	Clade3	TRUE	p4e->BLAST-similarity	11	305	GGCCATTATTgaagagtgaagaaaaaaagacaataagcgaatccgtaaaaggagcattgcactgcaattgtgtcttcacctgatttaaactaatactctctgtttctgccaaaacaaagcagtgtaactccttcagtacaaatctgagtgcaataaggcgatagtctgagggccagctggaaagtgagcaataagaacgcacaattacacaaataaacgacagaaaatgtggtgaaagtgaccgggaaaatgacttcagtgctttcaaagagtgtgatgaaggcgaaagggcataacgtcgtaaAAATCCTCTCTAAACAAGTTGGGTGGAGTTGAGAATGTGCTTGTTGATGGAGATAAACTACTTAGATCATGAGTTATCGTAGGAGACTCTTCATT…	TRUE	tta
Acrassus_c19277	NA	NA	NA	AACAAAGAAAACTTTATTAACACAATACAATTCAGAATATGTACATAAGTGGTAATGAAATGAAACTTCAACTTTTTAAATTATCAGAGATCGCAACTGTAAGCACACAGGACGAATCATGCTCGGAATCGGCATCACTTCCTGAATTTTCAATAGATTCTATAAGAGAATCTCGTGCTTCTATTAACTTCTGACGTCTCCTTCCGACTATTTTTATTTCATCTTCCAGCTTTCCATTTTTCTTTCTAAGCTCATCTAGACGTCGTCCGAATAATTGGGCAACCTCTTTCCAATATAATTCGTCCTCTTTCTCAACATTGAAAGACGGCGCAACTAGGTCCGTGTGCAAAGATA	0	2	0	1	M_1	0	0	0	0	0	1	1.1045197740113	1.1045197740113	36.4406779661017	354	valid_no_hit	NA	NA	NA	NA	No_hit	No_hit	No_hit	NA	NA	No_hit	No_hit	No_hit	TRUE	FALSE	NA	NA	NA	NA	NA	NA	Ac	Ac	TRUE	p4e->ESTScan	3	354	AAcaaagaaaactttattaacacaatacaattcagaatatgtacataagtggtaatgaaatgaaacttcaactttttaanattatcagagatcgcaactgtaagcacacaggacgaatcatgctcggaatcggcatcacttcctgaattttcaatagattctataagagaatctcgtgcttctattaacttctgacgtctccttccgactatttttatttcatcttccagctttccatttttctttctaagctcatctagacgtcgtccgaataattgggcaacctctttccaatataattcgtcctctttctcaacattgaaagacggcgcaactaggtccgtgtgcaaaga	FALSE	tct
Acrassus_c19281	NA	NA	NA	GCCGTACCTATGATTTTATATTTGATGTATTGTCTCTTCACTTTGATGCAGCATTGCTTATTATAGCTGCAGTACACCTTGAGATATATTTGCATTTTCTAATCGATTCTTAATATTTTTAACCTTTTTTAGAAGCCTTGCCATATTTCAAATTTTAGTAGCCAGAGATCGGAATTTCAGAAGTATGAAGATTATTTTCAATTTAAGTTGCATTTTTAATGAATTTTTCGTTTACTAATAGCGGAAGCATCGGCTCTTTATTTCACTGTTGTTTTTTCGTAATATTTATTCGGAATAACCGTAAAATCTCTACTTTTACTCTGAAAARAGAAAAATTCGGTATACACCTTAGGCAATTTATTCGTTCAAGTTACAATATATACAATTGAGCTGGTTTTC…	0	2	0	1	M_1	0	0	0	0	0	1	1.05537974683544	1.05537974683544	30.379746835443	632	valid_no_hit	NA	NA	NA	NA	No_hit	No_hit	No_hit	NA	NA	No_hit	No_hit	No_hit	TRUE	FALSE	NA	NA	NA	NA	NA	NA	Ac	Ac	FALSE	p4e->LongestORF	207	387	GCCGTACCTATGATTTTATATTTGATGTATTGTCTCTTCACTTTGATGCAGCATTGCTTATTATAGCTGCAGTACACCTTGAGATATATTTGCATTTTCTAATCGATTCTTAATATTTTTAACCTTTTTTAGAAGCCTTGCCATATTTCAAATTTTAGTAGCCAGAGATCGGAATTTCAGAAGTATGAAGATTATTTTCAATTTAAgttgcatttttaatgaatttttcgtttactaatagcggaagcatcggctctttatttcactgttgttttttcgtaatatttattcggaataaccgtaaaatctctacttttactctgaaaaragaaaaattcggtatacaccttaggcaatttattcgttcaagttacaatatatacaatTGAGCTGGTTTTC…	TRUE	gtt
Acrassus_c19291	F40F8.11	UniRef100_A8Q5X0	Putative uncharacterized protein	GAAATTTAGCCGGGATCCTGATGGTAGTCGCACCATTCGCCTTCATGCTCTCACACCATTTCTTCACCTGCGCCTTTTTGCATCCAGCTCCGTAGATACTATCGGCCGGGGAAGGCGTGAACGAGAATATTCTTGCCGCTTTCCGCCAACGCCTGACGGAGCACCATCGATTGGGACACCTTAGCAATAAGAGCTTTCTGCATAGCCTCCAATCCTTTCGTGTAACGCCATCCGTCCACCTTCTTCTTGTCCACATTGTTGAGTCGGATCACTTCCTTGGCAATCTGGCTGAAGCTCTTGTTTCTCTGCTCACTGAAACCCACTTTACCATCCAGTCGACGTCCACTTTCGTCTCTGACTGTTTCCGTCAGCTTGTCGCTAACAGTCCCACAGAGGTCG…	0	2	0	1	M_1	0	0	0	0	0	1	1.06294964028777	1.06294964028777	51.0791366906475	556	valid_nempep	106	139	NA	NA	No_hit	No_hit	No_hit	6238	Rhabditidae	Nematoda	Metazoa	Eukaryota	TRUE	FALSE	TRUE	TRUE	FALSE	FALSE	FALSE	FALSE	Nematoda	Nematoda	TRUE	p4e->BLAST-similarity	2	554	Gaaatttagccgggatcctgatggtagtcgcaccattcgccttcatgctctcacaccatttcttcacctgcgcctttttgcatccagctccgtagatactatcggcggggaaggcgtgaacgagaatattcttgccgctttccgccaacgcctgacggagcaccatcgattgggacaccttagcaataagagctttctgcatagcctccaatcctttcgtgtaacgccatccgtccaccttcttcttgtccacattgttgagtcggatcacttccttggcaatctggctgaagctcttgtttctctgctcactgaaacccactttaccatccagtcgacgtccactttcgtctctgactgtttccgtcagcttgtcgctaacagtcccacagaggtcgc…	FALSE	gag
Acrassus_c19293	C26E6.11	NA	NA	AAATGGGTCTTTTTGATGTGGCTGATTTGTTGTATGTAATACAGTGCTGTTTACAAGAAGTTGGTTCACATGTTGGTACTCCACCAGATGCATCCAAGGCAAAGGCTGAGATGACGAAATTCAACGTGGATTTATTCAACTATGTTGATAAAAATATTGATATTTATGGAGATCGAGTGCCACCGCTTCGTGAGTTCATTTTACCCGGTGGTGGCCCTATTGGGTCAGCTTTACAGGTGGCTCGTAGTGTTTGTCGACGTGCTGAACGTAGCTTAGTGCCATTATTACGTGACCAAGCCATTGATAAAAATTGCATACGATTTTTGAACAGACTTTC	0	2	0	1	M_1	0	0	0	0	0	1	1.10089020771513	1.10089020771513	41.2462908011869	337	valid_no_hit	NA	115	NA	NA	No_hit	No_hit	No_hit	6253	Ascarididae	Nematoda	Metazoa	Eukaryota	TRUE	FALSE	TRUE	TRUE	TRUE	TRUE	TRUE	TRUE	conserved	conserved	FALSE	p4e->BLAST-similarity	6	336	AAATGggtctttttgatgtggctgatttgttgtatgtaatacagtgctgtttacaagaagttggttcacatgttggtactccaccagatgcatccaaggcaaaggctgagatgacgaaattcaacgtggatttattcaactatgttgataaaaatattgatatttatggagatcgagtgccaccgcttcgtgagttcattttacccggtggtggccctattgggtcagctttacaggtggctcgtagtgtttgtcgacgtgctgaacgtagcttagtgccattattacgtgaccaagccattgataaaaattgcatacgatttttgaacagacttTC	TRUE	ggt
Acrassus_c19294	C28H8.9b	UniRef100_A8QFY3	Zinc finger, C2H2 type family protein	GGAATTGCAGAATCGAAACCGAAAGAAAAGGCCGTTATCCTGTCCTCGATGCTCAGACAGGAACTGCTTCCAAACCCAGTAATTTTGCCTTCCCGACAATTTCTCATCGATACCCTCCCGCAAATCCTTCTCAGGTGTGCACATATAGTTGCAATCGATGGAAAAAGCGAAGCGCAGCTCCGTCTTCCGATGCGACAGAGATGAAGTATATAATGCTGTGTAATCCTGCAATTGCAGAGGCCATAAATCAAGCAACAGAAGTCCCACCGTCAATCAGCACAGAAGCTTGGTTCATCAGAACC	0	2	0	1	M_1	0	0	0	0	0	1	1.1158940397351	1.1158940397351	47.0198675496689	302	valid_no_hit	123	64.3	NA	NA	No_hit	No_hit	No_hit	6253	Ascarididae	Nematoda	Metazoa	Eukaryota	TRUE	FALSE	TRUE	FALSE	FALSE	FALSE	FALSE	FALSE	Nematoda	Clade3	FALSE	p4e->BLAST-similarity	3	303	GGaattgcagaatcgaaaccgaaagaaaaggccgttatcctgtcctcgatgctcagacaggaactgcttccaaacccagtaattttgccttcccgacaatttctcatcgataccctcccgcaaatccttctcaggtgtgcacatatagttgcaatcgatggaaaaagcgaagcgcagctccgtcttccgatgcgacagagatgaagtatataatgctgtgtaatcctgcaattgcagaggccataaatcaagcaacagaagtcccaccgtcaatcagcacagaagcttggttcatcagaacc	FALSE	aat
Acrassus_c19302	NA	NA	NA	ATTTCCTGGTCAATGCTCTCAATTTCTTTTCCTAAAGTCAATGACAATCCATTTTCTGACATTGAGGAGGTAGAAGTCCCGAACCATTTCATCCTCAGCTTTCCCACTTTCTACCACAGACCTGATTTCTGTCAGCTTGGCTTCTGTGTCTTTCTTTTGTTTGTATCTTTCAATTTTTGCTWGTCTCTGCGTTGCCATGGCAATCAAATCTGGAGGGTTGAAAAGATGGTGTTGGACCATTCTCTGCTTCCTCCGGTGTGTCGGCAGAACTGTCATTTGTTTTAGGAAGTTCAAACCTCATTATTCCATGGTCTTTGCATTCTTTTCAAGAAGTACCAAAAAGTAACCCTTGCACTCTGGACCTACTCCAGCCG	0	2	0	1	M_1	0	0	0	0	0	1	1.12032085561497	1.12032085561497	42.7807486631016	374	valid_no_hit	NA	NA	NA	NA	No_hit	No_hit	No_hit	8030	Salmonidae	Chordata	Metazoa	Eukaryota	FALSE	FALSE	TRUE	TRUE	TRUE	TRUE	TRUE	FALSE	conserved	Metazoa	TRUE	p4e->BLAST-similarity	28	322	ATTTCCTGGTCAATGCTCTCAATTTCTtttcctaaagtcaatgacaatccattttctgacattgaggaggtagaagtcccgaaccatttcatcctcagctttcccactttctaccacagacctgatttctgtcagcttggcttctgtgtctttcttttgtttgtatctttcaatttttgctwgtctctgcgttgccatggcaatcaaatctggagggttgaaaagatggtgttggaccattctctgcttcctccggttgtcggcagaactgtcatttgttttaggaagttcaaacctcattattccatggtctttgcattcTTTTCAAGAAGTACCAAAAAGTAACCCTTGCACTCTGGACCTACTCCAGCCG	TRUE	gaa
Acrassus_c19303	NA	NA	NA	AGGTTAATTAAATGTATTTATATGTGTACCAAGATACAACAAGAACAAATCTAATGAAATCTTAGCAACTATAAAACGGACAGGTTGAGGGGTTACAGTGACCGTCGGCCGGCCGGCCGTAGTCGGACGCGCTTGACCGCAGAATTGCACGCGATAATTTACTATGCAAGTATTATAACAGCCGTCAACTAACGCAGAAGCTAAGGCTCGAGGAACACACGGATAGGAGTTATTAGCTGGCTTGGGAAGATATTATCGGGAGGAGTCAGCGGACATGGGAAACTAGGAGCTCATGGCAAGGACCGGTTTTGCGAACGTTATGGCGGGGAGCTCAGCGCCCGTGAGCCCCACCGCGGCTACATGAATGACTCAGTGAAGTAAAGTGGTGTCAGACGCGGT…	0	2	0	1	M_1	0	0	0	0	0	1	1.06469500924214	1.06469500924214	51.5711645101664	541	valid_no_hit	NA	NA	NA	NA	No_hit	No_hit	No_hit	NA	NA	No_hit	No_hit	No_hit	TRUE	FALSE	NA	NA	NA	NA	NA	NA	Ac	Ac	TRUE	p4e->LongestORF	7	253	AGGTTAattaaatgtatttatatgtgtaccaagatacaacaagaacaaatctaatgaaatcttagcaactataaaacggacaggttgaggggttacagtgaccgtcggccggccggccgtagtcggacgcgcttgaccgcagaattgcacgcgataatttactatgcaagtattataacagccgtcaactaacgcagaagctaaggctcgaggaacacacggataggagttattagctggcttgggaagataTTATCGGGAGGAGTCAGCGGACATGGGAAACTAGGAGCTCATGGCAAGGACCGGTTTTGCGAACGTTATGGCGGGGAGCTCAGCGCCCGTGAGCCCCACCGCGGCTACATGAATGACTCAGTGAAGTAAAGTGGTGTCAGACGCGGT…	TRUE	tat
Acrassus_c19304	NA	NA	NA	ATAAATCAGCTGATCATCGCTTGTCATTCCATCAATCGATGTTTTCTTCAATAAGACATAGTGCATTTGTACGAAATACGAATCGCGCTTTGTAATGAAATAGTAAATAATTTGTCTTCGCATCTCGAAGATCCTCTGATGCTGAATGGTTTAGCAGGGTTTGAAACTCGATAACATAACTCGGTATTACAACCAGTTCCAAAAATGGTAATATCCCCATTTTCCAGAACAGGAACCAATGAAAATTCTTGTTCACCAACTGTAACATTTCCAACCATGTACGTTTTGTAGATGCTATTTGATACTGCATTTTGTCTTGTATTCTCTATAGTAAGAACTCTGACATCAAACTTTTTCCATGCTCCATAACTGAACATCACGTCGAGTATTGAAGTTTTC…	0	2	0	1	M_1	0	0	0	0	0	1	1.08095238095238	1.08095238095238	35.7142857142857	420	valid_no_hit	NA	NA	NA	NA	No_hit	No_hit	No_hit	NA	NA	No_hit	No_hit	No_hit	TRUE	FALSE	NA	NA	NA	NA	NA	NA	Ac	Ac	TRUE	p4e->ESTScan	1	421	ataaatcagctgatcatcgcttgtcattccatcaatcgatgttttcttcaataagacatagtgcatttgtacgaaatacgaatcgcgctttgtaatgaaatagtaaataatttgtcttcgcatctcgaagatcctctgatgctgaatggntttagcagggtttgaaactcgataacataactcggtattacaaccagttccaaaaatggtaatatccccattttccagaacaggaaccaatgaaaattcttgttcaccaactgtaacatttccaaccatgtacgttttgtagatgctatttgatactgcattttgtcttgtattctctatagtaagaactctgacatcaaactttttccatgctccaaactgaacatcacgtcgagtattgaagttttc…	FALSE	att
Acrassus_c19306	W09C5.2	UniRef100_A8ND02	Cell division protein	GGCCGAAAAACGTTATTGACAGGGATCCGTTCACACAGATGGAACATGAAAAGCATCTTAGAGAAAAGGAATTCGAAGGGAAAAGAGCCAGTATGGAAAAGGTTTTCGATGAAAAAGTATCGGAGCGTGAGAAAAAGCTAACAGCGTTGCAAAATGAGTTAGATTTAAAGGAAAAGAAATCAACGCGAACTGGATGACCGTCGGGCACTGCTCGCTCAACTGATGACTGAAACATCCGATCTGCGTCGAGGAGTGCTTTCTCATTATGATTCAAAGTCTAACGTTAGTCAGTCTTCAGAAGCTTCTCCTACAGACAAATCACGATCTGGAACAAGAAAAGGAATTAGCTTGTTTAATCGGAACTGATTTGTGTTCTTAATTCCAAGTGTTGAAACACAT…	0	2	0	1	M_1	0	0	0	0	0	1	1.0762331838565	1.0762331838565	40.8071748878924	446	valid_no_hit	87.4	52.4	NA	NA	No_hit	No_hit	No_hit	6253	Ascarididae	Nematoda	Metazoa	Eukaryota	TRUE	FALSE	FALSE	FALSE	FALSE	FALSE	FALSE	FALSE	Clade3	Clade3	FALSE	p4e->BLAST-similarity	3	354	GGccgaaaaacgttattgacagggatccgttcacacagatggaacatgaaaagcatcttagagaaaaggaattcgaagggaaaagagccagtatggaaaaggttttcgatgaaaaagtatcggagcgtgagaaaaagctaacagcgttgcaaaatgagttagatttaaaggaaaagaaatcaacgcgactggatgaccgtcgggcactgctcgctcaactgatgactgaaacatccgatctgcgtcgaggagtgctttctcattatgattcaaagtctaacgttagtcagtcttcagaagcttctcctacagacaaatcacgatctggaacaagaaaaggaattagcttgtttAATCGGAACTGATTTGTGTTCTTAATTCCAAGTGTTGAAACACATT…	FALSE	ccg
Acrassus_c19307	W06H8.8g	UniRef100_A8P9Y0	Immunoglobulin I-set domain containing protein	ATCAACCTTCGAAACTCGATGGACCTCTAAATAGTAGAAATCTCCATCATTATAAATAGAATATTTGTTTCCTGTTTCTAATAACACTCCATTTTTATCCCAAGTAACTATTGCAGTTGGATTAGCAGAAATAGCTGTCTTTAGTCTCAGTGACTTGTATTCTTCAATGGATTTCATCACTTTAGGCTTAACCATGAACTTTGGTCGACAAGTATTCGCATTTCGGGAATAAACTGCTTTGCGAATTTCTTCAAGAGTTGTTATTTCCACAGATGGAGCAGCTGACTCATCGTGTCTCTCAGTATCTAAATTAACACCAGCAATAATTGTTTGAGCGAGATTTTTCGCATCAGCTCGTTTGGCATGCAGACGATGTCGGTGTTTTTTGGCTATTTTTCC…	0	2	0	1	M_1	0	0	0	0	0	1	1.0608228980322	1.0608228980322	40.4293381037567	559	valid_no_hit	198	162	NA	NA	No_hit	No_hit	No_hit	6253	Ascarididae	Nematoda	Metazoa	Eukaryota	TRUE	FALSE	TRUE	TRUE	FALSE	FALSE	FALSE	FALSE	Nematoda	Nematoda	TRUE	p4e->BLAST-similarity	1	463	atcaaccttcgaaactcgatggacctctaaatagtagaaatctccatcattataaatagaatatttgtttcctgtttctaataacactccatttttatcccaagtaactattgcagttggattagcagaaatagctgtctttagtctcagtgacttgtattcttcaatggatttcatcactttaggcttaaccatgaactttggtcgacaagtattcgcatttcgggaataaactgctttgcgaatttcttcaagagttgttatttccacagatggagcagctgactcatcgtgtctctcagtatctaaattaacaccagcaataattgtttgagcgagatttttcgcatcagctcgtttggcatgcagacgatgtcggtgttttttggctatttttcc…	TRUE	ccc
Acrassus_c19309	NA	NA	NA	GGAGGACGAGGGCGAACACCAGAGCGACGAGGAGTCAGACGACATGGATGGAGGCGATTATGTCGGGAACTACAGAGACGACGATGAAGATGGAGGAGACGCATTCGGAGATGATGGGGATGAAGGGCGAGACCATGTAAAACAAAGAAACGAACTCCGCGCGTCCGATGGGCCTTCGCTGGCTGCGTCCTTGTCAGCACATCCTCGCTCCTCATTGTCTCAACTGTCCTCTCGCAAACTGTCTCAAATAATGTCCAATTATTACT	0	2	0	1	M_1	0	0	0	0	0	1	1.12406015037594	1.12406015037594	53.0075187969925	266	valid_no_hit	NA	NA	NA	NA	No_hit	No_hit	No_hit	NA	NA	No_hit	No_hit	No_hit	TRUE	FALSE	NA	NA	NA	NA	NA	NA	Ac	Ac	FALSE	p4e->ESTScan	2	266	Ggaggacgagggcgaacaccagagcgacgaggagtcagacgacatggatggaggcgattatgtcgggaactacagagacgacgatgaagatggaggagacgcattcggagatgatggggatgaagggcgagaccatgtaaaacaaagaaacgaactccgcgcgtccgatgggccttcgctggctgcgtccttgtcagcacatcctcgctcctcattgtctcaactgtcctctcgcaaactgtctcaaataatgtccaattattac	FALSE	gag
Acrassus_c19310	NA	NA	NA	CAGATTGTAATAGTTATGAGCGACATATTTCCGGTTTTGTGTTTAATGAGTGATTTGTTATGTTTGATTACATTTGTAGTTTAAGGAAGCTTAAGGTATTGGATGAAGAATTTATTTCTTTTTTCACCTCTTCTGAGAATCTGGGAGAATATTTAGAAATTTCTTAGTTGTATAAGTCTTAAATTATAGAAAAATATAGTAACAAGTTATGATGTTTGAGTGATGTTTTGATTTTGTTTCCGATGTCAAATTAGTAACAAGTTGGATCTCGGATTTTTTCATTTTTCATCATATATTGCCGGCTTGTCTTCTTGTCTTTCTTCTCTTTCTCCGTTTTCCCCACTTTGCCTTCTCCAACCGTTTTTTTCTTTCCCCCCCTCTCGCTGTCCTGTCTTGCTG…	0	2	0	1	M_1	0	0	0	0	0	1	1.07216494845361	1.07216494845361	32.5773195876289	485	valid_no_hit	NA	NA	NA	NA	No_hit	No_hit	No_hit	NA	NA	No_hit	No_hit	No_hit	TRUE	FALSE	NA	NA	NA	NA	NA	NA	Ac	Ac	FALSE	p4e->LongestORF	232	466	CAGATTGTAATAGTTATGAGCGACATATTTCCGGTTTTGTGTTTAATGAGTGATTTGTTATGTTTGATTACATTTGTAGTTTAAGGAAGCTTAAGGTATTGGATGAAGAATTTATTTCTTTTTTCACCTCTTCTGAGAATCTGGGAGAATATTTAGAAATTTCTTAGTTGTATAAGTCTTAAATTATAGAAAAATATAGTAACAAGTTATGATGTTTGAGTGATGTTTTGAttttgtttccgatgtcaaattagtaacaagttggatctcggattttttcatttttcatcatatattgccggcttgtcttcttgtctttcttctctttctccgttttccccactttgccttctccaaccgtttttttctttccccccctctcgctgtcctgtcttgctg…	TRUE	ttt
Acrassus_c19315	NA	NA	NA	CAATAGCTAAGGCATTAACTAAAGATTCAGGTGGATTAACAAAGTCTCAAGAGGAAATGATAGAACAGGAACTTGCAGCAATTAGAATGGCTAAAAATTTAAATAATCTTTCCAAGGAGGAACCTATTAAAAAAATAAAAGGATTCACTGATACTCAAATGCAACTTTTACAAGAACATCTTAATGTTGTTAAAACAATGTATATGAAATCCTGATCTCAGCAAGGAACCCGAAAGTGAAATTGTTGAACGAACTCAGGAATCTTGTTATAGTGAAAGAAATGAAAAGATATCAGATCAGAACAAAAATAATATAATTTTAAAAACAGACAGATGAACGTAAAAGTGAAAATGTGATTAAAAAAAGAATGAAGAAGATGGAAATTCTGGTCAAAGCCAA…	0	2	0	1	M_1	0	0	0	0	0	1	1.09447004608295	1.09447004608295	29.2626728110599	434	valid_no_hit	NA	NA	NA	NA	No_hit	No_hit	No_hit	NA	NA	No_hit	No_hit	No_hit	TRUE	FALSE	NA	NA	NA	NA	NA	NA	Ac	Ac	FALSE	p4e->ESTScan	3	432	CAatagctaaggcattaactaaagattcaggtggattaacaaagtctcaagaggaaatgatagaacaggaacttgcagcaattagaatggctaaaaatttaaataatctttccaaggaggaacctattaaaaaaataaaaggattcactgatactcaaatgcaacttttacaagaacatcttaatgttgttaaaacaatgtatatgaaatctgatctcagcaaggaacccgaaagtgaaattgttgaacgaactcaggaatcttgttatagtgaaagaaatgaaaagatatcagatcagaacaaaaataatataattttaaaaaagacagatgaacgtaaaagtgaaaatgtgattaanaaaaagaatgaagaagatggaaattctggtcaaagccaat…	FALSE	ata
Acrassus_c19317	T08D10.1	UniRef100_A8PZ14	CCAAT-binding protein NF-Y:SUBUNIT=A., putative	GTACTGGGACTGTCATGCAAATAGCTGAAAATGGACACCTTTCTAACGAGTCGGCTTACATGGTGGTGTCTGCTGCTTCTATGGCCAAGGAAGATGTTCGTATTTGTAGCCGTTTCCAGAGAAGAGCTGCTCGCCAAAAACTGGAAGCGGAGGGACGTTTGCCGAAGAAGAGACAAAAGTACCTCCACGAGTCCCGTCATCAGCATGCCCTTGCTCGTGTGCGTGGCGAAGGTGGCAAATTCGACAAAGGTAGGCACCTAGACACCGATATGCATTCGAATAGCAGCGGTGCTCCTGAGTCGGTTTCTGATGTCGAAGGAAGTCAGAAACGTACACGCTTTTTCCCGGTCGAGAGATGAAGTCCCCCTTCTGGAGGTGAGGTGCAGTGTGATTTATCGA…	0	2	0	1	M_1	0	0	0	0	0	1	1.04615384615385	1.04615384615385	46.993006993007	715	valid_no_hit	83.6	66.6	NA	NA	No_hit	No_hit	No_hit	7209	Onchocercidae	Nematoda	Metazoa	Eukaryota	TRUE	FALSE	TRUE	FALSE	TRUE	FALSE	TRUE	FALSE	conserved	Clade3	FALSE	p4e->BLAST-similarity	117	435	GTACTGGGACTGTCATGCAAATAGCTGAAAATGGACACCTTTCTAACGAGTCGGCTTACATGGTGGTGTCTGCTGCTTCTATGGCCAAGGAAGATGTTCGTATTTGTAGCCGTTTCcagagaagagctgctcgccaaaaactggaagcggagggacgtttgccgaagaagagacaaaagtacctccacgagtcccgtcatcagcatgcccttgctcgtgtgcgtggcgaaggtggcaaattcgacaaaggtaggcacctagacaccgatatgcattcgaatagcagcggtgctcctgagtcggtttctgatgtcgaaggaagtcagaaacgtacacgctttttcccggtcgagagatgaagtcccccttctggaggtgaggtgcagtgtgatttatcga…	TRUE	cag
Acrassus_c19318	F48E3.8a	UniRef100_A8PSI5	EB module family protein	GTCCACAAAGTCATATCCAGGTAATTTGGGAAATTCCAATAAGTTATGATGCAAAATCATCTCTACTTGTTTCACCGGCATCATCAACAGCTATTCCTAAGAATGGAGACACAACGTCAGCGATTGCTGACAAAATATATTCAGTGTTTCTTCGATCTTACAACGGTAACAGAGCTCCTTACATAATTCGCATCGATAACAGTTATACTATCGTTTCTACCCGAAAATGGGGCAGTGGTTGCATTGGAAAGGTTTCTAACAAAGATTTTGAATAATTCGGATGTATTCATTGTAAAGGCGTCTCAACTAATAGACTGGATGGAAAGGCCGGTTTCACTTTTGAAAGTCCACAATTTCAGATCCTGGAAATGTACTGGGTATTCATATGGTCAAGTTCTA…	0	2	0	1	M_1	0	0	0	0	0	1	1.06932773109244	1.06932773109244	39.9159663865546	476	valid_no_hit	87.4	90.1	NA	NA	No_hit	No_hit	No_hit	6239	Rhabditidae	Nematoda	Metazoa	Eukaryota	TRUE	FALSE	TRUE	TRUE	TRUE	FALSE	FALSE	FALSE	Metazoa	Nematoda	FALSE	p4e->BLAST-similarity	6	474	GTCCAcaaagtcatatccaggtaatttgggaaattccaataagttatgatgcaaaatcatctctacttgtttcaccggcatcatcaacagctattcctaagaatggagacacaacgtcagcgattgctgacaaaatatattcagtgtttcttcgatcttacaacggtaacagagctccttacataattcgcatcgatacagttatactatcgtttctacccgaaaatggggcagtggttgcattggaaaggtttctaacaaagattttgaataattcggatgtattcattgtaaaggcgtctcaactaatagactggatggaaaggccggtttcacttttgaaagtccacaatttcagatcctggaaatgtactgggtattcatatggtcaagttctac…	TRUE	caa
Acrassus_c19319	Y18D10A.8	UniRef100_A8P2G6	KH domain containing protein	GATTGCGACCTTAACTCTCGAACGATTGAACCCTTAGGATGAGCGAGTATATTAGTGAAACCTTTACTTCGAACGATTGGTTACCTGGGAAGCATATAATTTCTCAACCTGACCAACTATCTTTCGAACAGCTACTTCAGCTGATGAATCAAATCAACGGCTCGGTCAAGGCCGGATTATTTAATACTCAGTTAGCCTCTCAAWTATTCAAACTGTGTCAGCAATTGAAATTAAGTGGACAACTTCTAGAACATTCCAATAAAAATGAGTTAAACAAAGTATTTATATCGTTACGACAAGCTTGCTGCCGTGATAATGGTCAACTGGGAACTCCATGCCGGTTGAAAATGATGGAAATTGTTGAATTACGCGCAATGGGTTGGAGACCAAGTCTTGCTC…	0	2	0	1	M_1	0	0	0	0	0	1	1.07142857142857	1.07142857142857	40.5529953917051	434	valid_no_hit	172	151	6279	Onchocercidae	Nematoda	Metazoa	Eukaryota	7209	Onchocercidae	Nematoda	Metazoa	Eukaryota	TRUE	FALSE	TRUE	TRUE	TRUE	FALSE	FALSE	FALSE	Metazoa	Nematoda	FALSE	p4e->BLAST-similarity	117	432	GATTGCGACCTTAACTCTCGAACGATTGAACCCTTAGGATGAGCGAGTATATTAGTGAAACCTTTACTTCGAACGATTGGTTACCTGGGAAGCATATAATTTCTCAACCTGACCAActatctttcgaacagctacttcagctgatgaatcaaatcaacggctcggtcaaggccggattatttaatactcagttagcctctcaawtattcaaactgtgtcagcaattgaaattaagtggacaacttctagaacattccaataaaaatgagttaaacaaagtatttatatcgttacgacaagcttgctgccgtgataatggtcaactgggaactccatgccggttgaaaatgatggaaattgttgaattacgcgcaatgggttggagaccaagtcttgctc…	TRUE	cta
Acrassus_c19321	NA	NA	NA	AGATTGGGCAGAGCCACGCCCGGAGGCAACCTCGCGCAACGCATTCACAAGAACCATCCCTTTACAAAAACAAAATCAGACGTAATGATGCTAAAATAAATATTGAATTATATTTCAACCACCCCCCCTCCCATTCTAATTTCCAGCTGAACATTAAAGGTGATATTACTGTGTGCCATAAACTCCATTCTAATTTCCAGCAGATTAATAAAGGTGATATCGCTGTGTGCTAAAGTAAACTCCATTCTATTTTCAGCAGATT	0	2	0	1	M_1	0	0	0	0	0	1	1.12595419847328	1.12595419847328	39.6946564885496	262	valid_no_hit	NA	NA	NA	NA	No_hit	No_hit	No_hit	NA	NA	No_hit	No_hit	No_hit	TRUE	FALSE	NA	NA	NA	NA	NA	NA	Ac	Ac	FALSE	p4e->ESTScan	1	262	agattgggcagagccacgcccggaggcaacctcgcgcaacgcattcancaagaaccatccctttacaaaaacaaaatcagacgtaatgatgctaaaataaatattgaattatatttcaaccaccccccctcccattctaatttccagctgaacattaaaggtgatattactgtgtgccataaactccattctaatttccagcagattaataaaggtgatatcgctgttgctaaagaaactccattctattttcagcagatt	FALSE	aga
Acrassus_c19323	NA	NA	NA	TTGAGGTTATCATGTATGCCGAGTGCGAATATGACGCTGGCTGGGTTTGGGTGTTGCTGTATCATGACTTAGGCAAGGGCAAGGGCACGCGCGACAACGGCTGCGGGGAAGGCGAAAGAGGCAGCGACTGATGCATGGGCTTACCGCGCCTGCTCTCGCTGGCCTCGCCGTCCTCCGCGAGCGCATGCAGCACGTGTAGCAGGTGCAGCGCCGTCCGCTGGGTGGTTGGGCCTCAGGCGTGTCGGAGGTGTTCTCGCTCAGCGGGCCACAGCTCGTCCGCTGGCTGAAGGGCGAGCGCTGCAGCGCGGTGGTGCAGCGTGCCCAGCAGCTGGTCGGCACGCTTCCTCATCGTGTTATCCGCCTCCTGGACCCAGCAGCCAGCGAGCAGGCGCGGTAAGC…	0	2	0	1	M_1	0	0	0	0	0	1	1.06952965235174	1.06952965235174	63.3946830265849	489	valid_no_hit	NA	NA	NA	NA	No_hit	No_hit	No_hit	NA	NA	No_hit	No_hit	No_hit	TRUE	FALSE	NA	NA	NA	NA	NA	NA	Ac	Ac	TRUE	p4e->ESTScan	245	491	TTGAGGTTATCATGTATGCCGAGTGCGAATATGACGCTGGCTGGGTTTGGGTGTTGCTGTATCATGACTTAGGCAAGGGCAAGGGCACGCGCGACAACGGCTGCGGGGAAGGCGAAAGAGGCAGCGACTGATGCATGGGCTTACCGCGCCTGCTCTCGCTGGCCTCGCCGTCCTCCGCGAGCGCATGCAGCACGTGTAGCAGGTGCAGCGCCGTCCGCTGGGTGGTTGGGCCTCAGGCGTGTCGgaggtgttctcgctcagcgggccacagctcgtccgctggctgaagggcgagcgctgcagcgcggtggtgcagcgtgcccagcagctggtcggcacgcttcctcatcgtgttatccgcctcctggaccncagcagccagcgagcaggcgcggtaag…	FALSE	atg
Acrassus_c19325	NA	NA	NA	TAACTATTCGTATTAAATTTCTAGTTACTTCTACTTGTCCAATCGCACAGATATTTTAATGAAATTAATAGTTTTCATTGACTATTTATTGTACGTTTGACCTAACAAGCAGTTGATGATACGTTTATTTATTCATGTTATTTCGTAAAACCCTCAAGTTTGTTAGGGTGTTATATCCTCATTAAATCTGATTATTACCTTATTTGTTGTAGTTTTAATCTAAAATGGCATTATTTTTTGGTAATTTTTCAAATTTTTCTCTTATTTACAGAACCATTATACTTGTTTATAATATTGGTCTGACTTTGTCTTAAGAAAATTGTAAAATCGTTTTTCTTCGGCGTTGTTGTTCACCACCGTCATTAAGTCATTTTTTAAATGTACGCTGCTTTATTATTC…	0	2	0	1	M_1	0	0	0	0	0	1	1.06748466257669	1.06748466257669	27.6073619631902	489	valid_no_hit	NA	NA	NA	NA	No_hit	No_hit	No_hit	NA	NA	No_hit	No_hit	No_hit	TRUE	FALSE	NA	NA	NA	NA	NA	NA	Ac	Ac	FALSE	p4e->LongestORF	106	301	TAACTATTCGTATTAAATTTCTAGTTACTTCTACTTGTCCAATCGCACAGATATTTTAATGAAATTAATAGTTTTCATTGACTATTTATTGTACGTTTGACCTAAcaagcagttgatgatacgtttatttattcatgttatttcgtaaaaccctcaagtttgttagggtgttatatcctcattaaatctgattattaccttatttgttgtagttttaatctaaaatggcattattttttggtaatttttcaaatttttctcttatttacagaaccattatacttgtttataatattggtcTGACTTTGTCTTAAGAAAATTGTAAAATCGTTTTTCTTCGGCGTTGTTGTTCACCACCGTCATTAAGTCATTTTTTAAATGTACGCTGCTTTATTATTC…	TRUE	caa
Acrassus_c19329	T13H10.1	UniRef100_A8Q767	Protein kinase domain containing protein	GGGGGGTTATAAGGTCATTTGTATTAATAGGCGTGATCCATTTCATAGATAGTATTTCGGATTTTAGTGAATCGAGATGAATAGTACCGGAACTACTACATACTCAGGTCAAAATATATTGCCAAAAGTCGATTGTGAAGAATTTTACCACGGATTGTTACAGAGTGAAGACTTGCCATTTTKWCCRRAAGMRATTCGAAATATTATACTTCGTCAACGGAAATGCAGTGATCATGATGAATGGCAAGCGATTGAAGCAACATTTTTTCGTTCTGTTAAAGAATTGATAAATGACTATATGTCAAGTAAGAAACCAATTAACCCTGAAGTACCGTCATCTGTATTACTTAGAGGAATAGAAAAAGAATATTGGGAATTTCGACATGAGGATGTTGTAAT…	0	2	0	1	M_1	0	0	0	0	0	1	1.50178571428571	1.50178571428571	37.3214285714286	560	valid_no_hit	74.7	44.3	NA	NA	No_hit	No_hit	No_hit	6253	Ascarididae	Nematoda	Metazoa	Eukaryota	TRUE	FALSE	FALSE	FALSE	FALSE	FALSE	FALSE	FALSE	Clade3	Clade3	FALSE	p4e->BLAST-similarity	74	551	GGGGGGTTATAAGGTCATTTGTATTAATAGGCGTGATCCATTTCATAGATAGTATTTCGGATTTTAGTGAATCgagatgaatagtaccggaactactacatactcaggtcaaaatatattgccaaaagtcgattgtgaagaattttaccacggattgttacagagtgaagacttgccattttkwccrraagmrattcgaaatattatacttcgtcaacggaaatgcagtgatcatgatgaatggcaagcgattgaagcaacattttttcgttctgttaaagaattgataaatgactatatgtcaagtaagaaaccaattaaccctgaagtaccgtcatctgtattacttagaggaatagaaaaagaatattgggaatttcgacatgaggatgttgtaat…	TRUE	gag
Acrassus_c19334	NA	NA	NA	GTGGAGCCGAACGCACATCTCCGACCAGCGGCTGCAGCAACGGGTTCAACTGCCACAGTGTCTGCTGCTGCCCTCGACTGTCCTGCACTCTCTTGCTCTGACGACCATTGGAATCGCCACGGCGATCTGCTCCTCGTTCGCCACGGCAAGAAGCTCTACATCGATGTGTCGTGCACTCGACCGACGAACGCTTCCTCCCTGCAGTATCATTCCGCAGTCACCCACTCTCCACTTGTCAGCACGATCGTGAGAGGAGAGCAGAAGAAACGGAAATACGCTGCAATCGCAGCAGCGAACGACTACGAGCTCCTTCCATTCGTGTGTGAGACCTACGGCGGCATGGGCGATGACGCGATCCGAGTGCTGCGCTACCTCTCCGCTCATGCTGCTGGATTCACA…	0	2	0	1	M_1	0	0	0	0	0	1	1.06349206349206	1.06349206349206	59.1269841269841	504	valid_no_hit	NA	NA	NA	NA	No_hit	No_hit	No_hit	NA	NA	No_hit	No_hit	No_hit	TRUE	FALSE	NA	NA	NA	NA	NA	NA	Ac	Ac	FALSE	p4e->ESTScan	1	505	gtggagccgaacgcacatctccgaccagcggctgcagcaacgggttcaactgccacagtgtctgctgctgccctcgactgtcctgcactctcttgctctgacgaccattggaatcgccacggcgatctgctcctcgttcgccacggcaagaagctctacatcgatgtgtcgtgcactcgaccgacgaacgcttcctccctgcagtatcattccgcagtcacccactctccacttgtcagcacgatcgtgagaggagagcagaagaaacggaaatacgctgcaatcgcagcagcgaacgactacgagctccttccattcgtgtgtgagacctacggcggcatgggcgatgacgcgatccgagtgctgcgctacctctccgctcatgctgctggattcaca…	FALSE	gtg
Acrassus_c19337	NA	NA	NA	ATCATGTACCCAGTGTTTTGTGTCAAAATTCGACACAGTTGTTGTATGCAAGAATATAAAGTTTATCTGATAGTGTGTTTTCTTGTAAGAATAAGCCATTATTGTTGATGTAGCAGCTACATTTTCTGAGGAGGTGGCTATGAGCCATCGGTTTACTTTTATGTCAAATTCTTAAGCATTAGTCTAAAAAAGAATTTAGAATATTCGGAATTGGTAGGATATTTTGTTTGTTCTTGTTAATGACAAAAATCATTTAGTTTTAATGTAAAATTTTTTTTGAAAATACATATTAATCAAGATTAAAGTGACAACACCCATGAGATAATTGCTTTCTCTCCTTTAATCATGTTTTCTGTTGCAATTGTTCTTGTTCGCTTACGAAGGTATCAATTGTGTTCC…	0	2	0	1	M_1	0	0	0	0	0	1	1.0616570327553	1.0616570327553	29.0944123314065	519	valid_no_hit	NA	NA	NA	NA	No_hit	No_hit	No_hit	NA	NA	No_hit	No_hit	No_hit	TRUE	FALSE	NA	NA	NA	NA	NA	NA	Ac	Ac	FALSE	p4e->ESTScan	346	520	ATCATGTACCCAGTGTTTTGTGTCAAAATTCGACACAGTTGTTGTATGCAAGAATATAAAGTTTATCTGATAGTGTGTTTTCTTGTAAGAATAAGCCATTATTGTTGATGTAGCAGCTACATTTTCTGAGGAGGTGGCTATGAGCCATCGGTTTACTTTTATGTCAAATTCTTAAGCATTAGTCTAAAAAAGAATTTAGAATATTCGGAATTGGTAGGATATTTTGTTTGTTCTTGTTAATGACAAAAATCATTTAGTTTTAATGTAAAATTTTTTTTGAAAATACATATTAATCAAGATTAAAGTGACAACACCCATGAGATAATTGCTTTCTCTCCTTTAATCatgttttctgttgcaattgttcttgttcgcttacgaaggtatcaattgtgttcc…	TRUE	atg
Acrassus_c19344	D1037.3	NA	NA	TCAGAATCCAGAGGGTTCAGTTTATTGATAAGAGTATATTTCCCGACTAAAACACGTGAGCAGAGGGGCCAGGGCGGCGAGCCTTAGTGTTAGCGTTAGCACCAGCTCCCCGCCCGCCCTGGACATAAACTTTGATGGCTTTGCGGGGACGTCACTGCGCCGAGGAAGGAAGAGAGCAGGAAAGGATTGCGGGTTTAGCTGCTCTCTTTGCCCAGCGTGTGCTTGTCRAACAGGTACTCCCGGACATCCTGCAGGAAGATCCTGCCCCCTCTCTTGTTCTGGAGGTCCATCAGCTTCTCCGCGTGCTCGCGCTCCTCGTGGGACTGCTTGCGGAAGAACTTGGCGAAGTTGGCCAGGGCCTGGTCGTCCCGGTCGAAGTAATACGCCATGGACAAGTAG…	0	2	0	1	M_1	0	0	0	0	0	1	1.07228915662651	1.07228915662651	57.0281124497992	498	valid_no_hit	NA	110	94232	Serranidae	Chordata	Metazoa	Eukaryota	94232	Serranidae	Chordata	Metazoa	Eukaryota	FALSE	FALSE	TRUE	TRUE	TRUE	TRUE	TRUE	TRUE	conserved	conserved	TRUE	p4e->BLAST-similarity	201	450	TCAGAATCCAGAGGGTTCAGTTTATTGATAAGAGTATATTTCCCGACTAAAACACGTGAGCAGAGGGGCCAGGGCGGCGAGCCTTAGTGTTAGCGTTAGCACCAGCTCCCCGCCCGCCCTGGACATAAACTTTGATGGCTTTGCGGGGACGTCACTGCGCCGAGGAAGGAAGAGAGCAGGAAAGGATTGCGGGTTTAGCTgctctctttgcccagcgtgtgcttgtcraacaggtactcccggacatcctgcaggaagatcctgccccctctcttgttctggaggtccatcagcttctccgcgtgctcgcgctcctcgtgggactgcttgcggaagaacttggcgaagttggccagggcctggtcgtcccggtcgaagtaatacgccatggacaagtag…	TRUE	gag
Acrassus_c19345	K12H4.3	UniRef100_A8Q9V8	Brix domain containing protein	AGTTCAAAGGCATCATTGACGACCTGAAAATTTCGAAACCAAAATTTTTCCATCTGAGGTCACCGAGAACGTGAAAACATGATCTATAAATGGCTGGCTTCTTGGGTGATGATAAKGCGTTGCAAAAATCTGAGAAATTAGTTGTTTTATGAGTGCTAGATGAGGCTGCTTATCAAAATTTGAGTCAAAAGATAATACTGGTCGTGATGCACGCAAACAGTTTCCAGATAAACGCAATTCGTCCATTGTGTGAATATTATGTAATATAAATTTCACTGAAGGTCCATCAGAAATATTTGACATCCATAAATATACATCCTGTCTCTTTCGTTGCTCAAAGTAAAGACATTTCCTACAGTTCGCCATTTCAGCAATTTCATTTAT	0	2	0	1	M_1	0	0	0	0	0	1	1.09375	1.09375	35.9375	384	valid_no_hit	195	172	NA	NA	No_hit	No_hit	No_hit	6279	Onchocercidae	Nematoda	Metazoa	Eukaryota	TRUE	FALSE	TRUE	TRUE	TRUE	TRUE	TRUE	TRUE	conserved	conserved	TRUE	p4e->BLAST-similarity	3	384	AGttcaaaggcatcattgacgacctgaaatttcgaaaccaaaatttttccatctgaggtcaccgagaacgtgaaaacatgatctataaatggctggcttcttgggtgatgataakgcgttgcaaaaatctgagaaattagttgttttatgagtgctagatgaggctgcttatcaaaatttgagtcaaaagataatactggtcgtgatgcacgcaaacagtttccagataaacgcaattcgtccattgtgtgaatattatgtaatataaatttcactgaaggtccatcagaaatatttgacatccataaatatacatcctgtctctttcgttgctcaaagtaaagacatttcctacagttcgccatttcagcaatttcatttat	FALSE	ata
Acrassus_c19346	NA	NA	NA	TGGATATAAAATATAAAGACAGCGGTTTCTGACACTTAGTTGCCAAATACTGTCGATTTTTTAAAACCTTTTCGAACTTAATAAAGGATATAACCGCTATTTCAACTATCTTTTTGAAATAGACTTTTCGAACTACTTTTGGTTTCACTTTGTTCATTCATACGGCTTTTGCTTTCCTTGAATAAGAAATATTGTMTTTATATTTCTAGTCTTCATATTCATATAACTTCATGTAAGAAATTTGGTTTTGTAAACTTTGAGCAAAATAATTTTCAGAGTTATACTTCTAATTACTTTCATTATCAGTGAAATTGAACAAAAAGGTTGATCAGGGACCAAATGTTTCTTTTATTTGGGTTCAATAATTTTTCCACTGAAACAATGAGAATAACAATACAC…	0	2	0	1	M_1	0	0	0	0	0	1	1.07252747252747	1.07252747252747	29.010989010989	455	valid_no_hit	NA	NA	NA	NA	No_hit	No_hit	No_hit	NA	NA	No_hit	No_hit	No_hit	TRUE	FALSE	NA	NA	NA	NA	NA	NA	Ac	Ac	TRUE	p4e->ESTScan	2	158	TggatataaaatataaagacagcggtttctgacacttagttgccaaatactgtcgattttttaaaaccttttcgaacttaataaaggatataaccgctatttcaactatctttttgaaatagacttttcgaactacttttggtttcactttgttcatATACGGCTTTTGCTTTCCTTGAATAAGAAATATTGTMTTTATATTTCTAGTCTTCATATTCATATAACTTCATGTAAGAAATTTGGTTTTGTAAACTTTGAGCAAAATAATTTTCAGAGTTATACTTCTAATTACTTTCATTATCAGTGAAATTGAACAAAAAGGTTGATCAGGGACCAAATGTTTCTTTTATTTGGGTTCAATAATTTTTCCACTGAAACAATGAGAATAACAATACACGA…	TRUE	atg
Acrassus_c19347	NA	NA	NA	ACAGTTGTTCTTCATGACGAAAATATCAAAATCAACAGTTGTATTCTATGGCCAAACAACTAAATTCAACAGTTGTTTCAATGACGAAATATCAAAATAAACAGTTGTATTCTCTGGCCAAAGAACTAAATTCAACAGTAGTTCTCCATGACRAAAATATCAAAATCAACAGTTGTATTCTATGGCCAAACAACTAAACTTCAACAGTTGTTTTCAGTGACAAAATATCAAAATCAACAGTTGTACTCTATGGCCAAC	0	2	0	1	M_1	0	0	0	0	0	1	1	1	32.1705426356589	258	valid_no_hit	NA	NA	NA	NA	No_hit	No_hit	No_hit	NA	NA	No_hit	No_hit	No_hit	TRUE	FALSE	NA	NA	NA	NA	NA	NA	Ac	Ac	FALSE	p4e->ESTScan	1	259	acagttgttcttcatgacgaaaatatcaanaatcaacagttgtattctatggccaaacaactaaattcaacagttgtttcaatgacgaaatatcaaaataaacagttgtattctctggccaaagaactaaattcaacagtagttctccatgaraaaatatcaaaatcaacagttgtattctatggccaaacaactaaacttcaacagttgttttcagtgacaaaatatcaaaatcaacagttgtactctatggccaac	FALSE	aca
Acrassus_c19348	Y46G5A.17	UniRef100_A8NGH2	Choline/Carnitine o-acyltransferase family protein	GTCGCTCGTTTTCCGATCTGGCATTAACAGGACGAGTCTTAACGATATAGAGCGTGCCGCTTTCGTCTTGATTCTTGACGACGAGGAGGTTTCGTACGACAAGAATGATCCCAGCAAGCTGGATCATTGGGCTCACAATCTCCTGCACGGAAAAGGGTACAACAGATGGTTCGATAAATCCTTCAACATAATTATATCTAAAAACGCTCATGTTGGTGTAAACACGGAGCATTCCTGGGGAGACGCTGCTGTGATATCGCATTTCATGGAATGGATGGTGCTGCGTGACATAGCATATATTGGTTACGATGAAAACGGAACACCAAGGGTGAACCGACACTGTCTTTGAAACCTGACCGACTCAAGTGGGAGATTCCGGACACGGCACTGGCAGCCATT…	0	2	0	1	M_1	0	0	0	0	0	1	1.05395683453237	1.05395683453237	48.0215827338129	556	valid_no_hit	146	188	NA	NA	No_hit	No_hit	No_hit	6239	Rhabditidae	Nematoda	Metazoa	Eukaryota	TRUE	FALSE	TRUE	TRUE	TRUE	TRUE	TRUE	TRUE	conserved	conserved	FALSE	p4e->BLAST-similarity	11	554	GTCGCTCGTTttccgatctggcattaacaggacgagtcttaacgatatagagcgtgccgctttcgtcttgattcttgacgacgaggaggtttcgtacgacaagaatgatcccagcaagctggatcattgggctcacaatctcctgcacggaaaagggtacaacagatggttcgataaatccttcaacataattatatctaaaaacgctcatgttggtgtaaacacggagcattcctggggagacgctgctgtgatatcgcatttcatggaatggatggtgctgcgtgacatagcatatattggttacgatgaaaacggaaacaagggtgaaccgacactgtctttgaaacctgaccgactcaagtgggagattccggacacggcactggcagccattga…	TRUE	ttc
Acrassus_c19349	NA	NA	NA	GGGATGTAACGTTACGTGACCATTTTACATTTGATCAAATTGCACGGCTACAGGTAAACAGGAATATTGAAAACATTCATTTATCAGTAACCGTGTAAACCGCTTATTTGGAATATTGTTTTATTCAGAATAATGGCAATAACCAGAATAGTGTGTGCATGTAAATGTAGTCAGTGTTGCATGGGGTTTAAGTCAATGAAAACCTTGAGATAATGACCTGAACATGTTCATTCCAACCATTTGTCTCCATTCAAAAGCTCAGGTGGACCAGATTTAAGGGTCTTGCAGATCTCCAGGGGCCTAACCGGCCATCTCACTATGTCTGAAATCATGTACCATTCACTTCTGTCAAGCTGTGGACAAAAACGAGCTTTTCCATTTTTTTAAAAAGTATTTTAC…	0	2	0	1	M_1	0	0	0	0	0	1	1.06798245614035	1.06798245614035	37.0614035087719	456	valid_no_hit	NA	NA	NA	NA	No_hit	No_hit	No_hit	NA	NA	No_hit	No_hit	No_hit	TRUE	FALSE	NA	NA	NA	NA	NA	NA	Ac	Ac	FALSE	p4e->LongestORF	217	385	GGGATGTAACGTTACGTGACCATTTTACATTTGATCAAATTGCACGGCTACAGGTAAACAGGAATATTGAAAACATTCATTTATCAGTAACCGTGTAAACCGCTTATTTGGAATATTGTTTTATTCAGAATAATGGCAATAACCAGAATAGTGTGTGCATGTAAATGTAGTCAGTGTTGCATGGGGTTTAAGTCAATGAAAACCTTGAGATAATGAcctgaacatgttcattccaaccatttgtctccattcaaaagctcaggtggaccagatttaagggtcttgcagatctccaggggcctaaccggccatctcactatgtctgaaatcatgtaccattcacttctgtcaagctgtggacaaaaacgagcttttccattttttTAAAAAGTATTTTAC…	TRUE	cct
Acrassus_c19351	NA	NA	NA	TTAGGTTACTTTAAGTTTACCGGTTTATTTTACTTAAAATTTAACGTATTATTTAATAGAATAACATTGAACGATTGAATATTGGCTTTGACGATGATTATGATTGGGAACAAGCCAGAGCTATAAGACGGTCACCTCGAAATCATCGTCACCATCCTCACAAGCGCAAAAGAAATCTACAATAAAAAGAAAACAAACACCAATTTATTATTATCCAACCATCGATCCCATCGAATTTGAAAAAAATGATATTGTTTTATAAATTTACTATTAATGCAAAGAATTTTAATTTTAGATTAAATGGTTCAATGTTGGATAAAAACGATTTAATGTTAGATGAAAGTTCTTCAAGTGTATTTAAAAAAT	0	2	0	1	M_1	0	0	0	0	0	1	1.08196721311475	1.08196721311475	27.5956284153005	366	valid_no_hit	NA	NA	NA	NA	No_hit	No_hit	No_hit	NA	NA	No_hit	No_hit	No_hit	TRUE	FALSE	NA	NA	NA	NA	NA	NA	Ac	Ac	TRUE	p4e->ESTScan	127	367	TTAGGTTACTTTAAGTTTACCGGTTTATTTTACTTAAAATTTAACGTATTATTTAATAGAATAACATTGAACGATTGAATATTGGCTTTGACGATGATTATGATTGGGAACAAGCCAGAGCTATAAgacggtcacctcgaaatcatcgtcaccatcctcacaagcgcaaaagaaatctacaataaaaagaaaancaaacaccaatttattattatccaaccatcgatcccatcgaatttgaaaaaaatgatattgttttataaatttactattaatgcaaagaattttaattttagnattaaatggttcaatgttggataaaaacgatttaatgttagatgaaagttcttcaagtgtatttaaaaaAT	FALSE	ttt
Acrassus_c19356	NA	NA	NA	AGGAGTCTTTGGTCTTCTTATAATGTTCCTTCTTTACGCGTTTTTTTAGCGTCTATTTGTTTCTTAATTTTATATTAGCGCCAAATTTGTGATTCTTAATTCTAAAAAATTCCTTTCCTAAGATTGTTTTATTTTACAAAGGCTTACATAATCTCATATTTCTTCCTTACAAAAATAATATTTTGCTTCTAATTATATATTACATTCTAGCAATGATCTTTCCTGTTGATCTCTCAAATATTTTTATACATTTTGAATTCTTTTTTAGTTACTCATGTAATATTTTCAATCTTATAGTCTGATATCATAATTTTACGACTCATTTTTCCGCTAATTACGGTTCTTTTTTCTTTTTGTATTTTTATTTCAGAACATACTGGTTATTCTTTGAATGAAAAC…	0	2	0	1	M_1	0	0	0	0	0	1	1	1	25.7322175732218	478	valid_no_hit	NA	NA	NA	NA	No_hit	No_hit	No_hit	NA	NA	No_hit	No_hit	No_hit	TRUE	FALSE	NA	NA	NA	NA	NA	NA	Ac	Ac	FALSE	p4e->LongestORF	93	300	AGGAGTCTTTGGTCTTCTTATAATGTTCCTTCTTTACGCGTTTTTTTAGCGTCTATTTGTTTCTTAATTTTATATTAGCGCCAAATTTGTGAttcttaattctaaaaaattcctttcctaagattgttttattttacaaaggcttacataatctcatatttcttccttacaaaaataatattttgcttctaattatatattacattctagcaatgatctttcctgttgatctctcaaatatttttatacattttgaattcttttttagttactcatgtaatattttcaatcttatagctGATATCATAATTTTACGACTCATTTTTCCGCTAATTACGGTTCTTTTTTCTTTTTGTATTTTTATTTCAGAACATACTGGTTATTCTTTGAATGAAAACA…	TRUE	ttc
Acrassus_c19357	NA	NA	NA	AAATGGTGACGAACAATCAATGGGAACGGCTATTGTAGTCGACCGAATTGCATGCTACGAGGAGCGGATGGCCTGACGAGTGGTCGACGAACACTCGACGAACCTTAGCGAGTACTCCGAACACAAAGTAGAGTTGCACGACACATGATACAGGAGACAGCTAGTACAAAGTGTGGCTAAAACGGAAGCGCGATGAAAGGGATAGAAGCAAGGGTTGACATGAAGTAATACCAGAGAGCAAGTGTCACTTCAGATAAAACAACATTACGTAACGCTCGAACCAGCAGCCAGGTTCGGACCATCAGAGGACGAGTGATTGCGTTAAAACAGAACATACGAGCTCATCATTCTCATCGTCAAGCAGTTCGCACTACAGTAGATAGCAATGGTCGGCAGCGG…	0	2	0	1	M_1	0	0	0	0	0	1	1.06289308176101	1.06289308176101	48.4276729559748	477	valid_no_hit	NA	NA	NA	NA	No_hit	No_hit	No_hit	NA	NA	No_hit	No_hit	No_hit	TRUE	FALSE	NA	NA	NA	NA	NA	NA	Ac	Ac	TRUE	p4e->ESTScan	177	480	AAATGGTGACGAACAATCAATGGGAACGGCTATTGTAGTCGACCGAATTGCATGCTACGAGGAGCGGATGGCCTGACGAGTGGTCGACGAACACTCGACGAACCTTAGCGAGTACTCCGAACACAAAGTAGAGTTGCACGACACATGATACAGGAGACAGCTAGTACAAAGTGTGGctaaaacggaagcgcgatgaaagggatagaagcaagggttgacatgaagtaataccagagagcaagtgtcacttcagataaaacaacattacgtaacgctcgaaccagcagccaggttcggaccatcagaggacgagtgattgcgttaaaacagaacatancgagctcatcattctcatcgtcaagcagttcgncactacagtagatagcaatggtcggcagc…	FALSE	gaa
Acrassus_c19358	NA	NA	NA	ACTGGTCGATTTTTTCACAGATCGAAGTCTTTGGCCAGCATTCGTACGCAGCGGCTACTGTTCTTTTCATATGGAAGTGGTTCAGCATCGTCTATGTTTTCAGCTCAAGTTAGCACTGAGGTATCAGGCGAAGGCGAGAGATCATTAGATCTCAATGCCCAATACGCATCGATTAAGCAAACAGCAGATTTGGCAGCTGCAAGGTTGGAAGATCGGCTGCAAGTTTCTCCCGAACTTTATTCTGAAATTCTCTTGTCGAGGGAGCAACTTATTCATGGGAAAGCTCCAACAGCATCTAATGGGTTCGATAACCCTTTATTGTTCCCATCGACTTATTACTTGGCATCAATAGATGAGCAGCACAGGCGCACATATGCAATGGTTGGCACGTGATCAGGC…	0	2	0	1	M_1	0	0	0	0	0	1	1.05145797598628	1.05145797598628	41.852487135506	583	valid_no_hit	NA	NA	NA	NA	No_hit	No_hit	No_hit	6253	Ascarididae	Nematoda	Metazoa	Eukaryota	TRUE	FALSE	FALSE	No_hit	FALSE	No_hit	FALSE	No_hit	Clade3	Ac	FALSE	p4e->ESTScan	3	366	ACtggtcgattttttcacagatcgaagtctttggccagcattcgtacgcagcggctactgttcttttctatggaagtggttcagcatcgtctatgttttcagctcaagttagcactgaggtatcaggcgaaggcgagagatcattagatctcaatgcccaatacgcatcgattaagcaaacagcagatttggcagctgcaaggttggaagatcggctgcaagtttctcccgaactttattctgaaattctcttgtcgagggagcaacttattcatgggaaagctccaacagcatctaatgggttcgataaccctttattgttcccatcgacttattacttggcatcaatagatgagcagcacaggCACATATGCAATGGTTGGCACGTGATCAGGCATT…	FALSE	tgg
Acrassus_c19360	W02B9.1b	UniRef100_A8P8E0	Putative uncharacterized protein	CGAGATTTAGAAGAGTATTTTACGGACTTTGGTGTAGACTCATTAAAATACATTATTTTTATTGTTCAATTAAAGGGAGTCGGCAATCCAACTTACTCTTTACATCAGAATTTTTAATATACTCACTCGACATGATCTCCGGCATCTGCATCGTGTGCACGAAAGTGTGCGATGATCTCACCGCGATTTGTCGCTTCTGAGATGTGCACTTTATGCAATCCGGAAATAACTGGCGCATTGTCGTTACAATCTTCGAGTTTAATATGTAATCGAGTTGTAGCATAGAATCGTCCATCATAAACACGAATTCTAAGTTGAAATCCTTTACGTTGAGTTGAATCTTCGTAGTCGAGAGGCTAAATGTAAATAATTATAATCTTAAAAATTCCCTTTAGAGTT…	0	2	0	1	M_1	0	0	0	0	0	1	1.06553911205074	1.06553911205074	35.5179704016913	473	valid_no_hit	85.5	71.6	NA	NA	No_hit	No_hit	No_hit	7209	Onchocercidae	Nematoda	Metazoa	Eukaryota	TRUE	FALSE	TRUE	FALSE	TRUE	FALSE	FALSE	FALSE	Metazoa	Clade3	TRUE	p4e->BLAST-similarity	135	357	CGAGATTTAGAAGAGTATTTTACGGACTTTGGTGTAGACTCATTAAAATACATTATTTTTATTGTTCAATTAAAGGGAGTCGGCAATCCAACTTACTCTTTACATCAGAATTTTTAATATACTCACTCGACATGatctccggcatctgcatcgtgtgcacgaaagtgtgcgatgatctcaccgcgatttgtcgcttctgagatgtgcactttatgcaatccggaaataactggcgcattgtcgttacaatcttcgagtttaatatgtaatcgagttgtagcatagaatcgtccatcataaacacgaattctaagttgaaatcctttacgttgagttgaatcttcgtagtcgagaggCTAAATGTAAATAATTATAATCTTAAAAATTCCCTTTAGAGTT…	TRUE	cct
Acrassus_c19363	NA	NA	NA	TGAGGAACACTTTTAAATTCTTATCCTGGCTGGAGCGCTCATAGTTTCGTATTACAGCGACGAGTAAAAACAACTATAAGGTATAATGACAGTTTCCATTGAATTTAGTCTATTATACAAACATAGCTCAATCTCAACCTTCTAATAATATCTATCCGATACAAATTAATGTATTAATAGCGCAGCAAACTATCGCTTCAAACATGTACCTTTCTATACACATATCTAGAAATTGCATATGGAATAAATCTATCTTTTATTGTTCTTGGATGAATGCTGTAGTTGTGTAAAGAGGGATTCTTGCTGAGTAGAGGACCTGAGTGTTCCCACCACCCGTTTTCAATTGAAACAGTTAGATTACCAAATTTTTTCTAGTCACATGTGATATTCATCAGCTTG…	0	2	0	1	M_1	0	0	0	0	0	1	1.06138933764136	1.06138933764136	32.1486268174475	619	valid_no_hit	NA	NA	NA	NA	No_hit	No_hit	No_hit	NA	NA	No_hit	No_hit	No_hit	TRUE	FALSE	NA	NA	NA	NA	NA	NA	Ac	Ac	FALSE	p4e->LongestORF	90	288	TGAGGAACACTTTTAAATTCTTATCCTGGCTGGAGCGCTCATAGTTTCGTATTACAGCGACGAGTAAAAACAACTATAAGGTATAATGAcagtttccattgaatttagtctattatacaaacatagctcaatctcaaccttctaataatatctatccgatacaaattaatgtattaatagcgcagcaaactatcgcttcaaacatgtacctttctatacacatatctagaaattgcatatggaataaatctatcttttattgttcttggatgaatgctgtagttgtgTAAAGAGGGATTCTTGCTGAGTAGAGGACCTGAGTGTTCCCACCACCCGTTTTCAATTGAAACAGTTAGATTACCAAATTTTTTCTAGTCACATGTGATATTCATCAGCTTG…	TRUE	cag
Acrassus_c19367	R02D3.3	UniRef100_A8PUD7	BSD domain containing protein	TATGGTGGAAGACAAGACAGGTATTAGTGGTGCCTTTCTCACCAATATAGTTCAACAAGAAGGAACAAACGGAATCAAGCTGAATCTGAACACTGAGATTATCCAGGCAGTGTTCAACACCTACCCAGCAGTGGAGAAGAAACACCTCGAGCTGGTTCCTCATGAGATGACTGGAGCTCAGTTCTGGACCAAGTTCTTCCAGTCGCACTACTTCCATCGAGAGCGAGAGGTCCTACCAAGTCCGAATGACCCGTTCTCCGACTGTGTTAGAATGGACGAGGCCGAGATGGAAAAAATGCAAGGCGACGGTGTTTTCG	0	2	0	1	M_1	0	0	0	0	0	1	1	1	48.5804416403785	317	valid_nempep	144	163	7176	Culicidae	Arthropoda	Metazoa	Eukaryota	6239	Rhabditidae	Nematoda	Metazoa	Eukaryota	TRUE	FALSE	TRUE	TRUE	TRUE	TRUE	TRUE	TRUE	conserved	conserved	FALSE	p4e->BLAST-similarity	2	314	TatggtggaagacaagacaggtattagtggtgcctttctcaccaatatagttcaacaagaaggaacaaacggaatcaagctgaatctgaacactgagattatccaggcagtgttcaacacctacccagcagtggagaagaaacacctcgagctggttcctcatgagatgactggagctcagttctggaccaagttcttccagtcgcactacttccatcgagagcgagaggtcctaccaagtccgaatgacccgttctccgactgtgttagaatggacgaggccgagatggaaaaaatgcaaggcgacggtgttTTCG	FALSE	atg
Acrassus_c19370	Y38F2AR.7	UniRef100_A8QEE6	ATP-dependent metalloprotease FtsH family protein	TGCTTCTCTCGCTCCACCACTTGGCGGAGGAAAGCTTAGAAGACCCACCGACTCACTCATACCATATAATCTCACTTGGGCATATGCTGACTTCGCTACCTTTTCGAGATCGTCTTGAGCTCCGGTAGTAATTTGCCCGAAAATGATATTCTCAGCTGCACGACCTCCAAGCATCATACACATTCGATCGAAAAGCTCTTCTTTGGAGAATAATTTTCGATCACGAATGCTATACTGAGAGAAGCCAAGAGCTGCGCTAGTTCTTGGAATTATGCTCACCTTCAAAAGAGCATCGGTATATTCCAGCAACCATCCAACAAGAGCGTGACCTGACTCATGAAAA	0	2	0	1	M_1	0	0	0	0	0	1	1.08163265306122	1.08163265306122	45.4810495626822	343	valid_no_hit	176	174	6945	Ixodidae	Arthropoda	Metazoa	Eukaryota	6253	Ascarididae	Nematoda	Metazoa	Eukaryota	TRUE	FALSE	TRUE	TRUE	TRUE	TRUE	TRUE	TRUE	conserved	conserved	TRUE	p4e->BLAST-similarity	1	343	tgcttctctcgctccaccacttggcggaggaaagcttagaagacccaccgactcactcataccatataatctcacttgggcatatgctgacttcgctaccttttcgagatcgtcttgagctccggtagtaatttgcccgaaaatgatattctcagctgcacgacctccaagcatcatacacattcgatcgaaaagctcttctttggagaataattttcgatcacgaatgctatactgagagaagccaagagctgcgctagttcttggaattatgctcaccttcaaaagagcatcggtatattccagcaaccatccaacaagagcgtgacctgactcatgaaaA	FALSE	ttt
Acrassus_c19372	Y48G8AL.1	UniRef100_A8PF47	Ubiquitin-protein ligase E3A, putative	AGCGCTCCAACGCGGCACGCGATACGAAGGAGGATACTCGGCCTCGCATCCAACCATCGTCGCTTTCTGGGAGATCGTCCAGGGCGAGTTGAGTCCGAAGGAACAACGATCGCTCCTGCTGTTCACCACCGGATCCTCGCGCGCGCCCGTGGCTGGACTCAGCGATACTCACTTGCTCATTCAACGAGCCGGACCGGACACAGAATCACTGCCCACTTCGAGCACTTGCTTCCACGCTCTCCTTCTGCCACAATACGAGACGAAGGCTAAACTCGGAGACAAGTTGAAGCTGGCACTGGCAAATGCCGTTGGCTTCGGGCTCAGATAAACTTAGGATTTGCGGCGCTGACGCATCCAATCCACGGTCGCGCAGCGCTCTTTCTCAAATGAGGCGCGCGG…	0	2	0	1	M_1	0	0	0	0	0	1	1	1	55.8498896247241	453	valid_no_hit	72.8	70.5	NA	NA	No_hit	No_hit	No_hit	554065	Chlorellaceae	Chlorophyta	Viridiplantae	Eukaryota	FALSE	FALSE	TRUE	TRUE	TRUE	TRUE	TRUE	TRUE	conserved	conserved	FALSE	p4e->BLAST-similarity	2	326	AgcgctccaacgcggcacgcgatacgaaggaggatactcggcctcgcatccaaccatcgtcgctttctgggagatcgtccagggcgagttgagtccgaaggaacaacgatcgctcctgctgttcaccaccggatcctcgcgcgcgcccgtggctggactcagcgatactcacttgctcattcaacgagccggaccggacacagaatcactgcccacttcgagcacttgcttccacgctctccttctgccacaatacgagacgaaggctaaactcggagacaagttgaagctggcactggcaaatgccgttggcttcgggctcagaTAAACTTAGGATTTGCGGCGCTGACGCATCCAATCCACGGTCGCGCAGCGCTCTTTCTCAAATGAGGCGCGCGG…	FALSE	gcg
Acrassus_c19375	NA	NA	NA	ACGCTGCAAAGGATATTTATGAACAATTTCCAATATTTAGATTGAATTTTCAATGAGGGTTCGTAGAATGAAAACGTTTAGAACTATAAACACGTTACTAAAAAATCGCTAAAGCTCCGAGAATTATTTGCTAGTGTTATGCTTGCAAATGTCTTTGCCCTATGTAGCGATTATTCTCTCTGTTTCACTGCGTGTTGTTTGATATATCAGAAAGTTGTTGATGGTTTGTTTGTTAAACAGAAGATCGTTTAGTTGCTGTTTAATATTTTAGTCGTTCAGATATCATAATTTTTTTCAGTTCAAAAATTATTCACGTTCGTAAAAAGAAAATGAGATGTGTTGCTATTTTTGTGTCACTAGTGTGTCTGATTTCCCAATTTTATTAAAGATTTGTTGTGA…	0	2	0	1	M_1	0	0	0	0	0	1	1.05169340463458	1.05169340463458	31.3725490196078	561	valid_no_hit	NA	NA	NA	NA	No_hit	No_hit	No_hit	NA	NA	No_hit	No_hit	No_hit	TRUE	FALSE	NA	NA	NA	NA	NA	NA	Ac	Ac	FALSE	p4e->LongestORF	82	250	ACGCTGCAAAGGATATTTATGAACAATTTCCAATATTTAGATTGAATTTTCAATGAGGGTTCGTAGAATGAAAACGTTTAGaactataaacacgttactaaaaaatcgctaaagctccgagaattatttgctagtgttatgcttgcaaatgtctttgccctatgtagcgattattctctctgtttcactgcgtgttgtttgatatatcagaaagttgttgatggtttgtttgttaaacagaagatcgttTAGTTGCTGTTTAATATTTTAGTCGTTCAGATATCATAATTTTTTTCAGTTCAAAAATTATTCACGTTCGTAAAAAGAAAATGAGATGTGTTGCTATTTTTGTGTCACTAGTGTGTCTGATTTCCCAATTTTATTAAAGATTTGTTGTGA…	TRUE	aac
Acrassus_c19379	F08C6.3	UniRef100_A8P625	Vps52 / Sac2 family protein	AATCTGTGAGCTGCAGTTTAAACAATCGAGAAGCATAAGTCTTGAAATAGGAAAAAACATCTTGCTGATGGTATCCACATACTCATCCCTAATCTCCCGTGCAACTTGGCGATCGTTAGCAAGAAGAAATTCGTAAAAGAATCTGTTCTTAAGTAAAGCTCCTTGAGGGATCTGATAATTGGTTAAAGGCTTTCTTGAAAAAAGNTATTTTGAGAAGCAACCATTCACGGATTTTGGACATCGCCTTGTATTTWAATTTTCGATGACGTCTTGCACATCAGAAACCGCCTTAGCTTCTTTAAACTCTTGGGCCTTTAAAAATTGCAGCTTGTGTTGTAACTCATGAACTTGTTCCAAAAATTCCCTTTCGCCAACCTCGCATTCGACAATGGCTCTGAT…	0	2	0	1	M_1	0	0	0	0	0	1	1.06428571428571	1.06428571428571	39.5238095238095	420	valid_no_hit	158	102	NA	NA	No_hit	No_hit	No_hit	6253	Ascarididae	Nematoda	Metazoa	Eukaryota	TRUE	FALSE	TRUE	TRUE	TRUE	TRUE	TRUE	FALSE	conserved	Metazoa	TRUE	p4e->BLAST-similarity	13	421	AATCTGTGAGCTagtttaaacaatcgagaagcataagtcttgaaataggaaaaaacatcttgctgatggtatccacatactcatccctaatctcccgtgcaacttggcgatcgttagcaagaagaaattcgtaaaagaatctgttcttaagtaaagctccttgagggatctgataattggttaaaggctttcttgaaaaaagntattttgagaagcaaccattcacggattttggacatcgccttgtatttwaattttcgatgacgtcttgcacatcagaaaccgccttagcttctttaaactcttgggcctttaaaaattgcagcttgtgttgtaactcatgaacttgttccaaaaattccctttcgccaacctcgcattcgacaatggctctgatca…	FALSE	gca
Acrassus_c19380	NA	NA	NA	AACTATGTAAGAAGTATTTATCATTAGTAAGGCGTTCAGTCCACAATGTGCGTCTTCAAAAACCAAAAACAAGCGTTAATGCAGTGTTAGTGTAGAGAATCGCCCGTGGGTTGCAAAGTGATGGCTGCAGTTCTTTTTTCATTCACAAAGGGACATGCGAGTTCAAAACATCACTTCAGTCGGAAAAGACTTGCATCTCTTACATAGAGTAAAAGTTAGACAGAGAAAACGACAAAGGTAGTGTTAGTGACTAGTGCTGTATATGCACCCTATCAAAGGAAAGTTAGTAATACTTGTCATGAGATCGTAACTTTAGTAAGTAGCTAGTCGAATACACCTAACTACCTACTTAAAACGG	0	2	0	1	M_1	0	0	0	0	0	1	1.10614525139665	1.10614525139665	38.5474860335196	358	valid_no_hit	NA	NA	NA	NA	No_hit	No_hit	No_hit	NA	NA	No_hit	No_hit	No_hit	TRUE	FALSE	NA	NA	NA	NA	NA	NA	Ac	Ac	FALSE	p4e->LongestORF	122	239	AACTATGTAAGAAGTATTTATCATTAGTAAGGCGTTCAGTCCACAATGTGCGTCTTCAAAAACCAAAAACAAGCGTTAATGCAGTGTTAGTGTAGAGAATCGCCCGTGGGTTGCAAAGTGAtggctgcagttcttttttcattcacaaagggacatgcgagttcaaaacatcacttcagtcggaaaagacttgcatctcttacatagagtaaaagttagacagagaaaacgacaaaggTAGTGTTAGTGACTAGTGCTGTATATGCACCCTATCAAAGGAAAGTTAGTAATACTTGTCATGAGATCGTAACTTTAGTAAGTAGCTAGTCGAATACACCTAACTACCTACTTAAAACGG	TRUE	tgg
Acrassus_c19382	R186.7	UniRef100_A8QFZ8	Pinin/SDK/memA/ protein conserved region containing protein	ATTGATGATTCAATTACTGCATTATCTGGGAGAGCAGAAAGAATTACTGGTGTTCGCCGACGCTTAACTGATGGTGGGTTACGGGTGGAATCTTCTCTTTTCGTTGACAGGAGGGATACTCGTGTTGTTAGCGTCGGAGGTGTACCTGGTGCAAATAAACGTCGAATAGTGGTTTCTGCTGATAATGATTTATATGACGGAACGGAGAAACGTAGCAAATCGGATGGCKGTGACGAGGAACGGAGGCGTACAGTACAATCATCCATAGTAATGCCTGCTATAGAAACAAAATCACGTGAAGTTGCGATTTCGGAATTGAAAGAAACTGAGAAAAAAGAAGTCAATGTTAGAAATCGCAGGATGTTTTCAAATTTGTTGTTGGGTACATTGCAACGTTTT…	0	2	0	1	M_1	0	0	0	0	0	1	1.06276150627615	1.06276150627615	41.4225941422594	478	valid_no_hit	187	95.5	6279	Onchocercidae	Nematoda	Metazoa	Eukaryota	6279	Onchocercidae	Nematoda	Metazoa	Eukaryota	TRUE	FALSE	TRUE	TRUE	TRUE	FALSE	FALSE	FALSE	Metazoa	Nematoda	FALSE	p4e->BLAST-similarity	1	478	attgatgattcaattactgcattatctgggagagcagaaagaattactggtgttcgccgacgcttaactgatggtgggttacgggtggaatcttctcttttcgttgacaggagggatactcgtgttgttagcgtcggaggtgtacctggtgcaaataaacgtcgaatagtggtttctgctgataatgatttatatgacggaacggagaaacgtagcaaatcggatggckgtgacgaggaacggaggcgtacagtacaatcatccatagtaatgcctgctatagaaacaaaatcacgtgaagttgcgatttcggaattgaaagaaactgagaaaaaagaagtcaatgttagaaatcgcaggatgttttcaaatttgttgttgggtacattgcaacgtttt…	FALSE	att
Acrassus_c19383	NA	NA	NA	GTGTGTACACCACCCTCTGAGGCTAAAGACCAGCTTATATCAGCGGTCTGGCGTTGAAGGTAGATATTAAACAAAATTAAATAGAGTAATTGTCTAGTTAGCTATAGCAATACATTACTAGGTGCTCAGCTGTATTAAATGTCAAAACGCTTAAAATTAGAAATCTATTTCAAGCCAATTAACACATTAGCATGGTATGGATGCAAACAGAAAGCTAGCTAGCTAGCTAACGACCGTGGCTCGTTGACAGTTATAAGTCACATGCAAAAAGCCAAAAAAACTACTTACAAGTTAGCTAGCTAGCACGCAAGGTAAACAACACACGCCTCGTGCTAAATATCTGCTGTGATTTGTAACAGAAATGAAGCCTGTAACCAAGCTGTCAATGTGACTCGATGC…	0	2	0	1	M_1	0	0	0	0	0	1	1.0609243697479	1.0609243697479	38.0252100840336	476	valid_no_hit	NA	NA	NA	NA	No_hit	No_hit	No_hit	NA	NA	No_hit	No_hit	No_hit	TRUE	FALSE	NA	NA	NA	NA	NA	NA	Ac	Ac	TRUE	p4e->LongestORF	336	477	GTGTGTACACCACCCTCTGAGGCTAAAGACCAGCTTATATCAGCGGTCTGGCGTTGAAGGTAGATATTAAACAAAATTAAATAGAGTAATTGTCTAGTTAGCTATAGCAATACATTACTAGGTGCTCAGCTGTATTAAATGTCAAAACGCTTAAAATTAGAAATCTATTTCAAGCCAATTAACACATTAGCATGGTATGGATGCAAACAGAAAGCTAGCTAGCTAGCTAACGACCGTGGCTCGTTGACAGTTATAAGTCACATGCAAAAAGCCAAAAAAACTACTTACAAGTTAGCTAGCTAGCACGCAAGGTAAACAACACACGCCTCGTGCTAaatatctgctgtgatttgtaacagaaatgaagcctgtaaccaagctgtcaatgtgactcgatgc…	FALSE	ctt
Acrassus_c19386	NA	NA	NA	GCACTTAACCTAGCATCTAGTAGGAAGTTTTATTATGAGACGAGACATAGTTTCTCAGAGAGAATCATTTTATGAGCGTTTGTGAAATTCAAAGCCTACTTATTTTTTTGATTCAATAACATGAGAAATTTTGTGTGAGTTTGCGCTTCTGTTCAAAAAAAGTGATAAAAAGACGAAAAAAACGAATGGAAAACGAAAAATGCAGAAAAAGGCAAAGACAAAGTAGCTGCTTACTAAAAAMAGAATGAAATATCCGAAACAACTATCATAATTTTTGTGTTTTGTCGTTTTCATGTTGTGATTTTCGATTTTTGTCGTAAAGTCTATATGTATCGTGTAGAAAACTATTTTCTGTATTAAGTAAAAAATTAGAAGTATTTAATTAAATTATTTAG	0	2	0	1	M_1	0	0	0	0	0	1	1.07848101265823	1.07848101265823	28.8607594936709	395	valid_no_hit	NA	NA	NA	NA	No_hit	No_hit	No_hit	NA	NA	No_hit	No_hit	No_hit	TRUE	FALSE	NA	NA	NA	NA	NA	NA	Ac	Ac	TRUE	p4e->LongestORF	103	379	GCACTTAACCTAGCATCTAGTAGGAAGTTTTATTATGAGACGAGACATAGTTTCTCAGAGAGAATCATTTTATGAGCGTTTGTGAAATTCAAAGCCTACTTAtttttttgattcaataacatgagaaattttgtgtgagtttgcgcttctgttcaaaaaaagtgataaaaagacgaaaaaaacgaatggaaaacgaaaaatgcagaaaaaggcaaagacaaagtagctgcttactaaaaamagaatgaaatatccgaaacaactatcataatttttgtgttttgtcgttttcatgttgtgattttcgatttttgtcgtaaagtctatatgtatcgtgtagaaaactattttctgtattaagtaaaaaattagaagtatTTAATTAAATTATTTAG	TRUE	ata
Acrassus_c19387	NA	NA	NA	AGTTCTAGTTGACCTGCAGGAACGGTGTATTTATGGAGTAAAAATGATAATAATAATATTGTCAGGGCAATTCATACAATACGTGATTGTTTGCACTAGCTGAGATGTATACATCAGCTGCTGGATTCATTCAGTTTTCYATAGACAGTAGTAATGTTAAAGTTTTTTAGTTTTTAAGAACCCGTAACAATTGCAGGACTCGGTGTTATCTAAGCACTTGCAGTTGATATATTTTAATATCATATAACCTTAAATTGTCTATTTATGTGATGATGTGCCTAGTGCTCTCATTCTAGTTTATTTATGTT	0	2	0	1	M_1	0	0	0	0	0	1	1.0974025974026	1.0974025974026	32.7922077922078	308	valid_no_hit	NA	NA	NA	NA	No_hit	No_hit	No_hit	NA	NA	No_hit	No_hit	No_hit	TRUE	FALSE	NA	NA	NA	NA	NA	NA	Ac	Ac	FALSE	p4e->LongestORF	2	101	AgttctagttgacctgcaggaacggtgtatttatggagtaaaaatgataataataatattgtcagggcaattcatacaatacgtgattgtttgcactactGAGATGTATACATCAGCTGCTGGATTCATTCAGTTTTCYATAGACAGTAGTAATGTTAAAGTTTTTTAGTTTTTAAGAACCCGTAACAATTGCAGGACTCGGTGTTATCTAAGCACTTGCAGTTGATATATTTTAATATCATATAACCTTAAATTGTCTATTTATGTGATGATGTGCCTAGTGCTCTCATTCTAGTTTATTTATGTT	FALSE	gtt
Acrassus_c19389	T19D7.4	UniRef100_A8Q070	Putative uncharacterized protein	TTCACATTCAAATCAGTTTTTAAAGCTAGTCGGCTGTAGTAGCCAGAAATTTGAAAGAAATGAATTGAAAACTACTATAAAGGGCAACCACTATGGTGATGTAAGAGCTCGCTTGGAACTAGCTGTCGGTTCACTCGTAACTGTAATGGAGAAGTACCTTCTTTTAGTCGTTGAGGAAAACTGTCCTGCAATAAAACGTTCAGGTGTTAATTCTGAATCAGCCGAGCAAGAATTGTTCGAACGSRGTGAAGAAGAAATTGTCATCGAGGTTCGAAAAAGGTTTTGTTATGCTTTGAGCTCTCTTCTGGGTCATGGAATGAAGCCTTCCGTTTCTAGAGTTTCTTCTCCTTTGATTCCTTTTGGATGCTTTTCTGCCCGACGTCAAAAGTCGTCTCATTC…	0	2	0	1	M_1	0	0	0	0	0	1	1.05747126436782	1.05747126436782	40.3940886699507	609	valid_no_hit	157	120	NA	NA	No_hit	No_hit	No_hit	6253	Ascarididae	Nematoda	Metazoa	Eukaryota	TRUE	FALSE	TRUE	TRUE	TRUE	TRUE	FALSE	FALSE	Metazoa	Metazoa	FALSE	p4e->BLAST-similarity	2	608	Ttcacattcaaatcagtttttaaagctagtcggctgtagtagccagaaatttgaaagaaatgaattgaaaactactataaagggcaaccactatggtgatgtaagagctcgcttggaactagctgtcggttcactcgtaactgtaatggagaagtaccttcttttagtcgttgaggaaaactgtcctgcaataaaacgttcaggtgttaattctgaatcagccgagcaagaattgttcgaacgsrgtgaagaagaaattgtcatcgaggttcgaaaaaggttttgttatgctttgagctctcttctgggtcatggaatgaagccttccgtttctagagtttcttctcctttgattccttttggatgcttttctgcccgacgtcaaaagtcgtctcattc…	FALSE	tca
Acrassus_c19390	NA	NA	NA	GCCAACGAGCGAAGAACACCTGAACAACGAACACACTGTCGCCCGCACACATCAGGAAGAGAACTGGGGCGCGCGCGTGCACGACTCGCCGCCGTTACATCCGCTGTATTAAAAGCATTGTACCAACAAAGAACCCGTCTACGGTGTCTAGAAACCTGAAAGCTTCCAAAAGAATTCCCTAGTACAGCAAGGTTATAAATAATATATAGAAAAATTTGGAAGCACAAACGAAAATGATGAGCAATACGAGGAGGACGAGAAGGACAACGCGAGCACGACTGCATGTCCACTGGAAGTCAGAGTCAGACTCTCAGCGAGCATGCACACAACAACTATGCACAGGCGAAAGAGAGCGGTATGAGTGAGAGGAAACAGTATACAAAATAG	0	2	0	1	M_1	0	0	0	0	0	1	1.07235142118863	1.07235142118863	47.8036175710594	387	eelmRNA	NA	NA	NA	NA	No_hit	No_hit	No_hit	NA	NA	No_hit	No_hit	No_hit	FALSE	FALSE	NA	NA	NA	NA	NA	NA	Ac	Ac	TRUE	p4e->ESTScan	2	386	Gccaacgagcgaagaacacctgaacaacgaacacactgtcgcccgcacacatcaggaagagaactggggcgcgcgcgtgcacgactgccgccgttacatccgctgtattaaaagcattgtaccaacaaagaacccgtctacggtgtctagaaacctgaaagcttccaaaagaattccctagtacagcaaggttataaataataatagaaaaatttggaagcacaaacgaaaatgatgagcaatacgaggaggacgagaaggacaacgcgagcacgactgcatgtccactggaagtcagagtcagactctcagcgagcatgcacacaacaactatgcacaggcgaaagagagcggtatgagtgagaggaaacagtatacaaaatag	FALSE	cta
Acrassus_c19392	Y37E3.15a	UniRef100_A8P5Y2	Nucleoporin interacting component family protein	AAAGACGCTCTTCAACTTCTGGGAAATTTTCCACAAGCTGCCGTTCTAGTAGCTAGTTTGAATCACCTAAGCAGGGAAGCCAAACTGGATCAGGAGTTGAAGAAGAAGCTGAAGGTGGAATGGAGGCACAACCTGAACTCAGACAAAGGRATAAATATAAGCGAGCGCTCTACGCAGCCTTGTTAGGAATGGATTCGAATCTGGCCGATTCTCTCGAAAATTGGTTGTGGTTTAAGCTGTTTGCTCTCAGAATTGATCCACTCTTGACGCCAGTTCTCTATGCCGAGATACAGAAGAACGTCTCTGTAGACTACGGAGAGTCGTACTTCATGTCTGGGGGCACATCGGAATTCCATTATTACTTCACAGCTTTGTGGCTGTCTGGTCAATTTGAGAGAG…	0	2	0	1	M_1	0	0	0	0	0	1	1.04378283712785	1.04378283712785	46.9352014010508	571	valid_no_hit	106	154	NA	NA	No_hit	No_hit	No_hit	6238	Rhabditidae	Nematoda	Metazoa	Eukaryota	TRUE	FALSE	TRUE	TRUE	TRUE	FALSE	TRUE	FALSE	conserved	Nematoda	FALSE	p4e->BLAST-similarity	4	502	AAAgacgctcttcaacttctgggaaattttccacaagctgccgttctagtagctagtttgaatcacctaagcagggaagccaaactggatcaggagttgaagaagaagctgaaggtggaatggaggcacaacctgaactcagacaggrataaatataagcgagcgctctacgcagccttgttaggaatggattcgaatctggccgattctctcgaaaattggttgtggtttaagctgtttgctctcagaattgatccactcttgacgccagttctctatgccgagatacagaagaacgtctctgtagactacggagagtcgtacttcatgtctgggggcacatcggaattccattattacttcacagctttgtggctgtctggtcaatttgagagagct…	TRUE	gac
Acrassus_c19394	NA	NA	NA	GAAGACATGACGATTATCAACAATAATGATATGATAAGCAAGATTGATCCAGATTCTCTTCGAAAAGCGGGAGCACTTGATCTAAAGATTTGAAGATTGTGTTGATAGCAACTTTATTATTTTTATCTTTCTCCGGTGATGTACAGAATAAGAGATCTCTGCCATCCTGTGATTTAATATCTTTTTTGAGATAATTTGACATTGTTAAAGGTTAGTTGTTGTTTAGAAACAGTGCTTGTAAGTAAATTGTAGTTTCATGCTTTGTTATTTCTCACATATAATGGACGGCCGGATCCGTCGTCTTCTTGAGTGAAGATGTTGCTTTCTTGATCTCGATTTTCGCTGAATATTTTTCAATTTTCGATAATTTTTATAATTTCTCGATTGTGTATTATGCTA…	0	2	0	1	M_1	0	0	0	0	0	1	1.04128440366972	1.04128440366972	29.5107033639144	654	valid_no_hit	NA	NA	NA	NA	No_hit	No_hit	No_hit	NA	NA	No_hit	No_hit	No_hit	TRUE	FALSE	NA	NA	NA	NA	NA	NA	Ac	Ac	TRUE	p4e->ESTScan	1	202	gaagacatgacgattatcaacaataatgatatgataagcaagattatccagattctcttcgaaaagcgggagcacttgatctaaagatttgaagattgtgttgatagcaactttattatttttatctttctccggtgatgtacagaataagagatctctgccatcctgtgatttaatatcttttttgagataatttgacatTGTTAAAGGTTAGTTGTTGTTTAGAAACAGTGCTTGTAAGTAAATTGTAGTTTCATGCTTTGTTATTTCTCACATATAATGGACGGCCGGATCCGTCGTCTTCTTGAGTGAAGATGTTGCTTTCTTGATCTCGATTTTCGCTGAATATTTTTCAATTTTCGATAATTTTTATAATTTCTCGATTGTGTATTATGCTAT…	TRUE	atg
Acrassus_c19395	NA	NA	NA	TCACTTTCGGCAACAGCCTCTCGTGCACGGTCTCGCTCACGCTCTCCTCCTCCTCCGCCGCCGCGGCGAATGACACCGAGCAGTTCGCGGTGGTTGCATTGGAAGGAGTGGAGCACTTCCCCTACACCCCCAGTCCGCTCTCGCTGCAAGGATGTGTGCTGCAGCATTGCACTCCGAATCCCGGCGCGCCGACGAGCTGCGGGGGCAACTTCGTGCCGTACGTGACCCGGCTGGACGCCTTCAGCTTGGAGCTTGTAGGAGTGGACCAGGCCGCCGCAGCCTTTCCCCATGCTCGGAGTGGACGATGGCCAAGTCGTCTCCGCGCTCCTCGCGGACTTCAACGACGAGAACCCGCTCTCACCCTCCAGACCGCGCGTCCTCCAGTGGACCAGCACGCCA…	0	2	0	1	M_1	0	0	0	0	0	1	1.04856115107914	1.04856115107914	62.2302158273381	556	valid_no_hit	NA	NA	NA	NA	No_hit	No_hit	No_hit	NA	NA	No_hit	No_hit	No_hit	TRUE	FALSE	NA	NA	NA	NA	NA	NA	Ac	Ac	FALSE	p4e->ESTScan	3	555	TCactttcggcaacagcctctcgtgcacggtctcgctcacgctctcctcctcctccgccgccgcggcgaatgacaccgagcagttcgcggtggttgcattggaaggagtggagcacttcccctacacccccagtccgctctcgctgcaaggatgtgtgctgcagcattgcactccgaatcccggcgcgccgacgagctgcgggggcaacttcgtgccgtacgtgacccggctggacgccttcagcttggagcttgtaggagtggaccaggccgccgcagcctttccccatgctcggagtggacgatggccaagtcgtctccgcgctcctcgcggacttcaacgacgagaacccgctctcaccctccagaccgcgcgtcctccagtggaccagcacgcca…	FALSE	act
Acrassus_c19396	NA	NA	NA	TGCATGAGCGCGGTCTCGGCACGAATGCGCCCGATTTCCACTTGGCGAAGCGCTTCTATGACAACTGTTTGGAGGCGGACTCCGATGACCATCGTGCCGGTCATACTCGCGCTGATTAAGCTGTATGCTCACGCATACTGGCAGGAATACTTCGGAGGAGGAGATTCAGCCGCATCCTCTGCCGCTTCTGCCACCTCTCGTCCGGCTCCCTCCGCTGCTCGCACCCCTCCCCGGTCCTCTGTCGTGGCTGTGGAAGCATGTGCATGCCACGGGTGTGAGTGAGTGGTTCCATCGTCTCAGCAGCTCTTCGTCCGCGTTCGAGCTGTCCTCTCCGTGGAGGACGTGCTGTTGGCTCTGCTGTGCCTCGGTCTGGCCGTCATCGTCTACATTCGATCACAG…	0	2	0	1	M_1	0	0	0	0	0	1	1.05029013539652	1.05029013539652	57.8336557059961	517	valid_no_hit	NA	NA	NA	NA	No_hit	No_hit	No_hit	NA	NA	No_hit	No_hit	No_hit	TRUE	FALSE	NA	NA	NA	NA	NA	NA	Ac	Ac	FALSE	p4e->ESTScan	3	513	TGcatgagcgcggtctcggcacgaatgcgcccgatttccacttggcgaagcgcttctatgacaactgtttggaggcggactccgatgacatcgtgccggtcatactcgcgctgattaagctgtatgctcacgcatactggcaggaatacttcggaggaggagattcagccgcatcctctgccgcttctgccacctctcgtccggctccctccgctgctcgcacccctccccggtcctctgtcgtggctgtggaagatgtgcatgccacgggtgtgagtgangtggttccatcgtctcagcagctcttcgtccgcgttcgagctgtcctctccgtggaggacgtgctgttggctctgctgtgcctcggtctggccgtcatcgctacattcgatcacagcg…	FALSE	cat
Acrassus_c19397	NA	NA	NA	AATAGTCGATGGATTATCATATGAAAGCCAACCACCTTATGAAAAATAAAGCAAATGATCAATCAGTTATTGCATCGATCAAACATTCATTGGGAAGATCCATTTGATTGGGAAGTTGGAACACATCGAGTAAAACCAACAAAAAATTATGAAGTAGCAGCTTCAACATCGGCTGTCTCAACATATGCTCATTCTTTTGTAACATCTGTATATAGAAGAACTCATCCAAAAATATCGAGTAAAGGTGAATCAACTCAATCATCATCTGAAATAAAAAATTAGAAAAAATGTGGGACAATTAAAATAAGATTTTTATATTCGCAATATATAATATGAGCAAAATATTTAAAAATTCAATATCAATCAATTATATAAAAGAAAATATATGAATAAAACATTT	0	2	0	1	M_1	0	0	0	0	0	1	1	1	27.75	400	valid_no_hit	NA	NA	NA	NA	No_hit	No_hit	No_hit	NA	NA	No_hit	No_hit	No_hit	TRUE	FALSE	NA	NA	NA	NA	NA	NA	Ac	Ac	TRUE	p4e->ESTScan	3	267	AAtagtcgatggattatcatatgaaagccaaccaccttatgaaaaataaagcaaatgatcanatcagttattgcatcgatcaaacattcattgggaagatccatttgattgggaagttggaacacatcgagtaaaaccaacaaaaaattatgaagtagcagcttcaacatcggctgtctcaacatatgctcattcttttgtaacatctgtatatagaagaactcatccaaaaatatcgagtaaaggtgaatcaactcaatcatcatGAAATAAAAAATTAGAAAAAATGTGGGACAATTAAAATAAGATTTTTATATTCGCAATATATAATATGAGCAAAATATTTAAAAATTCAATATCAATCAATTATATAAAAGAAAATATATGAATAAAACATTT	TRUE	atg
Acrassus_c19400	F16D3.1	UniRef100_A8NY93	Alpha-tubulin, putative	AAAAGACCACGTGAAACAGAGCCAGTGACATACTCCGAAACTAGATAAACAGGAAAAAAGAAGAGGGCAGGCAAAATAGTGATCCCAAACAGAAAAATAAAACAAACAGTGAACATTCCCAAAATTATTAATACTCGTCCCCTTCTTCTCCTTGTTCCAATTCCGACTTCGTAATCCTTTTCAGACGTCGCAAGATCATCGTTCGTCTCAGAAACTTCACCTTCCTCCATGCTCTCTACGACATAACAATACACAAAGTCTCCTTTTGCATACATATGATCGAACTTATTATCAAGACGAGCCAATGCTTCAGCTTATTTTTGTTGTATTTGACAGTATGCACAATTCTCGCCGCAGATACGCCTGACTAACCACCTCGTACAACTGCAGGCTGTTGGT…	0	2	0	1	M_1	0	0	0	0	0	1	1.04297520661157	1.04297520661157	38.5123966942149	605	valid_no_hit	45.8	44.3	NA	NA	No_hit	No_hit	No_hit	8364	Pipidae	Chordata	Metazoa	Eukaryota	FALSE	FALSE	No_hit	No_hit	No_hit	No_hit	No_hit	No_hit	Ac	Ac	TRUE	p4e->ESTScan	3	276	AAaagaccacgtgaaacagagccagtgacatactccgaaactagataaacaggaaaaaagaagagggcaggcaaaatagtgatcccaaacagaaaaataaaacaaacagtgaacattcccaaaattattaatactcgtccccttcttctccttgttccaattccgacttcgtaatccttttcagacgtcgcaagatcatcgttcgtctcagaaacttcaccttcctccatgctctctacgacataacaatacacaaagtctccttttgcatacatGATCGAACTTATTATCAAGACGAGCCAATGCTTCAGCTTATTTTTGTTGTATTTGACAGTATGCACAATTCTCGCCGCAGATACGCCTGACTAACCACCTCGTACAACTGCAGGCTGTTGGTAC…	TRUE	atg
Acrassus_c19401	NA	NA	NA	CACAATACTACCATTACCTATCGCAGCAGTAACATTGTTATGAACCGTTATTGCTGGCCCCCAGGTCATCGATGAAAGCGATGAGACAAACAAAAAGAAAGATAAGCAAATGCAANGTTTTTACACCTATGTACCCGATCTTTCGAAGTTCATCTACACCATCACTGCAGGTGAACGGTGTAACTGATAGTGAAGGAAATAGGTGAATTGCATAGATAGCCTACTTAGCACATTTACATGAATCGATTATTGAGCAATAAGAACATCCAATAACGTAGTGAGATGTGTAATGAAATCAGTGAATCGGATTTCCGATACATCAGACTCGTCAAATTTACCTGACTTTGTGCATAATTTGAATTTGAATGATTAATAATTAAAACTGTTTTATTCTAATGT…	0	2	0	1	M_1	0	0	0	0	0	1	1.04938271604938	1.04938271604938	33.5097001763668	567	valid_no_hit	NA	NA	NA	NA	No_hit	No_hit	No_hit	NA	NA	No_hit	No_hit	No_hit	TRUE	FALSE	NA	NA	NA	NA	NA	NA	Ac	Ac	TRUE	p4e->LongestORF	41	221	CACAATACTACCATTACCTATCGCAGCAGTAACATTGTTAtgaaccgttattgctggcccccaggtcatcgatgaaagcgatgagacaaacaaaaagaaagataagcaaatgcaangtttttacacctatgtacccgatctttcgaagttcatctacaccatcactgcaggtgaacggtgtaactgatagtgaaggaaataggtgaattgcatagatagcCTACTTAGCACATTTACATGAATCGATTATTGAGCAATAAGAACATCCAATAACGTAGTGAGATGTGTAATGAAATCAGTGAATCGGATTTCCGATACATCAGACTCGTCAAATTTACCTGACTTTGTGCATAATTTGAATTTGAATGATTAATAATTAAAACTGTTTTATTCTAATGT…	TRUE	gct
Acrassus_c19404	NA	NA	NA	GTGTCGTCCTTCAGACGGGTGGAACTAAGGCACGAAACGAAGAGCAGCACGGTGAGCAGCACGGAGGGACGGGAAACGTGTGCTGTTGCCGACGAGGAGATTGACTGATATTCGTAAGATCGAGCGACATCCTCGTGGACCACAAATGCTCCCTCCTCGTCTCCAATTCGATTCGAACCCAGCAAGATGCTGTCCGACGCACCGCTCAGGACGTCCTCAAGCAGGGGAACATTGTCCCAGAACATGCCCTCCGCACGAGAAGCCGAATCCACACGGCGCTCTTCATCCCGTTCCGTCGGTGTGTCGAACATGAACGTCCCTGTAGCTCCTTTCTGAGCGAGAGCAGCAACCTTCTGCAGCTGTTCCTGTGTGACACCGTCAGGCACTTCTGATCGCGGC…	0	2	0	1	M_1	0	0	0	0	0	1	1.04734848484848	1.04734848484848	57.1969696969697	528	valid_no_hit	NA	NA	NA	NA	No_hit	No_hit	No_hit	NA	NA	No_hit	No_hit	No_hit	TRUE	FALSE	NA	NA	NA	NA	NA	NA	Ac	Ac	TRUE	p4e->ESTScan	3	528	GTgtcgtccttcagacgggtggaactaaggcacgaaacgaagagcagcacggtgagcagcacggagggacgggaaacgtgtgctgttgccgacgaggagattgactgatattcgtaagatcgagcgacatcctcgtggaccacaaatgctccctcctcgtctccaattcgattcgaacccagcaagatgctgtccgacgcaccgctcaggacgtcctcaagcaggggaacattgtcccagaacatgccctccgcacgagaagccgaatccacacggcgctcttcatcccgttccgtcggtgtgtcgaacatgaacgtccctgtagctcctttctgagcgagagcagcaaccttctgcagctgttcctgntgtgacaccgtcaggcacttctgatcgcgg…	FALSE	cac
Acrassus_c19405	NA	NA	NA	GGCATACGTGATATAGGATGTAGTACAATAATAATCTGCTACAAGAACACGGACATATACACACTTGAAATATAGAAATGCAAAAGCTTGTCCCTAGCCATGCGCTTGAACAGCTAGTAATGAGCCGACGACCATTGGACGCAGGAATTAAGCGAGACGAAGCGTTGTTTTTCACACTTTATGCTTCTTCAAGATAGTAGCTCCAAAGTGTGATATAGCGAAGTGGTATCTGTTGCTATCAACTCTGGACACATAGTGAACCTCATCTACATCCAGGCGGACAACACTGCTGTTCGACTCGTCTATGCTTCGACCATCGGCAAAGTCGCCTAGAATTCCTTCACTGCCTCGCTCTGTAGCTCCGCCACTGGAGCTGCTATGACGTCCTTCCGCCCCCTA…	0	2	0	1	M_1	0	0	0	0	0	1	1	1	50.0948766603416	527	valid_no_hit	NA	NA	NA	NA	No_hit	No_hit	No_hit	NA	NA	No_hit	No_hit	No_hit	TRUE	FALSE	NA	NA	NA	NA	NA	NA	Ac	Ac	TRUE	p4e->LongestORF	175	397	GGCATACGTGATATAGGATGTAGTACAATAATAATCTGCTACAAGAACACGGACATATACACACTTGAAATATAGAAATGCAAAAGCTTGTCCCTAGCCATGCGCTTGAACAGCTAGTAATGAGCCGACGACCATTGGACGCAGGAATTAAGCGAGACGAAGCGTTGTTTTTCAcactttatgcttcttcaagatagtagctccaaagtgtgatatagcgaagtggtatctgttgctatcaactctggacacatagtgaacctcatctacatccaggcggacaacactgctgttcgactcgtctatgcttcgaccatcggcaaagtcgcctagaattccttcactgcctcgctctgtagctccgccactggagctgctatgacgtccttccgccccCTA…	TRUE	ggg
Acrassus_c19406	T28F4.4	UniRef100_Q8IHI4	Putative uncharacterized protein BMBAC01P19.05a	CGACTTCCTACGCCAGCAGCCGTGAGCAACCAAACAGTCAAGAATTCGGACAATGTTGCCCCAGAAAGGTAGTACCTAGCCGGACCATTGTCTGACAGCAATATATTTGCAAAAGAGCTGCTGTTTCCCGAGCATCTCTAACGCCGGAACATTCCTTTGAACGACATCCATTAATGTAATGCAAAAAACGACGAAAATCATTCACAGAACAATGTTCTTCCTTCTCGTGAAATGTAAAACTGTTTCGACCCGTGACTTGTTCAGAAAATTCATTACGGAACATGCCCTGAAAATATTCGCTTGACTGTAGGAGCTGGCTTTTGAAAACCATTTCAATGAGATCATCATTTTCATCGATAAATCTAATTGTTTCTGAACCGTCTTTCTGGACTGCATTGA…	0	2	0	1	M_1	0	0	0	0	0	1	1.03947368421053	1.03947368421053	40.6432748538012	684	valid_no_hit	86.3	80.9	NA	NA	No_hit	No_hit	No_hit	31234	Rhabditidae	Nematoda	Metazoa	Eukaryota	TRUE	FALSE	TRUE	TRUE	FALSE	FALSE	FALSE	FALSE	Nematoda	Nematoda	TRUE	p4e->BLAST-similarity	15	678	CGACTTCCTACGCCagcagccgtgagcaaccaaacagtcaagaattcggacaatgttgccccagaaaggtagtacctagccggcattgtctgacagcaatatatttgcaaaagagctgctgtttcccgagcatctctaacgccggaacattcctttgaacgacatccattaatgtaatgcaaaaaacgacgaaaatcattcacagaacaatgttcttccttctcgtgaaatgtaaaactgtttcgacccgtgacttgttcagaaaattcattacggaacatgccctgaaaatattcgcttgactgtaggagctggcttttgaaaaccatttcaatgagatcatcattttcatcgataaatctaattgtttctgaaccgtctttctggactgcattgaac…	TRUE	att
Acrassus_c19408	NA	NA	NA	TTCTATGGAAATACTTGAATTTATGAAAGCAGGAATAACAAATGGAAACGGATATACATTGATGAAAAGGCCAACTTCCGAAAAAAGTTCCTGCGACCATTATAATTCTGATTGGAAGGTAGGTTTTTAATGTTTGAAATGTTTTGAGACATAAGCAAGGGCAAAAGAGAAATACACACAGTTCTATCAAAATCCTCTGGATTGAAAATGTTTTAAAGCATTCATTTTATAAAAAGTGAAATAAAAAATATTGAAATAGTTGAAGAATAAATATTCCAAGGATGAATAATAATAGAAATTATTTAAGTAATTTGTTAAAATTTTAAACGATTTGATGAATAAAACTTATATTTTTACTTTATTAATTCAATTCAGGAAAATTTGTTTCTGAAAGGATTT…	0	2	0	1	M_1	0	0	0	0	0	1	1.04701627486438	1.04701627486438	26.0397830018083	553	valid_no_hit	NA	NA	NA	NA	No_hit	No_hit	No_hit	NA	NA	No_hit	No_hit	No_hit	TRUE	FALSE	NA	NA	NA	NA	NA	NA	Ac	Ac	TRUE	p4e->ESTScan	1	337	ttctatggaaatacttgaatttatgaaagcaggaataacaaatggaaacggatatacattgatgaaaaggccaacttccgaaaaaagttcctgcngaccattataattctgattggaaggtaggtttttaatgtttgaaatgttttgagacataagcaagggcaaaagagaaatacacacagttctatcaaaatcctctggattgaaaatgtttaaagcattcattttataaaaagtgaaataaaaaatattgaaatagttgaagaataaatattccaaggatgaataataatagaaattatttaagtaatttgttaaaattttaaacgatttgatGAATAAAACTTATATTTTTACTTTATTAATTCAATTCAGGAAAATTTGTTTCTGAAAGGATTT…	TRUE	atc
Acrassus_c19411	NA	NA	NA	GACGTGGATGAGGCAGCTGCGGAAGCTGCGGCCGCCGCCTCGCCCTTCTCTCCCGCGGACCAGTCCAAGCTCAAGCTGGCCATGCGCAAGTTCCTGGACGCGTGCGTGCTCGGCCTCGAAGCCAACAAGAAACTCGCCGAGAAGGGCGGCACAGACGCGGAGAGAGAATTCCAAGCGAACCTGGAACAACAATTCTCAGAGCTCACGGGAGTCATTCACCCTCTGATTCGCGAATCGGGCAAGAAGAAGAGCAAAAAGAAGGGAGTGAGATTCGGATGAGCGACCAGACGCGGCCTCGAACACACCCACCCACACACGCTTGCGATTTTCAGCACATTTGCGCTTCTGCTTCACGCCGTTGTCATTTACTCGTTCTCTTTTTCGCAACCGTGACACATT…	0	2	0	1	M_1	0	0	0	0	0	1	1.06190476190476	1.06190476190476	55.4761904761905	420	valid_no_hit	NA	NA	NA	NA	No_hit	No_hit	No_hit	NA	NA	No_hit	No_hit	No_hit	TRUE	FALSE	NA	NA	NA	NA	NA	NA	Ac	Ac	FALSE	p4e->ESTScan	1	418	gacgtggatgaggcagctgcggaagctgcggccgccgcctcgcccttctctcccgcggaccagtccaagctcaagctggccatgcgcaagttcctggacgcgtgcgtgctcggcctcgaagccaacaagaaactcgccgagaagggcggcacagacgcggagagagaattccaagcgaacctggaacaacaattctcagagctcacgggagtcattcaccctctgattcgcgaatcgggcaagaagaagagcaaaaagaagggaggagattcggatgagcgaccagacgcggcctcgaacacacccacccacacacgcttgcgattttcagcacatttgcgcttctgcttcacgccgttgtcatttactcgttctctttttcgcaaccgtgacacattt…	FALSE	gac
Acrassus_c19412	F30A10.1	UniRef100_A8P593	NA	TCCCTGTTCCAGACCGACAGCGGCGACGAGGCGCTGAGCTCCGGCGGTGTGACGTTCGACTGCTTCGTCAAGACGCTCAACTTCTTCAATGCGAGCACACCCGCAGCAGTCAAAATGGACGCGCTGTTCCGCGCCTATGATTGCGATGGCGATGGAATCGTGAGCGAGAAGGATCTCCGAGCCATGCTGCGATACTACGTCGGACCGCATCTCAGCGACATCACACTTAGAGTCATGGTWGAAAAACACAATGAAGCATGCACTGGCCAGGTGTGCAGAGATCGGACTACTGCCCAAACAGAAGGCGAAAGACGCAGGAGCAGCAGCAGCGACGACAACGACAGCAACCAAATCCACAGCCGATCGCAACAACACCGCGGAAGAGGAGCCATCATCCGA…	0	2	0	1	M_1	0	0	0	0	0	1	1.03921568627451	1.03921568627451	58.1699346405229	612	valid_no_hit	45.8	49.3	NA	NA	No_hit	No_hit	No_hit	744533	Vahlkampfiidae	undef	undef	Eukaryota	FALSE	FALSE	TRUE	No_hit	TRUE	No_hit	TRUE	No_hit	conserved	Ac	TRUE	p4e->ESTScan	1	613	tccctgttccagaccgacagcggcgacgaggcgctgagctccggcggtgtgacgttcgactgcttcgtcaagacgctcaacttcttcaatgcgagcacacccgcagcagtcaaaatggacgcgctgttccgcgcctatgattgcgatggcgatggaatcgtgagcgagaaggatctccgagccatgctgcgatactacgtcggaccgcatctcagcgacatcacacttagagtcatggtwgaaaaacacaatgaagcatgcactggccaggtgtgcagagatcggactactgcccaaacagaaggcgaaagacgcaggagcagcagcagcgacgacaacgacagcaaccaaatccacagccgatcgcaacaacaccgcggaagaggagccatcatccga…	FALSE	tgt
Acrassus_c19413	NA	NA	NA	ACCTGTCGTATGCATGCGCCGACCTCCCCGCGGGAACCAACCTCCTCGACGGTCATCCATGCGTCAACGCGGGGAACTTCAGCGGGCCGGTGCTCGGGGACAGATTCGCTACGGCAAACGCACTCCCCCCGCTGGACGCCAAGCAGGACTATTTCAACGTGGTCTTCTACACCGACTTGCCCGTGCCTGCCGGATATGAGCCCACGATCCCAACAACCAACACGGACTTGTCGACAGGAGTTGCCGCTGGGCCAGGCAGCAGCAGCACTGCATCTTCTTCGACTCTGAGCGGCAGCAGCGGCAGTTCGACTGGTTCCGGCTCTGTGGTTCCGCCCGCCTCGACGTCGGCCTCGTCCTCCACTGGCTCTCCATCAACCGTCATCGTTGGCGGAGGAGATG…	0	2	0	1	M_1	0	0	0	0	0	1	1.05102040816327	1.05102040816327	62.4489795918367	490	valid_no_hit	NA	NA	NA	NA	No_hit	No_hit	No_hit	NA	NA	No_hit	No_hit	No_hit	TRUE	FALSE	NA	NA	NA	NA	NA	NA	Ac	Ac	TRUE	p4e->ESTScan	3	489	ACctgtcgtatgcatgcgccgacctccccgcgggaaccaacctcctcgacggtcatccatgcgtcaacgcggggaacttcagcgggccggtgctcggggacagattcgctacggcaaacgcactccccccgctggacgccaagcaggactatttcaacgtggtcttctacanccgacttgcccgtgcctgccggatatgagcccacgatcccaacaaccaacacggacttgtcgacaggagttgccgctgggccaggcagcagcagcactgcatcttcttcgactctgagcggcagcagcggcagttcgactggttccggctctgtggttccgcccgcctcgacgtcggcctcgtcctccactggctctccatcaaccgtcatcgttggcggaggagat…	FALSE	agc
Acrassus_c19414	NA	NA	NA	TCTTTGTGAGTGTGCGTTTGGTGGTTTGAGGTCGTTGTATTGGAGGGGTTATTTGGAGATGACTGGAAGGGGGGAAAGGCGGTAAAGCAAAGTCGTCTGCTAAGGCTAAAACTCGATCAAGTAGGGCTGGACAGCGGATCGGACGATGGATCCGAGGGAGAGGAGGAGGCGCCAGAGGGCGGACTCGCGGCGTTCTACGGAAAGAACTTCGGCGAGAACGGCGAAGATGACGAGGAGGACGATGATGACTTCGCTGGCGAGGCTGCTCCGGCCGCGGAAGGCGCGGCAGAGGACGACGAGGAAGGCGTGGAGGAGGACGAGGAAGGAGACGAGGCCGCCGCGGCCGCCGGAGGAGAGAAGCGAAAGACTGCAGAGGAGGGAACGGACGACGGGGATGAG…	0	2	0	1	M_1	0	0	0	0	0	1	1.30485436893204	1.0504854368932	57.4757281553398	515	valid_no_hit	NA	NA	NA	NA	No_hit	No_hit	No_hit	NA	NA	No_hit	No_hit	No_hit	TRUE	FALSE	NA	NA	NA	NA	NA	NA	Ac	Ac	FALSE	p4e->ESTScan	10	514	TCTTTGTGAgtgtgcgtttggtggtttgaggtcgttgtattggaggggttatttggagatgactggaaggggggaaaggcggtaaagcaaagtcgtctgctaaggctaaaactcgatcaagtagggctggacagcggatcggacgatggatccgagggagaggaggaggcgccagagggcggactcgcggcgttctacggaaagaacttcggcgagaacggcgaagatgacgaggaggacgatgatgacttcgctggcgaggctgctccggccgcggaaggcgcggcagaggacgacgaggaaggcgtggaggaggacgaggaaggagacgaggccgccgcggccgccggaggagagaagcgaaagactgcagaggagggaacggacgacggggatgag…	TRUE	gtg
Acrassus_c19415	NA	NA	NA	GAGTCACTAGAAAATTTAATAAAACAACCTTAACAAAAAAATTAAATAAAAAGACTAATTAAAAAAAATTTTTTTTCCTAATTCTTCGTTGTTGTAACCTGATCGGTTGTCTGTTTAGTCTTATCTTCTGATTCACCTGAGCTTGAGCTGCTGTCGTTTGATGAGTTAGCCGCTGCAGCTGCTCTTGCTCGCGCCGTCGAGCCAACACATTCAGTTTTGAAATTCGTTTCATCAGCCTTGTCAGTGCCATTTTCTTTACTTTTGTTTTTTAATTCCAATCAATGTGCATTTGATCTTGTATTTCGACGTCGAGCCGGTATTATTATCATTCGATGTACTAGCACTAATATAATGAAACCAACTGTGAACAATATGTCACAAATTGTCATCTTGACCATG…	0	2	0	1	M_1	0	0	0	0	0	1	1.05186721991701	1.05186721991701	37.551867219917	482	valid_no_hit	NA	NA	NA	NA	No_hit	No_hit	No_hit	NA	NA	No_hit	No_hit	No_hit	TRUE	FALSE	NA	NA	NA	NA	NA	NA	Ac	Ac	TRUE	p4e->ESTScan	78	483	GAGTCACTAGAAAATTTAATAAAACAACCTTAACAAAAAAATTAAATAAAAAGACTAATTAAAAAAAATTTTTTTTCctaattcttcgttgttgtaacctgatcggttgtctgtttagtcttatcttctgattcacctgagcttgagctgctgtcgtttgatgagttagccgctgcagctgctcttgctcgcgccgtcgagccaacacattcagttttgaaattcgtttcatcagccttgtcagtgccattttctttcttttgttttttaattccaatcaatgtgcatttgatcttgtatttcgacgtcgagccggtattattatcattcgatgtactagcactaatatnaatgaaaccaactgtgaacaatatgtcacaaattgtcatcttgaccatg…	FALSE	gcg
Acrassus_c19416	NA	UniRef100_A8QHL8	Src substrate cortactin, putative	AGCACGAAAGCCAAAAAGGTGCTGCGCTTGGTTATGGAGGAAAATATGGTGTGCAGAAAGACAGAGTCGATAAAAATAGCTGTTGGATGGGAGTGAAAAAGTTAGAGCTTTCTAAACATGAAAGCCAGAAAGATTATGCAACTGGTTTTGGCGGTAAGCATGGCGTTCAAATGGACAGGCAAGATAAATCAGCTGCTGGTTATGAGTATCACACAGATTTAGCTTTGCATGAAAGCCAAAGAGATTATTCCAAAGGTTTTGGAGGAAAATATGGAGTCCAGGAAGATCGCAAAGACAAGTCTGCTGTTGGTTGGGATGATCATGAAAGTCTTCAAAAGCATGAAAGCCAAACGGATTACAAAAAAGGTTTTGGCGGTAAATTTGGTGTTCAGACAGATC…	0	2	0	1	M_1	0	0	0	0	0	1	1.05739514348786	1.05739514348786	41.7218543046358	453	valid_no_hit	190	NA	7209	Onchocercidae	Nematoda	Metazoa	Eukaryota	6253	Ascarididae	Nematoda	Metazoa	Eukaryota	TRUE	FALSE	TRUE	TRUE	TRUE	TRUE	TRUE	TRUE	conserved	conserved	FALSE	p4e->BLAST-similarity	3	453	AGcacgaaagccaaaaaggtgctgcgcttggttatggaggaaaatatggtgtgcagaaagacagagtcgataaaaatagctgttggatgggagtgaaaaagttagagctttctaaacatgaaagccagaaagattatgcaactggttttggcggtaagcatggcgttcaaatggacaggcaagataaatcagctgctggttatgagtatcacacagatttagctttgcatgaaagccaaagagattattccaaaggttttggaggaaaatatggagtccaggaagatcgcaaagacaagtctgctgttggttgggatgatcatgaaagtcttcaaaagcatgaaagccaaacggattacaaaaaaggttttggcggtaaatttggtgttcagacagatc…	FALSE	cac
Acrassus_c19417	NA	NA	NA	CTTTTAGTACACTTTAACAATTTTTTATTGAATTACGAAAACAAGTTTTTAGTACAGCTTCGTAAATTCACTGAAATTGTTATGCAAACGTTCTCTATTGTATGTTTTACTTTTGAATCGGTTGTCTGCGTTTGCGCATACGTAGTGAATGTATTGAATTCTGGGTTTTATCTAAAATTTAAAATATTTTTGATGGGCGTATGTATGATGATTCCTCATCGTTCTTAGTCGAAGAGGAATATACTACCTCAATCTACAGTGTTTATGATGCTTATAGCTGTGCGTAAGCCTAAAATGTTTGCGATGTTATCTACTCTTTTTCTTACCTCAGTGTTGT	0	2	0	1	M_1	0	0	0	0	0	1	1.07715133531157	1.07715133531157	32.3442136498516	337	valid_no_hit	NA	NA	NA	NA	No_hit	No_hit	No_hit	NA	NA	No_hit	No_hit	No_hit	TRUE	FALSE	NA	NA	NA	NA	NA	NA	Ac	Ac	FALSE	p4e->ESTScan	1	337	cttttagtacactttaacaattttttattgaattacgaaaacaagtttttagtacagcttcgtaaattcactgaaattgttatgcaaacgttctctattgtatgttttacttttgaatcggttgtctgcgtttgcgcatacgtagtgaatgtattgaattctgggttttatctaaaatttaanaatatttttgatgggcgtatgtatgatgattcctcatcgttcttagtcgaagaggaatatactacctcatctacagtgtttatgatgcttatagctgtgcgtaagcctaaaatgtttgcgatgttatctactctttttcttacctcagtgttgT	FALSE	ctt
Acrassus_c19419	Y37D8A.16	UniRef100_A8Q8G7	Putative uncharacterized protein	GGAATGAATATCAATGTGTAAAACTTAGACCAAAATTTCTACGCAGTTGTTAATTCACAAAAAACTAAAAATAAAAGGCGAAAAATCTGAGTAATGAATTCCACACAAAACATATAAATACTAAAAAGATTGATTGATGTTTTTTTTAAAAAAAACAGAATTTGGATTTTTTAAAAATTACAGCCATCCATCCGAAGTATTCTCCAGTATCAATAATTGTTCTTTGGGAAACTGTTCCGCAGATTCCGCATATTAGCATCCATGAGATTATGCCAACTCCACAAAAAACAACTTCGGAAAGAGCGCAATTTGTTGTTGAGGTATTTTGTCGATTATCCATAACTTTTCTTTGAAGTATACAATACATTAGAATGGATACAACACAATAAAGTAAAGTAA…	0	2	0	1	M_1	0	0	0	0	0	1	1.05820105820106	1.05820105820106	30.5114638447972	567	valid_no_hit	65.9	115	NA	NA	No_hit	No_hit	No_hit	6238	Rhabditidae	Nematoda	Metazoa	Eukaryota	TRUE	FALSE	TRUE	TRUE	FALSE	FALSE	FALSE	FALSE	Nematoda	Nematoda	TRUE	p4e->BLAST-similarity	176	470	GGAATGAATATCAATGTGTAAAACTTAGACCAAAATTTCTACGCAGTTGTTAATTCACAAAAAACTAAAAATAAAAGGCGAAAAATCTGAGTAATGAATTCCACACAAAACATATAAATACTAAAAAGATTGATTGATGTTTTTTTTAAAAAAAACAGAATTTGGATTTTTTAAAaattacagccatccatccgaagtattctccagtatcaataattgttctttgggaaactgttccgcagattccgcatattagcatccatgagattatgccaactccacaaaaaacaacttcggaaagagcgcaatttgttgttgaggtattttgtcgattatccataacttttctttgaagtatacaatacattagaatggatacaacacaataaagtaaagtaa…	TRUE	gat
Acrassus_c19426	C27H6.8	UniRef100_A8QEL7	Hypothetical UPF0160 protein C27H6.8 in chromosome V, putative	ACGAGATAGTAAGGACTCGTGATCCAGCTAAACTGGATGCCTGCGACATTGTCGTGGATGTGGGCTCGATATATGATCACTCAAAGAAGCGCTACGACCACCATCAAAAAGAATTCAACGAAACCATGCAGACACTTGGAGTTCTCGACTTCAATACAAAACTAGAGTTCAGCAGGGCTGGTCTATGCTCATTATGGCAAACAACTTATTGCGGAGCTTTTGGGTTGTTCCCATGAGGACAAAATGGTGGCAATCTTCTATCGGAAGCTTTATGAGACATTTGTTGAGGCCGTAGATGCTGTCGATAACGGAATTCCTCAATATGATGGTACTCCAAGATACTACATGTCCGGTGGTCTTTCTGGTCGCGTAGGTCACCTTAATCCGCACTGGAATGAA…	0	2	0	1	M_1	0	0	0	0	0	1	1.03603603603604	1.03603603603604	46.0960960960961	666	valid_no_hit	169	213	NA	NA	No_hit	No_hit	No_hit	8355	Pipidae	Chordata	Metazoa	Eukaryota	FALSE	FALSE	TRUE	TRUE	TRUE	TRUE	TRUE	TRUE	conserved	conserved	FALSE	p4e->BLAST-similarity	3	666	ACgagatagtaaggactcgtgatccagctaaactggatgcctgcgacattgtcgtggatgtgggctcgatatatgatcactcaaagaagcgctacgaccaccatcaaaaagaattcaacgaaaccatgcagacacttggagttctcgacttcaatacaaaactaagttcagcagggctggtctatgctcattatggcaaacaacttattgcggagcttttgggttgttcccatgaggacaaaatggtggcaatcttctatcggaagctttatgagacatttgttgaggccgtagatgctgtcgataacggaattcctcaatatgatggtactccaagatactacatgtccggtggtctttctggtcgcgtaggtcaccttaatccgcactggaatgaag…	FALSE	gag
Acrassus_c19430	R07E5.8	UniRef100_A8QG08	Ku70/Ku80 beta-barrel domain containing protein	GGCGAAAGCACTTACTAAGGGCGATATAATTAAGGGTTATAATTTGGCTCGAATATTGTTCCATTTAATGATGCCGATGAAAAGGAATATGGGTGGTCCAGAGAACCGAGATGCATGAAGCTGATTCATTTCACTAAACGCTCTAATATTTTGAATCATTATCTGATGGACCAAAGCGCATATTTTTGTATTCCTCCAGCGGATGATAAGGATGGATATGTCGCTATTTCGGCATTAGTCGATGGGATGCTCGCGGAGAACTCGGTCGCCCTTGTACGTTATGTTTACAATGCTGCTTCTGTGCCAAAATTATGCGCGTTGTTTCCTCGTTT	0	2	0	1	M_1	0	0	0	0	0	1	1.07228915662651	1.07228915662651	41.8674698795181	332	valid_no_hit	127	52	NA	NA	No_hit	No_hit	No_hit	6253	Ascarididae	Nematoda	Metazoa	Eukaryota	TRUE	FALSE	TRUE	FALSE	TRUE	FALSE	TRUE	FALSE	conserved	Clade3	FALSE	p4e->BLAST-similarity	34	331	GGCGAAAGCACTTACTAAGGGCGATATAATTAAgggttataatttggctcgaatattgttccatttaatgatgccgatgaaaaggaatatgggtggtccagagaaccgagatgcatgaagctgattcatttcactaaacgctctaatattttgaatcattatctgatggaccaaagcgcatatttttgtattcctccagcggatgataaggatggatatgtcgctatttcggcattagtcgatgggatgctcgcggagaactcggtcgcccttgtacgttatgtttacaatgctgcttctgtgccaaaattatgcgcgttgtttcctcgtTT	TRUE	ggg
Acrassus_c19434	B0491.8c	UniRef100_A8Q5J4	Voltage gated chloride channel family protein	AGGTACTCATTATCAATAGGGGCAGTGTACTGAAAGTACGTGGAATAAACTATATATTTTATTCGGAAGGATAAAAAGCAAATAAATTGAACTCACCCACCACAGCATAGAGGCCTGGATAAATTGGTGGTCCACTAGAACCACGAAGGCCATCTGGGAAAAGAATACCATGATTTCCCAATCAGTCGGCCACCGCTGCACCAATCACGAAGGACGGTACAAAAACACCTGCGGGAACATTGATTGAAATGCATATCGCAACTAGAACAAACTGCAACAACAAAATTGAGTGGTAGTATTCAAGAAAATATACAGAAAATATACTAAACTAGATCTTAACAGGTTCAACGATATCGTTTTTGAATTTTATTTAAGAAAACGTACAAACAAACCATTTGA…	0	2	0	1	M_1	0	0	0	0	0	1	1.04347826086957	1.04347826086957	34.2391304347826	552	valid_no_hit	84.7	91.3	NA	NA	No_hit	No_hit	No_hit	473542	Rhabditidae	Nematoda	Metazoa	Eukaryota	TRUE	FALSE	TRUE	TRUE	TRUE	FALSE	TRUE	FALSE	conserved	Nematoda	TRUE	p4e->BLAST-similarity	95	326	AGGTACTCATTATCAATAGGGGCAGTGTACTGAAAGTACGTGGAATAAACTATATATTTTATTCGGAAGGATAAAAAGCAAATAAATTGAACTCacccaccacagcatagaggcctggataaattggtggtccactagaaccacgaaggccatctgggaaaagaataccatgatttcccaatcagtcggccaccgctgcaccaatcacgaaggacggtacaaaaacacctgcgggaacattgattgaaatgcatatcgcaactagaacaaactgcaacaacaaaattgagtggtagtattcaagaaaatatacagaaaatatactAAACTAGATCTTAACAGGTTCAACGATATCGTTTTTGAATTTTATTTAAGAAAACGTACAAACAAACCATTTGA…	TRUE	agt
Acrassus_c19441	NA	NA	NA	CGCTTGCCTTTATTCTACTACCAAATAGAAAAACAGAAGCGTTTGTGTCGATGTTGTCGCATCTCAGAAATGCAATGGGTGATAGAAGTTTTCAACCAGCAGCCTTTATGGTTGAAATGGAACCTAATGTTACTGAAGCTATCAAAAAAGTATTTCCGAATATACCAGTCACCTACTGTTTTTTTCATTTATGTCATGCTATTCTCGAAGAAATAGAACGCCTTGGATTGACGTTTCAGTATAATAATGAGGGAAAAATTCGTCTAACWAGTTGCTTTGCTCAAGGCTTTGGCATTCGTGCCTGTATCTGATGTATACACGTTGATCAATCAACTTCTTGAATTGAAAGACTGGGGCTTGCTCCAGCCTTTGATTATATGGTTTTTCTCAACATATATT…	0	2	0	1	M_1	0	0	0	0	0	1	1.06846473029046	1.06846473029046	38.3817427385892	482	valid_no_hit	NA	NA	NA	NA	No_hit	No_hit	No_hit	NA	NA	No_hit	No_hit	No_hit	TRUE	FALSE	NA	NA	NA	NA	NA	NA	Ac	Ac	FALSE	p4e->ESTScan	1	481	cgcttgcctttattctactaccaaatagaaaaacagaagcgtttgtgtcgatgttgtcgcatctcagaaatgcaatgggtgatagaagttttcaaccagcagcnctttatggttgaaatggaacctaatgttactgaagctatcaaaaaagtatttccgaatataccagtcacctactgtttttttcatttatgtcatgctattctcgaagaaatagaacgccttggattgacgtttcagtataataatgagggaaaaattcgtcaacwagttgctttgctcaaggctttggcattcgtgcctgtatctgatgtatacacgttgatcaatcaacttcttgaattgaaagactggggcttgctccagcctttgattatatggtttttctcaacatatatt…	FALSE	cgc
Acrassus_c19442	NA	NA	NA	AATGCAAATTTCCGACAGTAATGGTTATCAGTAACAGCTTAGGGGAAAGGAAGACAAATAGTGACAGTATGCAGGAGGAAAAATAAAACAAATAACCAACTAGATTAACTAACGAATAACAATTGTCGCGTAAGACTAGACACATCATAGAGTTACTAGAGGAAAAATAGTTAACTACAAGAGATCGAATTTGTAAGAAATAGTGGGAAACCCGGTACGCTTTGTAGCCAAACTACACCTCCACATTCACGCGCGCCATCACCTCCCCGCTCCTCTACTCTGCGTTGATACACTGCT	0	2	0	1	M_1	0	0	0	0	0	1	1.07744107744108	1.07744107744108	40.7407407407407	297	AcrRNA	NA	NA	NA	NA	No_hit	No_hit	No_hit	NA	NA	No_hit	No_hit	No_hit	FALSE	FALSE	NA	NA	NA	NA	NA	NA	Ac	Ac	TRUE	p4e->LongestORF	2	233	AatgcaaatttccgacagtaatggttatcagtaacagcttaggggaaaggaagacaaatagtgacagtatgcaggaggaaaaataaaacaaataaccaactagattaactaacgaataacaattgtcgcgtaagactagacacatcatagagttactagaggaaaaatagttaactacaagagatcgaatttgtaagaaatagtgggaaacccggtacgctttgtagccaaaCTACACCTCCACATTCACGCGCGCCATCACCTCCCCGCTCCTCTACTCTGCGTTGATACACTGCT	TRUE	ttt
Acrassus_c19444	NA	NA	NA	GTGGCCCCATTTATCCCATTGGCGTCCGACAGGTGATTCTGTGGTTGCGAAAATCCGGGCCCAGTCCAAGTCTGCAAGGCTTTTTCATCGTAATCCTCGTACACTGGCGTTACAGCATTTGGATCGTACCTCTCTGGATCATATGTAACTGCCGTTCCGTAGTAGTCATCGTACTCTTGCCGAAGAGGCTTGCCACAGACAAAAGCCGTCCCCAGAAGAAGCAGAGCAAGCAAGCGAATCATCACGAGAGCCGATGTTC	0	2	0	1	M_1	0	0	0	0	0	1	1	1	51.7374517374517	259	valid_no_hit	NA	NA	NA	NA	No_hit	No_hit	No_hit	NA	NA	No_hit	No_hit	No_hit	TRUE	FALSE	NA	NA	NA	NA	NA	NA	Ac	Ac	TRUE	p4e->ESTScan	1	259	gtggccccatttatcccattggcgtccgacaggtgattctgtggttgcgaaaatccgggcccagtccaagntctgcaaggctttttcatcgtaatcctcgtacactggcgttacagcatttggatcgtacctctctggatcatatgtaactgccgttccgtagtagtcatcgtactcttccgaagaggcttgccacagacaaaagccgtccccagaagaagcagagcaagcaagcgaatcatcacgagagccgatgttC	FALSE	aac
Acrassus_c19445	W08D2.7	UniRef100_A8PDP5	Helicase, putative	ACAAAGGGCTACGGCGTATTCAGCAACAACTGTCTTTCCCGCTGAAGTATGAGCAGCAACAAATACAGAATCATTGTATTCCAAACAAAGAACAGCTTGCTTTTGAAACAAATCTAACTCGAAGGGTATTACTTTTTAATTTAGTTTTTTCTAACGAATTGTACCCAATAAGGCTTCTTGGAGCATCAAATACAGCAGCATGACTGAAAGCATCATTATCAATAATAGGAGTTCGTCGTAAAGCCACTTCCTGTATTGCTGGCAAAGTTGGCGCCTCTATGAGAGTAACGTTTAAATCATCATGGCTATCACACTCAGATTCGTCGCTTGTTTCAGATGGTTCTTTTGGTTCGAGCTCAACTACTTCAGGCGGTTCTGGAATCAATATGGGTGCTCCTC…	0	2	0	1	M_1	0	0	0	0	0	1	1.05582524271845	1.05582524271845	39.8058252427184	412	valid_no_hit	74.7	68.6	510516	Trichocomaceae	Ascomycota	Fungi	Eukaryota	6334	Trichinellidae	Nematoda	Metazoa	Eukaryota	FALSE	FALSE	TRUE	No_hit	TRUE	No_hit	TRUE	No_hit	conserved	Ac	TRUE	p4e->BLAST-similarity	1	127	acaaagggctacggcgtattcagcaacaactgtctttcccgctgaagtatgagcagcaacaaatacagaatcattgtattccaaacaaagaacagcttgcttttgaaacaaatctaactcgaagggTATTACTTTTTAATTTAGTTTTTTCTAACGAATTGTACCCAATAAGGCTTCTTGGAGCATCAAATACAGCAGCATGACTGAAAGCATCATTATCAATAATAGGAGTTCGTCGTAAAGCCACTTCCTGTATTGCTGGCAAAGTTGGCGCCTCTATGAGAGTAACGTTTAAATCATCATGGCTATCACACTCAGATTCGTCGCTTGTTTCAGATGGTTCTTTTGGTTCGAGCTCAACTACTTCAGGCGGTTCTGGAATCAATATGGGTGCTCCTC…	TRUE	ccc
Acrassus_c19450	NA	NA	NA	TATCTTAATTTTGTATATATTTTAACATTTTGTAAATACTATTCATTTGTAATGATACTATTCGCTCAAGTAGATAAGGTATTTCTGTTTGGGTTTATTTCGATTTACTCATTGTTATTGAGTAGATACAGCGTTGTGATGGATTCCATCAGAAGCTTTCTTTCTAATTAGATTTATCTATAATCTAATAACCAATTATTTTTAAGCTACGTTGATGTTCTTTGCCTTTTCCGAAATTTTTTCGAAATATATTGGTTTTTCATACGTTTTTATGTTACATAAATTACTATTTTTGGACCG	0	2	0	1	M_1	0	0	0	0	0	1	1.08333333333333	1.08333333333333	26.3333333333333	300	valid_no_hit	NA	NA	NA	NA	No_hit	No_hit	No_hit	NA	NA	No_hit	No_hit	No_hit	TRUE	FALSE	NA	NA	NA	NA	NA	NA	Ac	Ac	FALSE	p4e->LongestORF	1	169	tatcttaattttgtatatattttaacattttgtaaatactattcatttgtaatgatactattcgctcaagtagataaggtatttctgtttgggtttatttcgatttactcattgttattgagtagatacagcgttgtgatggattccatcagaagctttctttctaatTAGATTTATCTATAATCTAATAACCAATTATTTTTAAGCTACGTTGATGTTCTTTGCCTTTTCCGAAATTTTTTCGAAATATATTGGTTTTTCATACGTTTTTATGTTACATAAATTACTATTTTTGGACCG	FALSE	tat
Acrassus_c19454	NA	NA	NA	GTCACCAAAATAAAATCTTAATTACGCGAGGGACCATACTGTGAATGATTCTCTAAAATTTTGTGCGCACATGGAATCAATCACAGTTATTGAGCGATGATCTAGTTAAAAGCTTCGGCGGCAGCCCTAAGCGGGGATAAAGCGAAATTTGGTGAAGTTTGAGATTTGGAGCATTTTCGTATTACTTTCGATTTTATTGTCTTATGAAATTTTGCCAATATTGATATTGGTTATATATATATTGTTGGCCTATAAATTTCTTGTGGATGTTTCAGTATGAAATTGAACTTTTCTCTTGTATGTGTGTGATGTTAATTACGTTTTGTTCTTTGAATTTGTCCAAAATTAGATATCAGTATCATATCAAATATAAGATTACCTTAAATTTTACTATCCATA…	0	2	0	1	M_1	0	0	0	0	0	1	1.03630862329803	1.03630862329803	29.500756429652	661	valid_no_hit	NA	NA	NA	NA	No_hit	No_hit	No_hit	NA	NA	No_hit	No_hit	No_hit	TRUE	FALSE	NA	NA	NA	NA	NA	NA	Ac	Ac	FALSE	p4e->LongestORF	225	405	GTCACCAAAATAAAATCTTAATTACGCGAGGGACCATACTGTGAATGATTCTCTAAAATTTTGTGCGCACATGGAATCAATCACAGTTATTGAGCGATGATCTAGTTAAAAGCTTCGGCGGCAGCCCTAAGCGGGGATAAAGCGAAATTTGGTGAAGTTTGAGATTTGGAGCATTTTCGTATTACTTTCGATTTTATTGTCTTATGAAATTTTGCCAATATTGAtattggttatatatatattgttggcctataaatttcttgtggatgtttcagtatgaaattgaacttttctcttgtatgtgtgtgatgttaattacgttttgttctttgaatttgtccaaaattagatatcagtatcatatcaaatataagattaccttaaattttactatccata…	TRUE	tat
Acrassus_c19456	NA	NA	NA	CTGAAAAATACGAACAGATAGAAAATGTTTAGTGTTTCTAAATAAAATACAATATTTTAAGATTTAAATAATCAGACATTCTACAGACCAATGAGAATCCCAATCTAGTTTCTTGTACTTACCTCGTCCTTCAAATAGATAACGCATACTCTTGATGAAAAGTTATTTACGGTATCTTCTAATATCAATCAACATTTTGTCCTAACTATTATAACGTAAAAATAAATTAAATTCTAAAGAATATCTCGTTTTAAAGAATATCTCCGAGGCAGTTTTTGCGAAGTAAATGTTGTTGTCCCATGAAAGAAAATTAAAGCATCCTAATTTCTAGAAAATTTAATGATTAAACATTGTAAAACTTCTTGATTATTCTGCCTTTTTCCAAGCAATAATTTATTA…	0	2	0	1	M_1	0	0	0	0	0	1	1.03041362530414	1.03041362530414	26.0340632603406	822	valid_no_hit	NA	NA	NA	NA	No_hit	No_hit	No_hit	NA	NA	No_hit	No_hit	No_hit	TRUE	FALSE	NA	NA	NA	NA	NA	NA	Ac	Ac	TRUE	p4e->ESTScan	318	735	CTGAAAAATACGAACAGATAGAAAATGTTTAGTGTTTCTAAATAAAATACAATATTTTAAGATTTAAATAATCAGACATTCTACAGACCAATGAGAATCCCAATCTAGTTTCTTGTACTTACCTCGTCCTTCAAATAGATAACGCATACTCTTGATGAAAAGTTATTTACGGTATCTTCTAATATCAATCAACATTTTGTCCTAACTATTATAACGTAAAAATAAATTAAATTCTAAAGAATATCTCGTTTTAAAGAATATCTCCGAGGCAGTTTTTGCGAAGTAAATGTTGTTGTCCCATGAAAGAAAATTAAAGCatcctaatttctagaaaatttaatgattaaacattgtaaaacttcttgattattctgcctttttccaagcaataatttatta…	TRUE	atg
Acrassus_c19458	NA	NA	NA	AATTTGAGAATTTAAAACTTATTTCAGTATATACTTAGAGTGGATTCATGTAAGCAAGAGGAAATTGGAAGAATTCTCAATACAAATTTTATATTGTACAAACACAATTTTAGACCGTAAAAATCTTCCTGCATTTGATAAACAATAATCATGAATTACGGAAATCTAATTCTAAGCTTAAGGCCAACGAAACATTTCTTACCATGTTATTAATTAATCCAAAATTTTGGTAAAGTTTATCGTATCTTCCAGAATCGATCCCAGTTTTCTTTCGGAGATATATTTACTTCCACCAGTTGCCAAATCATGGGAACATATGTATTTAATTTCATACATATAATCAATTAGGTATGTGTTGTATAATTATATCGTAAAATAATATAATCACTATTTGTAAAA…	0	2	0	1	M_1	0	0	0	0	0	1	1.03931623931624	1.03931623931624	27.008547008547	585	valid_no_hit	NA	NA	NA	NA	No_hit	No_hit	No_hit	NA	NA	No_hit	No_hit	No_hit	TRUE	FALSE	NA	NA	NA	NA	NA	NA	Ac	Ac	FALSE	p4e->LongestORF	398	587	AATTTGAGAATTTAAAACTTATTTCAGTATATACTTAGAGTGGATTCATGTAAGCAAGAGGAAATTGGAAGAATTCTCAATACAAATTTTATATTGTACAAACACAATTTTAGACCGTAAAAATCTTCCTGCATTTGATAAACAATAATCATGAATTACGGAAATCTAATTCTAAGCTTAAGGCCAACGAAACATTTCTTACCATGTTATTAATTAATCCAAAATTTTGGTAAAGTTTATCGTATCTTCCAGAATCGATCCCAGTTTTCTTTCGGAGATATATTTACTTCCACCAGTTGCCAAATCATGGGAACATATGTATTTAATTTCATACATATAATCAATTAGGTATGTGTTGTATAATTATATCGTAAAATAATATAATCACTATTTGTAAaa…	TRUE	aaa
Acrassus_c19460	NA	NA	NA	GCCGATCACTGTCCCCCACGTCTTCAAAGAATTTCTTGTAGACAATTCGAAAACCAGCCAAGGTCACCATTTTCTTCAGCTTTGACAACCGAATAGCAGCTGCATCCTGGGGTGCGTCGCTCTTTTTTCCTTTCTTCCTTGCCCGATCTTTCTTTCCAGAGGTGTCCTTTTCGGATGTTTTGTTCTCCTCGTCTGATGAGGAAGCATTGTCCTTGTCGACCTTTTCGGTGTGACTCTTCAAACTGCGACGCTTCTTCGGCTTCTTCCTTTTAGTATTTTCGCCTTCGCCCTCGCTACCATCACTGTCCTTTTGTTCAGTTTTCTTTAAGGACACCTCTTTGGACGAGTCATCGGATGGCTGAGGCTTGGACTTGTCATCGTTGTCCTCACTGCTACTAG…	0	2	0	1	M_1	0	0	0	0	0	1	1.05021520803443	1.05021520803443	47.7761836441894	697	valid_no_hit	NA	NA	NA	NA	No_hit	No_hit	No_hit	NA	NA	No_hit	No_hit	No_hit	TRUE	FALSE	NA	NA	NA	NA	NA	NA	Ac	Ac	TRUE	p4e->ESTScan	2	695	Gccgatcactgtcccccacgtcttcaaagaatttcttgtagacaattcgaaaaccagccaaggtcaccattttcttcagctttgacaaccgaatagcagctgcatcctggggtgcgtcgctcttttttcctttcttccttgcccgatctttctttccagaggtgtccttttcggatgttttgttctcctcgtctgatgaggaagcattgtccttgtcgaccttttcggtgtgactcttcaaactgcgacgcttcttcggcttcttccttttagtattttcgccttcgccctcgctaccatcactgtccttttgttcagttttctttaaggacacctctttggacgagtcatcggatggctgaggcttggacttgtcatcgttgtcctcactgctactag…	FALSE	gag
Acrassus_c19463	C39E6.4	UniRef100_A8PZL2	Homeobox domain containing protein	TACAAATAAAATAGAAGGAATAATTTACCAATAGAAGAAAAAAGAAAACAACGAACAGTTTTTTAGTAGACAACAGGTGTCACAATTGGAAATGACATTCGATTTGAAGCGGTACCTTTCAAGTCAAGAAAGGGCCCAGCTGGCTTCAACTCTTCGACTCACGGAGACACAAGTTAAAATTTGGTTTCAAAATCGTCGAAACAATGGAAACGGCAGGCTTTAACAGAAAATGATAGCTCCACCACAATCACACTTCAAAAAGGCAATGTGTTTTCAACTTCAATTTCAAATTTTGCATCACAATCCAGAAGAGGTACAACCAGCCAACAACCAAATCCGAGTTTTAATATGGGACCCCTTTCTACACTTACCTCTTCTCTCGTTCATCCAGCAGTTTTA…	0	2	0	1	M_1	0	0	0	0	0	1	1.05575539568345	1.05575539568345	39.7482014388489	556	valid_no_hit	80.1	71.6	121224	Pediculidae	Arthropoda	Metazoa	Eukaryota	6253	Ascarididae	Nematoda	Metazoa	Eukaryota	TRUE	FALSE	TRUE	FALSE	TRUE	FALSE	FALSE	FALSE	Metazoa	Clade3	FALSE	p4e->BLAST-similarity	38	374	TACAAATAAAATAGAAGGAATAATTTACCAATAGAAGaaaaaagaaaacaacgaacagttttttagtagacaacaggtgtcacaattggaaatgacattcgatttgaagcggtacctttcaagtcaagaaagggcccagctggcttcaactcttcgactcacggagacacaagttaaaatttggtttcaaaatcgtcgaaacaatggaaacggcaggctttaacagaaaatgatagctccaccacaatcacacttcaaaaaggcaatgtgttttcaacttcaatttcaaattttgcatcacaatccagaagaggtacaaccagccaacaaccaaatccgagttttaatatgggacccctttctacacttacctCTTCTCTCGTTCATCCAGCAGTTTTA…	TRUE	aaa
Acrassus_c19464	NA	NA	NA	GTAGTCGTGTCGTCCACCACAGGCCCTCTGAGCTACGCGCCAAAGGTGGCCGGCTCCACCGTCCTCAAAGCCAACCCGGTCCTGCTGACGCGCGACGAGAATCGSRRGCAGGTGCTCAAGATGTACAGGAAGATCGTGAGAAGCGTGCCCAGAATCCTGCTGGCGTACGAAGTGACTGGAGGCCCGCAGTTGGAGCGTCAGGTGATCGGCAACATCCGCCACCACTTCGGGCGCAACAAAGNTGTCACGGATCCGGGTGTCACGGCGTGCTCAGGCACAAGGCTGAGATGGAGGTGACCGAGTC	0	2	0	1	M_1	0	0	0	0	0	1	1.11513157894737	1.11513157894737	62.5	304	valid_no_hit	NA	NA	NA	NA	No_hit	No_hit	No_hit	NA	NA	No_hit	No_hit	No_hit	TRUE	FALSE	NA	NA	NA	NA	NA	NA	Ac	Ac	FALSE	p4e->ESTScan	1	304	gtagtcgtgtcgtccaccacaggccctctgagctacgcgccaaaggtggccggctccaccgtcctcaaagccaacccggtcctgctgacgcgcgacgagaatcgsrrgcaggtgctcaagatgtacaggaagatcgtgagaagcgtgcccagaatcctgctggcgtacgaagtgactggaggcccgcagttggagcgtcaggtgatcggcaacatccgccaccacttcgggcgcaacaaagntgtcacggatccgggtgtcacggcngtgctcaggcacaaggctgagatggaggtgaccgagTC	FALSE	gta
Acrassus_c19470	K10B3.8	UniRef100_P48812	NA	CGTACACAAGATCAAGGTCCACAACAGCAAGGACCCCGCCGAGATTCCATGGGGACACGATGGAGCGGAGTACATTGTCGAGTCGACCGGTGTGTTCACGACAGTCGAGAAGGCGTCGGCTCACTTGAAGGGTGGCGCTAAGGAGGTTTTCATCTCCGCGCCATCGGTCGATGCACCGATGTTTGTGATGGGAGTGAACAACGAGACCTACAACGCTGCCAACAATCACATCATTCCAGCGTCTACTGGTGCCGCTAAGGCTGTCGGCAAGGTTATTCCTGCTCTCAATGGTAAGCTGACCGGTATGGCCTTCCGTGTGCCAACTCCTGATGTGTCCGTGGTTGACCTCACCTGCCGTCTTGAGAAGCCAGCCAGCATGGATGACATCAAGAAGGTCGT…	0	2	0	1	M_1	0	0	0	0	0	1	1.02655889145497	1.02655889145497	50.6928406466513	866	eelmRNA	300	298	6289	Haemonchidae	Nematoda	Metazoa	Eukaryota	6289	Haemonchidae	Nematoda	Metazoa	Eukaryota	FALSE	FALSE	TRUE	TRUE	TRUE	TRUE	TRUE	TRUE	conserved	conserved	FALSE	p4e->BLAST-similarity	5	620	CGTAcacaagatcaaggtccacaacagcaaggaccccgccgagattccatggggacacgatggagcggagtacattgtcgagtcgaccggtgtgttcacgacagtcgagaaggcgtcggctcacttgaagggtggcgctaaggaggttttcatctccgcgccatcggtcgatgcaccgatgtttgtgatgggagtgaacaacgagacctacaacgctgccaacaatcacatcattccagcgtctactggtgccgctaaggctgtcggcaaggttattcctgctctcaatggtaagctgaccggtatggccttccgtgtgccaactcctgatgtgtccgtggttgacctcacctgccgtcttgagaagccagccagcatggatgacatcaagaaggtcgt…	TRUE	cac
Acrassus_c19472	NA	NA	NA	AGCGCCTTCTTTCCTTCCGGCCCCACTCTTCCTCCTCCGGTCAAGTCACAGCCACCCATGCCGCCCGCGCAACAGTATGGACAGTATCCGCCTCCACAGCAGCAGTATCATCCGCAGCAACTGCATCATCCACAACAGCCGCATCCAAGTTACGCTGCGCCGCCGCAATCCTATGCTCCTCCTCAAGCCGCTTATTCGCAGCAGCAACAGTACGGACAGCATCCCCCGCTCAGCATTTTCCASACAGTGGTATCAACGCAGTAGTTACGGGGGGAGGTAGAAAACTGCTGAAGCAGAGGAAGTATGCAAGAAAGTTGAATCACAAACTGGAGTGGAACCAGCTGCAGTAGTAGTCCAACTAAATAACAACTTTTATTGTTCATAATATGGTCTCTACAT…	0	2	0	1	M_1	0	0	0	0	0	1	1.05097087378641	1.05097087378641	51.9417475728155	412	valid_no_hit	NA	NA	NA	NA	No_hit	No_hit	No_hit	NA	NA	No_hit	No_hit	No_hit	TRUE	FALSE	NA	NA	NA	NA	NA	NA	Ac	Ac	TRUE	p4e->ESTScan	3	384	AGcgccttctttccttccggccccactcttcctcctccggtcaagtcacagccacccatgccgcccgcngcaacagtatggacagtatccgcctccacagcagcagtatcatccgcagcaactgcatcatccacaacagccgcatccaagttacgctgcgccgccgcaatcctatgctcctcctcaagccgcttattcgcagcagcaacagtacggacagctcccccgctcagcattttccasacagtggtatcaacgcagtagttacggggggaggtagaaaactgctgaagcagaggaagtatgcaagaaagttgaatcacaaactggagtggaaccagctgcagtagtagtccaactaaataacaacttttattgttcatTATGGTCTCTACATTG…	TRUE	atg
Acrassus_c19473	NA	UniRef100_A8QBA7	Phosphatidylinositol 3-and 4-kinase family protein	GGTGCTGGTGGCAATGTCAACACTGGTGCCGCAGGTGGTGGTGGCAGCAACGCTCCGAAAGCGAATCCGATCACCTCTGCGGGTGGCGCGGTGGGCCACATTCCCCTGGAGGAGCCCCCCCTGGACTCCGACAGCAGCTCCAACGAGGTGCTCAACGCCAAGGCCGTCACGGTCATCGCGCGCGTCGAGGCCAAGCTGCAGGGGCGGACTTCGACCACACGTGCGTACTCGACACCAGCGAACAGGTGGAGAAACTCATCCAACAAGCAACCAGCCACACCAATCTGTGTCTATGCTACATTGGATGGTGTCCGTTCTAGGTAAACTCATGCTCATCCATCGCACAAACACAAACCCGCCGCCAAAACAGCAGCGACAACCGCACATCGGAAAGCGTGC…	0	2	0	1	M_1	0	0	0	0	0	1	1.04291044776119	1.04291044776119	59.3283582089552	536	valid_no_hit	46.2	NA	NA	NA	No_hit	No_hit	No_hit	890382	Albuginaceae	undef	undef	Eukaryota	FALSE	FALSE	TRUE	No_hit	TRUE	No_hit	TRUE	No_hit	conserved	Ac	FALSE	p4e->BLAST-similarity	67	316	GGTGCTGGTGGCAATGTCAACACTGGTGCCGCAGGTGGTGGTGGCAGCAACGCTCCGAAAGCGAATccgatcacctctgcgggtggcgcggtgggccacattcccctggaggagccccccctggactccgacagcagctccaacgaggtgctcaacgccaaggccgtcacggtcatcgcgcgcgtcgaggccaagctgcagggggacttcgaccacacgtgcgtactcgacaccagcgaacaggtggagaaactcatccaacaagcaaccagccacaccaatctgtgtctatgctacattggatggtgtccgttcTAGGTAAACTCATGCTCATCCATCGCACAAACACAAACCCGCCGCCAAAACAGCAGCGACAACCGCACATCGGAAAGCGTGCGG…	TRUE	ccg
Acrassus_c19475	NA	NA	NA	ATTATGATTTAATAACCTGTTCCATGTTTGCACATTTCTGGAACACCGAAGACTCAAGATTTGGAAGCTGCAGAGTATTTCAAGTGGTTATTCTGTAATGAACCACCATAATTCCTGAATTTAAAAAAAACTTTGAAACAATACAGAAAAAATTAAAGATGGCTCTATTTGTGTAATTTCATGTACGTTAAAAAATTTCTCTGGTTACTT	0	2	0	1	M_1	0	0	0	0	0	1	1.11428571428571	1.11428571428571	30.4761904761905	210	valid_no_hit	NA	NA	NA	NA	No_hit	No_hit	No_hit	NA	NA	No_hit	No_hit	No_hit	TRUE	FALSE	NA	NA	NA	NA	NA	NA	Ac	Ac	FALSE	p4e->ESTScan	3	210	ATtatgatttaaaacctgttccatgtttgcacatttctggaacaccgaagactcaagatttggaagctgcagagtatttcaagtggttattctgtaatgaanccaccataattcctgaatttaaaaaaaactttgaaacaatacagaaaaaattaaagatggctcttttgtgtaatttcatgtacgttaaaaaatttctctggttactt	FALSE	tat
Acrassus_c19480	Y60A3A.14	UniRef100_A8QF53	UDP-N-acetylglucosamine-dolichyl-phosphate N-acetylglucosaminephosphotransferase, putative	GGATGTATTCGGCATTTTATATCGTCGAGAATATACGAAGGACGACCAAAATAATACGCGAATCAACAATTTGTACATTGATAAACCTAGACTCTGAAATTTAGTTTGGGCCAATGCATGAACGGTCTCTAACTTTGGCTCTTCTCTCTATGCAGATGTTGTTTTCATTGTTGGCATTGTTTATTAGATTTTATGTCGCTTATCTTTTTATGATAGAGTCTATTAACTTTTTATCCATTGAGTATAAATTATTTAAGGTTT	0	2	0	1	M_1	0	0	0	0	0	1	1.08429118773946	1.08429118773946	32.5670498084291	261	valid_no_hit	49.3	48.9	NA	NA	No_hit	No_hit	No_hit	7209	Onchocercidae	Nematoda	Metazoa	Eukaryota	TRUE	FALSE	No_hit	No_hit	No_hit	No_hit	No_hit	No_hit	Ac	Ac	FALSE	p4e->ESTScan	114	261	GGATGTATTCGGCATTTTATATCGTCGAGAATATACGAAGGACGACCAAAATAATACGCGAATCAACAATTTGTACATTGATAAACCTAGACTCTGAAATTTAGTTTGGGCCAatgcatgaacggtctctaactttggctcttctctctatgcagatgttgttttcattgttggcattgtttattagattttatgtcgcttatctttttatgatagagtctattaactttttatccattgagtataaattatttaaggttT	TRUE	atg
Acrassus_c19481	NA	NA	NA	AAATTAGTTGGAACCAAATCTACAGCGATGAATGTGGGGCAGTCATTTTTATTCAGCATCTCAGCTTGCCGTCATGTCCGATACATGAGCAATCACGTGAGGAGATTTCGAGCCTTGGAATATTGGTCTCAAAGTGACACAGCTTTGTCTAATGAATTTGAGCGCTCTTACTTTGCTGCAATGGTTGATCAGCGACCGTTAGTGACTCCGGTTAAAGAAGTTTATGGTCCACGTTTATTGATACTTCCGTTTAGAAAATTGAAACTTAAACTTGATGATTA	0	2	0	1	M_1	0	0	0	0	0	1	1	1	40.2135231316726	281	valid_no_hit	NA	NA	NA	NA	No_hit	No_hit	No_hit	6253	Ascarididae	Nematoda	Metazoa	Eukaryota	TRUE	FALSE	FALSE	No_hit	FALSE	No_hit	FALSE	No_hit	Clade3	Ac	FALSE	p4e->ESTScan	1	280	aaattagttggaaccaaatctacagcgatgaatgtggggcagtcatttttattcagcatctcagcttgccgtcatgtccgatacatgagcaatcacgtgaggagatttcgagccttggaatattggtctcaaagtgacacagctttgtctaatgaatttgagcgctcttactttgctgcaatggttgatcagcgaccgttagtgactccggttaaagaagtttatggtccacgtttattgatacttccgtttagaaaattgaaacttaaacttgatgatTA	FALSE	aaa
Acrassus_c19482	NA	NA	NA	GCTCTGTATAAGAGCGTCTGCTAAATGCCTGTAATGTAACATCTTCAAGTTTATGCTTCTGGAAAGCGTATGGCTATCTGTGACGGTTTGTTACTATGAGCTTTCCATTTTGCTTTGTGTAGTCTAACGTAGGAGCATGGCTTTGTGAAGAACAAACATAACAAATGTGAGTTTTTCTTATTAATGGTAAATTACATTACATTCGATCCGTGAATGTTAAATGTTTTTGTAGATGGGAAATTCAAAGCTTTTGTGAGGTTGATTACTTGTGGAAAGTACCGTGGTCGGTTGGGGCCTGTTAATGGGTGACTTTGTGCCACATGGAAGTATTGAATGTGGGCTTATAGGCAAGTAACTTTGGGAGGGATACATCTCAAAACTATGATGATTGTAC	0	2	0	1	M_1	0	0	0	0	0	1	1.05583756345178	1.05583756345178	38.5786802030457	394	valid_no_hit	NA	NA	7937	Anguillidae	Chordata	Metazoa	Eukaryota	NA	NA	No_hit	No_hit	No_hit	FALSE	FALSE	NA	NA	NA	NA	NA	NA	Ac	Ac	TRUE	p4e->LongestORF	220	394	GCTCTGTATAAGAGCGTCTGCTAAATGCCTGTAATGTAACATCTTCAAGTTTATGCTTCTGGAAAGCGTATGGCTATCTGTGACGGTTTGTTACTATGAGCTTTCCATTTTGCTTTGTGTAGTCTAACGTAGGAGCATGGCTTTGTGAAGAACAAACATAACAAATGTGAGTTTTTCTTATTAATGGTAAATTACATTACATTCGATCCGTGAATGTTAaatgtttttgtagatgggaaattcaaagcttttgtgaggttgattacttgtggaaagtaccgtggtcggttggggcctgttaatgggtgactttgtgccacatggaagtattgaatgtgggcttataggcaagtaactttgggagggatacatctcaaaactatgatgattgtaC	FALSE	tac
Acrassus_c19483	NA	NA	NA	AACCGGAGCAGCAGAGAACTTATAGTGAAACGCAGCATAACGAATATGCAATCCCTGTTGATTCTGATCGTAATGCTAATTTTACTCGTATTTACAAAAAGGAAAGCTTACATCAGCCGACATCAATAGAAGCACCACCTTCCCATTCTCGCAGTTTTAATTATTCGAATGTACAAGTTGAACATTTGGAGATTTTCGTTTCGAATATTCCTTATAGAATGACAAAGGAAGAGCTTTTCTTCTGTTTCGGAGGAGAAAATTGCGTGGAAGATATATTTTTGAATATGAATAACGGACGGTTCAATGGTACGGCTAAATTTTGTTTTCCAAACTCAAGATGCGTTTGAGAGTGCCTTAGGAAAAAGACGGAATGACTTTATTTGATCGTACTATACGTGT…	0	2	0	1	M_1	0	0	0	0	0	1	1.03525641025641	1.03525641025641	38.9423076923077	624	valid_no_hit	NA	NA	NA	NA	No_hit	No_hit	No_hit	NA	NA	No_hit	No_hit	No_hit	TRUE	FALSE	NA	NA	NA	NA	NA	NA	Ac	Ac	FALSE	p4e->ESTScan	5	623	AACCggagcagcagagaacttatagtgaaacgcagcataacgaatatgcaatccctgttgattctgatcgtaatgctaattttactcgtatttacaaaaaggaaagcttacatcagccgacatcaatagaagcaccaccttcccattctcgcagttttaattattcgaatgtacaagttgaacatttggagattttcgtttcgaatattccttatagaatgacaaaggaagagcttttcttctgtttcggaggagaaaattgcgtggaagatatatttttgaatatgaataacggacggttcaatggtacggctaaattttttttccaaactcaagatgcgtttgagagtgccttggaaaaagacggaatgactttatttgatcgtactatacgtgtgg…	TRUE	gga
Acrassus_c19488	NA	NA	NA	CAACAACACCGGGTGCGCCACCGAGGCCACGACATTCGTCGGATACATGACCACCAACGCCGATGTGTGGCTTGGATGGACCTATTGGGCCGCAGGACTGTGGTGGGGCGACTACATGTACTCTTTGGAGCCGACGGCTGAGATGTATTACCTTCCTTACACTTGGAGGGAGCAGGCGGACATCCTGATCGCGAACATTCAAGCTCCTTGGTCTCTCAACGGTGGCAGCAGCAGCACTGGATCAGCGGAATCATCTGCAAGCAGCACTGGATCATCGGCGCCAGGTGCCGCCAGCACCGGACAGCATGGATCGGCCACAAGCAACAGCGGACTTGCGATCTGGTCGATGCTCATGGCTCTCACAGCCTCGGCGGCTGCCGCGGTCGTGGTGTGCTAGAG…	0	2	0	1	M_1	0	0	0	0	0	1	1.0421686746988	1.0421686746988	59.8393574297189	498	valid_no_hit	NA	NA	NA	NA	No_hit	No_hit	No_hit	331117	Trichocomaceae	Ascomycota	Fungi	Eukaryota	FALSE	FALSE	TRUE	No_hit	TRUE	No_hit	TRUE	No_hit	conserved	Ac	FALSE	p4e->BLAST-similarity	2	191	CaacaacaccgggtgcgccaccgaggccacgacattcgtcggatacatgaccaccaacgccgatgtgtggcttggatggacctattgggccgcaggactgtggtggggcgactacatgtactctttggagccgacggctgagatgtattaccttccttacacttggagggagcaggcggacatcctgatcGCGAACATTCAAGCTCCTTGGTCTCTCAACGGTGGCAGCAGCAGCACTGGATCAGCGGAATCATCTGCAAGCAGCACTGGATCATCGGCGCCAGGTGCCGCCAGCACCGGACAGCATGGATCGGCCACAAGCAACAGCGGACTTGCGATCTGGTCGATGCTCATGGCTCTCACAGCCTCGGCGGCTGCCGCGGTCGTGGTGTGCTAGAG…	FALSE	aac
Acrassus_c19490	H42K12.1b	UniRef100_A8PPP4	Protein kinase domain containing protein	TCATTTAATCCTGGCTCAAAATCTGTTTGGGATGCAATACTCGCTATGGAATGCTGGTTCACCACAGCTAGCTGGAACATATGGCCTGAATTCAGGGGGATCTTTATTAATTACACTGTTCCAATCAACTGACTCAAAATAATGGATGAGATTTAACTTAGCATTAACACCTCCGCGTTCCTCAGATCCAAATCGCTCAGCAGGATTAAGCATGAGAAGATTCCGGACGAGATCTTTAGGTGTCTCCAGAAATCCAACCGGAAACGAATAGTCCAACTTCTGAATTTTTTGAAACGTTTGATAATCATTTACCGATCGAAAAGGTGGCATGCCCGATATCATTTGAAAAATAATAGCGCCTAGGGCCCAATAGTCACATGCAGGTCCCACGTCTCCACCG	0	2	0	1	M_1	0	0	0	0	0	1	1.055	1.055	42.75	400	valid_no_hit	177	112	NA	NA	No_hit	No_hit	No_hit	7209	Onchocercidae	Nematoda	Metazoa	Eukaryota	TRUE	FALSE	TRUE	TRUE	TRUE	TRUE	TRUE	TRUE	conserved	conserved	TRUE	p4e->BLAST-similarity	25	397	TCATTTAATCCTGGCTCAAAATCTgtttgggatgcaatactcgctatggaatgctggttcaccacagctagctggaacatatggcctgaattcagggggatctttattaattacactgttccaatcaactgactcaaaataatggatgagatttaacttagcattaacacctccgcgttcctcagatccaaatcgctcagcaggattaagcatgagaagattccggacgagatctttaggtgtctccagaaatccaaccggaaacgaatagtccaacttctgaattttttgaaacgtttgataatcatttaccgatcgaaaaggtggcatgcccgatatcatttgaaaaataatagcgcctagggcccaatagtcacatgcaggtcccacgtctccACCG	FALSE	gga
Acrassus_c19492	K03H1.2	UniRef100_A8Q8C1	Probable pre-mRNA splicing factor ATP-dependent RNA helicase mog-1, putative	AACAAATAAAATATAAATTCTATTTTGGAAATTAATGTATAATACACAGATTATGAAAGTTAAATGTACAACAGGAAAGTAGAAACGAGGAAAAGTATTGAAAAATAATAAAATAATACATACGTAAATGTTAAACAATTTCTTTACCACAAAAATTATTTAGAACAACGAAACAACGTATTGATAACTACATTATTAACTATTCACATCCCAAATCTTAATGAAGATTGCACAGAATGAGGAGTACAGCAACGTCCAGCGTCTATAATTCGTGAAGATGAAACCGCTGTTTCACTTTTTATCGACGTTTGTCGCACATATAATTCTTCAGAAGCTTGTTTCATTTCGTCTTCCATCGTTTTTACGTCTCTAAAACTCTGCATTCTCTTGTCTCTTCGA…	0	2	0	1	M_1	0	0	0	0	0	1	1.05602240896359	1.05602240896359	34.1736694677871	714	valid_no_hit	193	167	6279	Onchocercidae	Nematoda	Metazoa	Eukaryota	6253	Ascarididae	Nematoda	Metazoa	Eukaryota	TRUE	FALSE	TRUE	TRUE	TRUE	TRUE	TRUE	TRUE	conserved	conserved	TRUE	p4e->BLAST-similarity	207	714	AACAAATAAAATATAAATTCTATTTTGGAAATTAATGTATAATACACAGATTATGAAAGTTAAATGTACAACAGGAAAGTAGAAACGAGGAAAAGTATTGAAAAATAATAAAATAATACATACGTAAATGTTAAACAATTTCTTTACCACAAAAATTATTTAGAACAACGAAACAACGTATTGATAACTACATTATTAACTATTCAcatcccaaatcttaatgaagattgcacagaatgaggagtacagcaacgtccagcgtctataattcgtgaagatgaaaccgctgtttcactttttatcgacgtttgtcgcacatataattcttcagaagcttgtttcatttcgtcttccatcgtttttacgtctctaaaactctgcattctcttgtctcttcga…	FALSE	atg
Acrassus_c19497	NA	NA	NA	AGCTATCGGAAGGAGAATTGTCTAGTAAGAATTAGGTTTATAACGCCTATAAACGGTTAAGCCTAACACTAATCACTCCATGCTTGCTTATATATTTGACTTTATRATKGTGCGGGTTGTTTTAGTGTTAATTGGAGTTCCAATTTTTGGAGTATGCTAAATAAAAATGCATGAAGACAATATTATTCGTTTTCTTAAAAGATACTGTATAAAACTAAAATGAATAAATTTGTTGTTGAAATTTT	0	2	0	1	M_1	0	0	0	0	0	1	1	1	29.7959183673469	245	valid_no_hit	NA	NA	NA	NA	No_hit	No_hit	No_hit	NA	NA	No_hit	No_hit	No_hit	TRUE	FALSE	NA	NA	NA	NA	NA	NA	Ac	Ac	FALSE	p4e->LongestORF	53	158	AGCTATCGGAAGGAGAATTGTCTAGTAAGAATTAGGTTTATAACGCCTATAAacggttaagcctaacactaatcactccatgcttgcttatatatttgactttatratkgtgcgggttgttttagtgttaattggagttccaatttttggagtatgcTAAATAAAAATGCATGAAGACAATATTATTCGTTTTCTTAAAAGATACTGTATAAAACTAAAATGAATAAATTTGTTGTTGAAATTTT	TRUE	acg
Acrassus_c19499	F30F8.10b	UniRef100_A8QAX7	Acetyltransferase, GNAT family protein	TTAACGTTTTGAGCTCCGAAACAATAATTGCAGCAAGCACCTCACTGCGAAATAAACCATAACTAATGAATCCACCATTAAGAACTTCCGCAAACCAACAATCAGGGTAAAGGATAGGGAAGGATTCCATACAAATATTTTGAAGTCATCCAAATCCYTCGTTTGAAGTGCTCGTATATCCCATGATGCACATCGTCGTTCCACAATGACGTCTGTCATAAAAATCATTTTCGGCACTTCCTATCCATCCCTTCATTATAAAAAACATTTTATCGCCATCAGAAACGATACCTCAGTTAGTTTTCCATGACTGTTCTATATTCTTT	0	2	0	1	M_1	0	0	0	0	0	1	1.0920245398773	1.0920245398773	38.0368098159509	326	valid_no_hit	67	63.9	NA	NA	No_hit	No_hit	No_hit	7209	Onchocercidae	Nematoda	Metazoa	Eukaryota	TRUE	FALSE	TRUE	No_hit	FALSE	No_hit	FALSE	No_hit	Nematoda	Ac	TRUE	p4e->BLAST-similarity	2	146	TtaacgttttgagctccgaaacaataattgcagcaagcacctcactgcgaaataaaccataactaatgaatccaccattaagaacttccgcaaaccaacaatcagggtaaaggatagggaaggattccatacaaatattttgaagCATCCAAATCCYTCGTTTGAAGTGCTCGTATATCCCATGATGCACATCGTCGTTCCACAATGACGTCTGTCATAAAAATCATTTTCGGCACTTCCTATCCATCCCTTCATTATAAAAAACATTTTATCGCCATCAGAAACGATACCTCAGTTAGTTTTCCATGACTGTTCTATATTCTTT	TRUE	ctt
Acrassus_c19502	NA	UniRef100_A8P532	Origin recognition complex subunit 2 family protein	GTCCTCACGTACTGCTTCGGTAAAGCTGGAAAAAATTCGATAGGTTCTTTGCTACTGTAGAACTAGGTTACGCCACTTTTATAAAGTAATCATTTCGCGTAATTTTGTAGTTAGAGACTGCCACATTTACATCCAAAGAAGCAGCATTATGATAAGAACAAGAAATTTTTGCAATTAAGACCGAGCAGTTTTGATTCACCAGCAAGAATTTCTTCTCTATACGCTCTACATAGTATTCACATTTATCCAAAGAAATTTGAACTGTGACAATGTTTGCTGATTCCACATTAGTGTTGCATTAATATGGTCAGTCGTCGCAATTATGTGAATACGGTGACATTTAGCTAGTTCAGAAAGTGCTTGCTGCTGGATACTTTCCCGTAAACCAGGACCATCAAT…	0	2	0	1	M_1	0	0	0	0	0	1	1.0627802690583	1.0627802690583	36.5470852017937	446	valid_no_hit	82.4	NA	NA	NA	No_hit	No_hit	No_hit	6279	Onchocercidae	Nematoda	Metazoa	Eukaryota	TRUE	FALSE	TRUE	FALSE	TRUE	FALSE	TRUE	FALSE	conserved	Clade3	TRUE	p4e->BLAST-similarity	180	438	GTCCTCACGTACTGCTTCGGTAAAGCTGGAAAAAATTCGATAGGTTCTTTGCTACTGTAGAACTAGGTTACGCCACTTTTATAAAGTAATCATTTCGCGTAATTTTGTAGTTAGAGACTGCCACATTTACATCCAAAGAAGCAGCATTATGATAAGAACAAGAAATTTTTGCAATTAAGaccgagcagttttgattcaccagcaagaatttcttctctatacgctctcatagtattcacatttatccaaagaaatttgaactgtgacaatgtttgctgattccacattagtgttgcattaatatggtcagtcgtcgcaattatgtgaatacggtgacatttagctagttcagaaagtgcttgctgctggatactttcccgtaaaccaggaccatcaata…	TRUE	aca
Acrassus_c19506	NA	NA	NA	TACGCATGCCTTACAACTATTTATTTTTTAAGAGTTTAAAAGAGGTTGGTAACGACGGTATTACAATTTGTATTCACTGGTTTTAGGGGAGAGAATTTCCCAGAATTTATCGTATTTATTGAAACCGATAAAGCAAGATTCAAAAGTAAGCAAAAATCGACACAACCCACAGAATATAAGAACCGCATTAATCGTAAAGCATAGAAAAGTTAGTTTTTTGTTAGCAATTAGTCTATATGCAGTGGATAAAAGTCTCGAGATCAACAGTTTCAGTGGGAGATCTGAAATTTAGTTGTATTATAATTAAACAAATTCTAATCTTGTAAAAGTTCAGTATTTTAGCCAAAATTCTTGCACCACTGAATAACATATTAATGATAACAGTTCCAAAAAACACCT…	0	2	0	1	M_1	0	0	0	0	0	1	1.04963235294118	1.04963235294118	31.6176470588235	544	valid_no_hit	NA	NA	NA	NA	No_hit	No_hit	No_hit	NA	NA	No_hit	No_hit	No_hit	TRUE	FALSE	NA	NA	NA	NA	NA	NA	Ac	Ac	FALSE	p4e->LongestORF	53	290	TACGCATGCCTTACAACTATTTATTTTTTAAGAGTTTAAAAGAGGTTGGTAAcgacggtattacaatttgtattcactggttttaggggagagaatttcccagaatttatcgtatttattgaaaccgataaagcaagattcaaaagtaagcaaaaatcgacacaacccacagaatataagaaccgcattaatcgtaaagcatagaaaagttagttttttgttagcaattagtctatatgcagtggataaaagtctcgagatcaacagtttcagtgggagatctgaaattTAGTTGTATTATAATTAAACAAATTCTAATCTTGTAAAAGTTCAGTATTTTAGCCAAAATTCTTGCACCACTGAATAACATATTAATGATAACAGTTCCAAAAAACACCT…	TRUE	cga
Acrassus_c19513	C15B12.7b	NA	NA	GAGGTGTTGCCGCAGTACGCAGTACTTGTGCATGGACACTAGTGGGAAATCGACATTTAGCAACTGCTGAGATCGAGTTCTGTACGCCGGCATCCTTCGATAGTGCCCGCCCCCAAGATTAGGAAAGTGTTTCACAAGCATGGAATCCATTCATTAACAATCCAGCCAATATTTTCCTCTAGCACATGCTCCAATGTGGTGCCTGTACAAAATCAGGCTCTCGATGTCATAAAAGAGGACGAAGCGAGTTGTATAGAAACGCCTCTGCTCGAAGAAAGTCAGCAATAACGAGGTGTTCTAGTTTTTAGAAGATAACGCTTTAGACTTGAGTGTCTCCGTTGGCCAAATACTATGTGATTCCTAAGTTTTTTTTCACGTGCCATTTGATTCCTAGCTTTA…	0	2	0	1	M_1	0	0	0	0	0	1	1.04816955684008	1.04816955684008	42.9672447013487	519	valid_no_hit	NA	37.4	NA	NA	No_hit	No_hit	No_hit	NA	NA	No_hit	No_hit	No_hit	TRUE	FALSE	NA	NA	NA	NA	NA	NA	Ac	Ac	FALSE	p4e->LongestORF	61	286	GAGGTGTTGCCGCAGTACGCAGTACTTGTGCATGGACACTAGTGGGAAATCGACATTTAGcaactgctgagatcgagttctgtacgccggcatccttcgatagtgcccgcccccaagattaggaaagtgtttcacaagcatggaatccattcattaacaatccagccaatattttcctctagcacatgctccaatgtggtgcctgtacaaaatcaggctctcgatgtcataaaagaggacgaagcgagttgtatagaaacgcctctgctcgaagaaagtcagcaaTAACGAGGTGTTCTAGTTTTTAGAAGATAACGCTTTAGACTTGAGTGTCTCCGTTGGCCAAATACTATGTGATTCCTAAGTTTTTTTTCACGTGCCATTTGATTCCTAGCTTTA…	TRUE	caa
Acrassus_c19514	NA	NA	NA	ATCTTTTATTTAATGTTTGGCTTCATAGTTTAATCCTTTAAGGATAATGCTAGCAACAGTTATGGCGCATTTTGGCAGTTAGGCTAGGTCTAAGATTAGCTGTACTCAAAGGAATGGCCTTGCTTTCTCAAAAATGAGATAACTGCACTTTTAAATATAGTCCGGGTGGGGAATCAAACGAGCGTTGTTTTTTTTTGGCAAAATGTCTGGATAAACAGCTGTCACAAATGTGATCCCTTTTGTTTCTTTGTTTGCTGTTGTTGTTGTTGTTAATAAATCTATATTCCGATCAGTGCCAAATTAATACGAGGCTGATTTGAATGGTAATGACAGTTGTGAGCCAAAAGCAAAGCGATGTGACAGTGTGTCACAGCGGGTTAATTTGCATAAATACATCGC…	0	2	0	1	M_1	0	0	0	0	0	1	1.05031446540881	1.05031446540881	37.3165618448637	477	eelmRNA	NA	NA	NA	NA	No_hit	No_hit	No_hit	NA	NA	No_hit	No_hit	No_hit	FALSE	FALSE	NA	NA	NA	NA	NA	NA	Ac	Ac	FALSE	p4e->LongestORF	100	271	ATCTTTTATTTAATGTTTGGCTTCATAGTTTAATCCTTTAAGGATAATGCTAGCAACAGTTATGGCGCATTTTGGCAGTTAGGCTAGGTCTAAGATTAGctgtactcaaaggaatggccttgctttctcaaaaatgagataactgcacttttaaatatagtccgggtggggaatcaaacgagcgttgtttttttttggcaaaatgtctggataaacagctgtcacaaatgtgatcccttttgtttctttgtttgctgttgttgttgttgtTAATAAATCTATATTCCGATCAGTGCCAAATTAATACGAGGCTGATTTGAATGGTAATGACAGTTGTGAGCCAAAAGCAAAGCGATGTGACAGTGTGTCACAGCGGGTTAATTTGCATAAATACATCGC…	TRUE	ctg
Acrassus_c19516	Y38H8A.4	UniRef100_A8P755	Protein kinase domain containing protein	AGGTCACAAGCATATAGTGGACACACAGTGGATATTTGGAGTGCTGGAATTGTTTTATACGTTATGGTTACTGGATTTATGCCTTACAATGATAAAGATCCTTCGAGAATGCTGGAAAGGCAAATGAGTCATAGGATATCTTTTCCAAAAAGGATCCAAATCAGTGAAGAGGTCAAAAAATTGATATATATCATGCTTCATCCATATCCGCAAAAGCGTGCAACGTATAAAACGATACTCGAATCTAGATGGCTTCGGAATACTCAATATTGTTTAAAGTGTCTATCAACTGTCACTTCAGTGGAGTCACTCACATCAAGTTCGGATGATACARRATCAGGATAATCTACAATTCAAATAAATTCCTGTATTCTTTAAACAATATTCTTCAACAAATAT…	0	2	0	1	M_1	0	0	0	0	0	1	1.05240174672489	1.05240174672489	32.3144104803493	458	valid_no_hit	115	104	NA	NA	No_hit	No_hit	No_hit	6253	Ascarididae	Nematoda	Metazoa	Eukaryota	TRUE	FALSE	TRUE	TRUE	TRUE	TRUE	TRUE	FALSE	conserved	Metazoa	FALSE	p4e->BLAST-similarity	1	280	aggtcacaagcatatagtggacacacagtggatatttggagtgctggaattgttttatacgttatggttactggatttatgccttacaatgataaagatccttcgagaatgctggaaaggcaaatgagtcataggatatcttttccaaaaaggatccaaatcagtgaagaggtcaaaaaattgatatatatcatgcttcatccatatccgcaaaagcgtgcaacgtataaaacgatactcgaatctagatggcttcggaatactcaatattgtttaaagTCTATCAACTGTCACTTCAGTGGAGTCACTCACATCAAGTTCGGATGATACARRATCAGGATAATCTACAATTCAAATAAATTCCTGTATTCTTTAAACAATATTCTTCAACAAATATAA…	FALSE	agg
Acrassus_c19562	NA	UniRef100_Q05872	SPX-1 protein	GAAATTAAGGACAAGTTTGAAAATTCAAGGCCGAATATAATGAACACAAAAAGAAGGATGAAGAAGAGCACCAAGCTAAATTAAATTCCTTGTCGCCAGCCGCTCGAGAAGCCGACGCTAAACTTGTTGCAATCACCAACGACAAATCTCTTCACCAAAAAGACAAGGATGCTAAAATCGAGGAAATTTTCAAATACATTGTCCAAAACGAAATGTGGCGTGATGAGTTGGTACGAAAATTTAAGTCCAACTAAGAGGTGGGCGAAATTTAACTAAAATAATCTCAACAACTGAAAAAATAAGCCAACCGTTAGTCTTTGTAATTTAGTTACGGGAAAACGGAAAAGTAGAAGACAACTACGAAAGGAACGACAAAAAATAACTAATATTAAATAATTC…	0	2	0	1	M_1	0	0	0	0	0	1	27.4897959183673	2.37641723356009	34.9206349206349	441	valid_no_hit	48.9	NA	NA	NA	No_hit	No_hit	No_hit	NA	NA	No_hit	No_hit	No_hit	TRUE	FALSE	NA	NA	NA	NA	NA	NA	Ac	Ac	FALSE	p4e->ESTScan	1	247	gaaattaaggacaagtttgaaaanttcaaggccgaatataatgaacacaaaaagaaggatgaagaagagcaccaagctaaattaaattccttgtcgccagccgctcgagaagccgacgctaaacttgttgcaatcaccaacgacaaatctcttcaccaaaaagacaaggatgctaaaatcgaggaaattttcaaatacattgtccaaaacgaaatgtggcgtgatgagttggtacgaaaatttaagTCCAACTAAGAGGTGGGCGAAATTTAACTAAAATAATCTCAACAACTGAAAAAATAAGCCAACCGTTAGTCTTTGTAATTTAGTTACGGGAAAACGGAAAAGTAGAAGACAACTACGAAAGGAACGACAAAAAATAACTAATATTAAATAATT…	FALSE	gaa
Acrassus_c19667	NA	NA	NA	TTACAGCCTGCCTTATAGTAATGTGCAATATAATACTTTGTGAGAACACGCTAATTGTGAGTGCATTGGGTCAATGTAAAATTACGGACAGGGTGCATTGCAATTAAACTGAACCCGGGAACTGGTGCGTACTTGGAACTGTGCCGAGTACAAGTACATAGTCGTTCGCATCTACTTGTATACAGTTGACCCAATTATGCAACAAACGGTGTCTGTGCGACAAAATACAGTAGCAGCTCCGAGTTATCCATTCCGTGGCCGCTGTCACGCATGAGAACGCTTGGATCGCGTCCTTTCGTTATCTTAGGGAATGGGAATACGTATAATTTCCCTGTGCCAGATGCGATTTTCCTTTCGCTGTGGATGCTGCATAGATTTGTCTGAACCCCGGTGGGTCGC…	0	2	0	1	M_1	0	0	0	0	0	1	1.80821917808219	1.05631659056317	48.5540334855403	657	valid_no_hit	NA	NA	620897	Anguillicolidae	Nematoda	Metazoa	Eukaryota	9031	Phasianidae	Chordata	Metazoa	Eukaryota	FALSE	FALSE	TRUE	No_hit	TRUE	No_hit	FALSE	No_hit	Metazoa	Ac	FALSE	no-prediction	0	0	TTACAGCCTGCCTTATAGTAATGTGCAATATAATACTTTGTGAGAACACGCTAATTGTGAGTGCATTGGGTCAATGTAAAATTACGGACAGGGTGCATTGCAATTAAACTGAACCCGGGAACTGGTGCGTACTTGGAACTGTGCCGAGTACAAGTACATAGTCGTTCGCATCTACTTGTATACAGTTGACCCAATTATGCAACAAACGGTGTCTGTGCGACAAAATACAGTAGCAGCTCCGAGTTATCCATTCCGTGGCCGCTGTCACGCATGAGAACGCTTGGATCGCGTCCTTTCGTTATCTTAGGGAATGGGAATACGTATAATTTCCCTGTGCCAGATGCGATTTTCCTTTCGCTGTGGATGCTGCATAGATTTGTCTGAACCCCGGTGGGTCGC…	FALSE	TT
Acrassus_c19787	NA	UniRef100_A8P578	BTB/POZ domain containing protein	GCCGTCTATCAACAAGAGTTCGTTGGAGCAATAGGCGGATTTTACCATACTCCTTCAGCACGTTCTCAAGTACCATTCTCTGAAGGATGTCTTTACGAGGGGCAAATCCCTGAAATTCATTTTGTTCTCCCTATAGTGGAAACAGCTGAAGAGGAAGCCGCTATGCAAGATGACTGATCGATATCTGAATTTTGTTCGAAGRACGATGATTGCGGTTTTGGGAAGCGAATAAATTTTCTTTTCGGTCTGCTCGATGTGGTCAAGTTATTATTTTAAACGTGACAATTTTTTGATGTTGTTTTTTGAAACGTACGAGGGTTTCATCCATTTAAATTGAATTTTTCGATATTAGTTCACTTTATTCAGTTTACGCTATTGTTGTTTTAGTGATGTGCGTTG…	0	4	0	1	M_1	0	0	0	0	0	1	2.49234693877551	2.49234693877551	37.3362445414847	458	valid_no_hit	54.3	NA	NA	NA	No_hit	No_hit	No_hit	6253	Ascarididae	Nematoda	Metazoa	Eukaryota	TRUE	FALSE	FALSE	No_hit	FALSE	No_hit	FALSE	No_hit	Clade3	Ac	TRUE	p4e->ESTScan	2	329	GccgtctatcaacaagagttcgttggagcaataggcggattttaccatactccttcagcacgttctcaagtaccattctctgaaggatgtctttacgaggggcaaatccctgaaattcattttgttctcccttagtggaaacagctgaagaggaagccgctatgcaagatgactgatcgatatctgaattttgttcgaagracgatgattgcggttttgggaagcgaataaattttcttttcggtctgctcgatgtggtcaagttattattnttaaacgtgacaattttttgatgttgttttttgaaacgtacgagggtttcatccatTAAATTGAATTTTTCGATATTAGTTCACTTTATTCAGTTTACGCTATTGTTGTTTTAGTGATGTGCGTTGG…	TRUE	atg
Acrassus_c19923	MTCE.26	UniRef100_Q8HN53	Cytochrome c oxidase subunit 1	GTAAATAAAAAACAAATAATAAAAGCAAAAACCCCCTTATAAATAGAACCAAAAAGAAGAAAGAATAATTTCAATAAGAATAAATATCTGGGTAATCAATATATTTACGAGGAAACCATGTAAACCAGCAAAATGTAAAACCATGTACTAATATCAAAATTAAACTTCTTGTCTTCCTCCCCCTAAAAAATATTAATAACATTAAAAAACAAMWCCKACTMWGAATACCAAATACAGCTCCTAAACTTAATACATAATGAAAATGTCTTACAACATAATAAGTATCATGAAGAATAATATCTAAACTAGAATTAGAYAATATTACCCCCGTCAACCCCCCGATAGTAAATAAAAAATAAACCCCATTAACCAAAACAAAATCGGAGTAAAAACAAGATT…	0	2	0	1	M_1	0	0	0	0	0	1	1	1	28.2352941176471	425	valid_no_hit	95.1	107	142973	Anisakidae	Nematoda	Metazoa	Eukaryota	54126	Neodiplogasteridae	Nematoda	Metazoa	Eukaryota	TRUE	FALSE	TRUE	TRUE	TRUE	TRUE	FALSE	FALSE	Metazoa	Metazoa	TRUE	p4e->BLAST-similarity	65	422	GTAAATAAAAAACAAATAATAAAAGCAAAAACCCCCTTATAAATAGAACCAAAAAGAAGAAAGAataatttcaataagaataaatatctgggtaatcaatatatttacgaggaaaccatgtaaaccagcaaaatgtaaaaccatgtactaatatcaaaattaaacttcttgtcttcctccccctaaaaaatattaataacattaaaaaacaamwcckactmwgaataccaaatacagctcctaaacttaatacataatgaaaatgtcttacaacataataagtatcatgaagaataatatctaaactagaattagayaatattacccccgtcaaccccccgatagtaaataaaaaataaaccccattaaccaaaacaaaatcggagtaaaaacaagatt…	FALSE	att
Acrassus_c19970	MTCE.26	UniRef100_Q8HN53	Cytochrome c oxidase subunit 1	ACTAGTTGGACTATTTATCCTCCTTTGAGTGTTATTGGCCATTCTGGTATAAGTGTTGATCTCGCTATTTTAAGTCTTCATTGTGCTGGTGTGAGTTCTATTTTAGGAGCTATTAATATTATAACTACGACAAAGAATCTTCGTAGGAGATCTATTACTCTAGAACATATGAAGTTGTTTGTTTGGTCTGTTTTTGTAACTGTTTTTTTGTTATTACTTTCTTTACCTGTACTAGCAGGAGCTATTACTATGCTGTTGATGGATCGTAATCTTAATACTTCTTTTTTTGATCCTAGATCGGGTGGTAATCCTTTGATTTATCAACATTTATTTTAATTTTACCTGCTTTTGGTGTTTTAAGTCAGAGGAGTCTTTATTTAACTGGTAAAAAAGAGTATT…	0	2	0	1	M_1	0	0	0	0	0	1	8.21411764705882	1	32.0843091334895	427	valid_no_hit	103	138	620897	Anguillicolidae	Nematoda	Metazoa	Eukaryota	6269	Anisakidae	Nematoda	Metazoa	Eukaryota	TRUE	FALSE	TRUE	TRUE	FALSE	FALSE	FALSE	FALSE	Nematoda	Nematoda	FALSE	p4e->BLAST-similarity	1	424	actagttggactatttatcctcctttgagtgttattggccattctggtataagtgttgatctcgctattttaagtcttcattgtgctggtgtgagttctattttaggagctattaatattataactacgacaaagaatcttcgtaggagatctattactctagaacatatgaagttgtttgtttggtctgtttttgtaactgtttttttgttattactttctttacctgtactagcaggagctattactatgctgttgatggatcgtaatcttaatacttctttttttgatcctagatcgggtggtaatcctttgatttatcaacatattttaattttacctgcttttggtgttttaagtcagaggagtctttatttaactggtaaaaaagagtttggt…	FALSE	act
Acrassus_c20003	MTCE.26	UniRef100_Q9GC47	Cytochrome c oxidase subunit 1	ATGATGAGCCCAAACAACACAACCAATTAAACCAATACTAAGAATAGCATAGATCATTCCTAAAGAACCAAATACTTCTTTTTTTACCAGTTAAATAAAGACTCCTCTGACTTAAAACACCAAAAGCAGGTAAAATTAAAATATAAACTTTTCGGGTATTGTCCCTAAAAAATTCTAAAAATTAAATTGTTGATAAATCAAAGGATTACCACCCGATCTAGGATCAAAAAAAGAAGTATTAAGATTACGATCCATCAACAGCATAGTAATAGCTCCTGCTAGTACAGGTAAAGAAAGTAATAAACAAAAAAACNGTTAACAAAAACAGAACCAAACAAACAACCTCATATGTTCTAGAGTAATAGATCTCCTACG	0	2	0	1	M_1	0	0	0	0	0	1	1.888	1	30.9333333333333	375	eelmRNA	73.9	125	620897	Anguillicolidae	Nematoda	Metazoa	Eukaryota	70241	Syngamidae	Nematoda	Metazoa	Eukaryota	FALSE	FALSE	TRUE	TRUE	FALSE	FALSE	FALSE	FALSE	Nematoda	Nematoda	TRUE	p4e->BLAST-similarity	1	376	atgatgagcccaaacaacacaaccaattaaaccaatactaagaatagcatagatcattcctaaagaaccaaatacttctttttttaccagttaaataaagactcctctgacttaaaacaccaaaagcaggtaaaattaaaatataaacttttcgggtattgtccctaaaaaattctaaaaattaaattgttgataaatcaaaggattaccacccgatctaggatcaaaaaaagaagtattaagattacgatccatcaacagcatagtaatagctcctgctagtacaggtaaagaaagtaataaacaaaaaaacngttaacaaaaacagaaccaaacaaacaacctcatatgttctagagtaatagatctcctacg	FALSE	cgt
Acrassus_c20044	NA	UniRef100_A8PJQ8	Putative uncharacterized protein	ACTCGGTTCGTAGATCGATGAAGAACGCAGCTAGCTGCGATAAGTAGCGCGAATTGCAAACACGTTGAGCGCCAAGAATTCGAACGCACATTGCGCCATTGGGTTCATTCCCGTTGGCACTTCTGGAAGAGGGTCGTAGCGGTTTGCGTTGAAGGCTTTGGGCGAAGGCCCGGCTGGAGCTTCCGTTAGTGCAGATCTTGGTGGTAGTAGCAAATATTCAAAGTGAGATCCTTGAAGACTGGAGTGGAGAAGGGTTCCACGTGAACAGCAGTATTAAATTGTCCCAATGATATGCAACCGTATGGTGCTAATATGGCTTTATGCATGATCAATGGTCAGTGGTCAAATTGGCTAGGAACTTGTCAGTTATCTTGTCCAGTACTAAGTAATCCTCTTAAT…	0	3	0	1	M_1	0	0	0	0	0	1	11.8914373088685	1.80560420315236	43.5779816513761	654	valid_no_hit	43.5	NA	345484	Cephalobidae	Nematoda	Metazoa	Eukaryota	6279	Onchocercidae	Nematoda	Metazoa	Eukaryota	TRUE	FALSE	No_hit	No_hit	No_hit	No_hit	No_hit	No_hit	Ac	Ac	TRUE	p4e->LongestORF	34	274	ACTCGGTTCGTAGATCGATGAAGAACGCAGCTAgctgcgataagtagcgcgaattgcaaacacgttgagcgccaagaattcgaacgcacattgcgccattgggttcattcccgttggcacttctggaagagggtcgtagcggtttgcgttgaaggctttgggcgaaggcccggctggagcttccgttagtgcagatcttggtggtagtagcaaatattcaaagtgagatccttgaagactggagtggagaagggttccacgtgaacagcagtaTTAAATTGTCCCAATGATATGCAACCGTATGGTGCTAATATGGCTTTATGCATGATCAATGGTCAGTGGTCAAATTGGCTAGGAACTTGTCAGTTATCTTGTCCAGTACTAAGTAATCCTCTTAAT…	TRUE	tac
Acrassus_c20106	R11G10.1b	UniRef100_A8NRE9	Cation transporter family protein	ATGTAAAGAAATAAAATAACCAGCTAAATACAAGTTAATAATAAACTAAAAGAACCTGCTCTATTTTACTAAGTAAGCCTATAATGAGTCCCAAGTAACAGCTACCCCACTTCTTAATAAAATAATTGTATTTAAAAGTAGGCACACCAAAAGGGTTAATAAGTACAATACCAACAGGCCCCCAAACACTTCCTAAATACAATAGAAACAGGAACAAGGGAAGTATACAAAAAAAAATACAAAAAATACCAAAAAAAATATAACCTCTCTAAAAATAAATAAAAGCATACCAAATTTGAAACCATGTATAACAAATTATTATGATAACCCCTTAAACCCTCTATTCTAATATCTTTGCCTCACAAAAATGAAATAAATAATAATACTAATAATCTATAA…	0	3	0	1	M_1	0	0	0	0	0	1	1.50238473767886	1.22098569157393	30.6836248012719	629	valid_no_hit	59.7	61.2	34508	Steinernematidae	Nematoda	Metazoa	Eukaryota	473542	Rhabditidae	Nematoda	Metazoa	Eukaryota	TRUE	FALSE	TRUE	No_hit	TRUE	No_hit	TRUE	No_hit	conserved	Ac	TRUE	p4e->BLAST-similarity	286	397	ATGTAAAGAAATAAAATAACCAGCTAAATACAAGTTAATAATAAACTAAAAGAACCTGCTCTATTTTACTAAGTAAGCCTATAATGAGTCCCAAGTAACAGCTACCCCACTTCTTAATAAAATAATTGTATTTAAAAGTAGGCACACCAAAAGGGTTAATAAGTACAATACCAACAGGCCCCCAAACACTTCCTAAATACAATAGAAACAGGAACAAGGGAAGTATACAAAAAAAAATACAAAAAATACCAAAAAAAATATAACCTCTCTAAAAATAAATAAAAGcataccaaatttgaaaccatgtataacaaaattatgataaccccttaaaccctctattctaatatctttgcctcacaaaaatgaaataaataataatactaataatctataAAA…	TRUE	tat
Acrassus_c20340	F55D10.2	UniRef100_A8NL86	60S ribosomal protein L23a, putative	TCAGATCAAGGCTGCCGTCCAAAACTTGTACGATATCAAGGTCCAAAAGGTCAACACCCTCATCAGACCTGATGGCCAAAGAAAGCTTACGTTAAGCTCACCTCCGACTTCGAAGCCGCCGATGTCGCCAACCGGCTCGCGATCATCTAAACATGTAAAATAATAAATGTGGTCATTTTTCCTTTGTCAGCTACTTAGATGTTTCAGTTCGCCGCGTTCGCCTTGCATACCTATGTATTCAGTATGCTAATACCCTAAAAGGGTGGGTTGCCCCATTCGGAAATCTGCGGATCAAAGTGTGTTTGCTCACTCCCCGCAGCTTATCGCAAGCTACTACGTCCTTCATCGCCTGTAATCGCCAAGGCAACCCGACTCAAAAGAACAGTCTACCACACATCA…	0	3	0	1	M_1	0	0	0	0	0	1	22.1634615384615	2.37543859649123	47.9166666666667	624	valid_no_hit	37.4	36.2	542472	undef	undef	undef	Bacteria	710978	undef	Proteobacteria	undef	Bacteria	FALSE	FALSE	TRUE	No_hit	TRUE	No_hit	TRUE	No_hit	conserved	Ac	TRUE	p4e->BLAST-similarity	175	367	TCAGATCAAGGCTGCCGTCCAAAACTTGTACGATATCAAGGTCCAAAAGGTCAACACCCTCATCAGACCTGATGGCCAAAGAAAGCTTACGTTAAGCTCACCTCCGACTTCGAAGCCGCCGATGTCGCCAACCGGCTCGCGATCATCTAAACATGTAAAATAATAAATGTGGTCatttttcctttgtcagctacttagatgtttcagttcgccgcgttcgccttgcatacctatgtattcagtatctaataccctaaaagggtgggttgccccattcggaaatctgcggatcaaagtgtgtttgctcactccccgcagcttatcgcaagctactacgtccttcatcgcctgtaatcgccaaggcaaCCCGACTCAAAAGAACAGTCTACCACACATCAC…	TRUE	ttg
Acrassus_c20484	F36A4.10	UniRef100_A8PUG1	Collagen col-34, putative	AGTTTATTTTTTTCTTATTAKTTGACATCTCGATATTTTGGTCAGTAAAATAATGAGAAATAAAAAAATTAACAAATAATTTATTCGAGTATTTTATTCGCCGAGTTCCATCCTCGAAGAAAACACCACCGTCGATTGCACAATATTTCGGGCAGATACCCTTCTCTCCAGCCGATCCAGCTCTTCCAGGAGGACCACGTGGACCTGGTTTCCCGTTCATTCCTGTCATGCCGTCCGGTCCAATTGGTCCTTTTTCTCCAGGATTTCCGGGTGGTCCTATCCTTCCGGGAATTCCTGTTGGTCCTGGCGGTCCGGGAAGTCCAGGGTGGTCCTTGTGGTCCTGGCTCGCCTACCGGTCCTTCAACCTTTGGATTGCTTCTAAAT	0	2	0	1	M_1	0	0	0	0	0	1	1	1	46.09375	384	eelmRNA	68.6	65.1	6306	Meloidogynidae	Nematoda	Metazoa	Eukaryota	6279	Onchocercidae	Nematoda	Metazoa	Eukaryota	FALSE	FALSE	TRUE	No_hit	FALSE	No_hit	FALSE	No_hit	Nematoda	Ac	TRUE	p4e->BLAST-similarity	83	254	AGTTTATTTTTTTCTTATTAKTTGACATCTCGATATTTTGGTCAGTAAAATAATGAGAAATAAAAAAATTAACAAATAATTTattcgagtattttattcgccgagttccatcctcgaagaaaacaccaccgtcgattgcacaatatttcgggcagatacccttctctccagccgatccagctcttccaggaggaccacgtggacctggtttcccgttcattcctgtcatgccgtccggtccaattggtcctttTCTCCAGGATTTCCGGGTGGTCCTATCCTTCCGGGAATTCCTGTTGGTCCTGGCGGTCCGGGAAGTCCAGGGTGGTCCTTGTGGTCCTGGCTCGCCTACCGGTCCTTCAACCTTTGGATTGCTTCTAAAT	TRUE	aaa
Acrassus_c20633	F36H2.3	UniRef100_A8PAA8	Putative uncharacterized protein	CAGTTATCTTGTCCAGTACTAAGTAATCCTCTTAATGGTGTTGTGGAATACGATTTATTGCATCCGAGAGCGAAAGGAACAATTGCATGGTTAAGTTGCAACTTACCTTATATGACAGCTGGTAAAATTGTGGTAAAATGTGGTGATAATGGAACATGGTCAGATTCTCTTGGAACATGCGAACGGTTACCAAACTATTGTTCATCATTATTTGTCGATAATGGAAGTATCGAATACACATACACACTTGCAGGGGTAAATTTTGACAAAAAATTTGCTAATTTTGCTTTACTCTGCGTTTTTATATTTAATTTTCTTCCAGAATATTTTAATCATTTCCAATTTTGATAAAATATTGGTAATTCCAATA	0	2	0	1	M_1	0	0	0	0	0	1	50.8621621621622	1	32.7027027027027	370	valid_no_hit	48.9	48.1	NA	NA	No_hit	No_hit	No_hit	7719	Cionidae	Chordata	Metazoa	Eukaryota	FALSE	FALSE	TRUE	No_hit	TRUE	No_hit	FALSE	No_hit	Metazoa	Ac	TRUE	p4e->ESTScan	3	369	CAgttatcttgtccagtactaagtaatcctcttaatggtgttgtggaatacgatttattgcatccgagagcgaaaggaacaattgcatggttaagttgcaacttanccttatatgacagctggtaaaattgtggtaaaatgtggtgataatggaacatggtcagattctcttggaacatgcgaacggttaccaaatattgttcatcattatttgtcgataatggaagtatcgaatacacatacacacttgcaggggtaaattttgacaaaaaatttgctaattttgctttctctgcgtttttatatttaattttcttccagaatattttaatcatttccaattttgataaaatattggtaattccaat	FALSE	att
Acrassus_c20796	NA	UniRef100_A8P6U5	Putative uncharacterized protein	CCTTTTAAAGTTTTAAGGTTTTGTTCTTAGTACCTTGTTACGGTCTTAGTCGTGTGATGTGTGGTAGACTGTTCTTTTGAGTCGGGTTGCCTGAGATCGCAGCCCAAAGAGGGTGGTAAACCTCATCTAAGACTGAATATTGCTACGAGACCGATAGCGAACAAGTACCGTGAGGGAAAGTTGCAAAGAACTTTGAGGAGAGAGTTCAAGAGGGCGTGAAACTGCCAAGAATGAAGCGGATAGAGTTAACGGAAATCGGTGGACGTTCAGCGAATGGGTAATTTGCGCGCCTGCTGCCTTCCTTGGATGTGGTAGCCGTTTCTCAGGCTCCCTCTCCGGAGTCGAACCCTTATTCTCCGTTACYCGTTACAACCATGGTAGTCATATAAACTACCATCG…	0	4	0	1	M_1	0	0	0	0	0	1	50.4218512898331	2.03338391502276	45.6808199121523	683	valid_no_hit	128	NA	620897	Anguillicolidae	Nematoda	Metazoa	Eukaryota	6279	Onchocercidae	Nematoda	Metazoa	Eukaryota	TRUE	FALSE	TRUE	FALSE	TRUE	FALSE	TRUE	FALSE	conserved	Clade3	FALSE	no-prediction	0	0	CCTTTTAAAGTTTTAAGGTTTTGTTCTTAGTACCTTGTTACGGTCTTAGTCGTGTGATGTGTGGTAGACTGTTCTTTTGAGTCGGGTTGCCTGAGATCGCAGCCCAAAGAGGGTGGTAAACCTCATCTAAGACTGAATATTGCTACGAGACCGATAGCGAACAAGTACCGTGAGGGAAAGTTGCAAAGAACTTTGAGGAGAGAGTTCAAGAGGGCGTGAAACTGCCAAGAATGAAGCGGATAGAGTTAACGGAAATCGGTGGACGTTCAGCGAATGGGTAATTTGCGCGCCTGCTGCCTTCCTTGGATGTGGTAGCCGTTTCTCAGGCTCCCTCTCCGGAGTCGAACCCTTATTCTCCGTTACYCGTTACAACCATGGTAGTCATATAAACTACCATCG…	FALSE	CC
Acrassus_c21059	NA	UniRef100_A8NLF8	NA	AGGTTGTCTAGTTTGTTCCGTCTACTATTATTCGTTTTTACTTCTAAAGTTTCCCTTTGTAGTCGGGTACCTATTGTTTCCTAAAGTAAGGTTGTCTTAGTACCTTGTTACGGTCTTAGTCGTTGTTGTATTGTTGGTTGGTTAGTACTTGTTTCTTTTTGTAGTCGGGTTGTCCTGAGATCGCAGCCCAAAGAGGGTGGTAAACCTCATCTAAGACTGAATATTGCTACGAGACCGATAGCGAACAAGTACCGTGAGGGAAAGTTGCAAAGAACTTTGAGGAGAGAGTTCAAGAGGGCGTGAAACTGCCAAGAATGAAGCGGATAGAGTTAACGGAAATCGGTGGCATTCAGCGAATGGGGCGAATGCGGTTACAGGATTGGTACTCGTGAAGCGGTA…	0	2	0	1	M_1	0	0	0	0	0	1	409.130124777184	10.2495543672014	45.2762923351159	561	AcrRNA	78.6	NA	620897	Anguillicolidae	Nematoda	Metazoa	Eukaryota	6279	Onchocercidae	Nematoda	Metazoa	Eukaryota	FALSE	FALSE	TRUE	No_hit	TRUE	No_hit	TRUE	No_hit	conserved	Ac	FALSE	p4e->BLAST-similarity	130	301	AGGTTGTCTAGTTTGTTCCGTCTACTATTATTCGTTTTTACTTCTAAAGTTTCCCTTTGTAGTCGGGTACCTATTGTTTCCTAAAGTAAGGTTGTCTTAGTACCTTGTTACGGTCTTAGTCGTTGTTGTattgttggttggttagtacttgtttctttttgtagtcgggttgtcctgagatcgcagcccaaagagggtggtaaacctcatctaagactgaatattgctacgagaccgatagcgaacaagtaccgtgagggaaagttgcaaagaactttgaggagagagttcaagagggcgTGAAACTGCCAAGAATGAAGCGGATAGAGTTAACGGAAATCGGTGGCATTCAGCGAATGGGGCGAATGCGGTTACAGGATTGGTACTCGTGAAGCGGTA…	TRUE	att
Acrassus_c21285	NA	NA	NA	GGAGGTACGGGGGTTCGTTGGAATGAGGCATCATAGGAGGGTGAAGAACTTCCCGTTTATCGAACCCAAAGTCTTTCAGCGTACGATGTATGTTCATCGAGTCGTAGTTGGTTGGGTATTGCAGCTACTAAAGTGGGTGGTTAAGTTCATACTAAAGACTAAATAAGTGGCGAGACGACCGATAAGAAAACAACGTACGTGGAGGGAAAAGA	0	2	0	1	M_1	0	0	0	0	0	1	1	1	45.7547169811321	212	AcrRNA	NA	NA	352465	Heteromitidae	undef	undef	Eukaryota	NA	NA	No_hit	No_hit	No_hit	FALSE	FALSE	NA	NA	NA	NA	NA	NA	Ac	Ac	FALSE	p4e->LongestORF	2	164	GgaggtacgggggttcgttggaatgaggcatcataggagggtgaagaacttcccgtttatcgaacccaaagtctttcagcgtacgatgtatgttcatcgagtcgtagttggttgggtattgcagctactaaagtgggtggttaagttcatactaaagactaaaTAAGTGGCGAGACGACCGATAAGAAAACAACGTACGTGGAGGGAAAAGA	FALSE	gag
Acrassus_c21463	NA	NA	NA	CGGACCTCCAATCAGATAAGACTACCCCCTGAATTTAAGCRKATWAMTAAGSGGAGGAAAAGAAACGTAACTAAGGATTCCCCCAGTAACGGCCGAGTGAAGYGGGAAKAGCTCAATTTGAAAATCGATTACCTAAACGGGTCATCGAATTGTAGCCTAGAGACGTACTATCAGCTGAAACCTGGGTATAAGTTCTTTGGAATGAGGCATCATAGAGGGTGAGAATCCCGTTTATGACCCAAAGCTTTCAGCGTACGATGTATGTTCATCGAGTCGAGTTGTTTGGGATTGCAGCTCTAAATGGGTGGTAAGTTTCATCTAAAGCTAAATATGGCGAGAGACCGATAGCGAACAAGTACCGTG	0	2	0	1	M_1	0	0	0	0	0	1	3.85126582278481	1	45.4545454545455	363	AcrRNA	NA	NA	561013	undef	undef	undef	Eukaryota	747676	Melampsoraceae	Basidiomycota	Fungi	Eukaryota	FALSE	FALSE	TRUE	No_hit	TRUE	No_hit	TRUE	No_hit	conserved	Ac	FALSE	p4e->LongestORF	1	220	cggacctccaatcagataagactaccccctgaatttaagcrkatwamtaagsggaggaaaagaaacgtaactaaggattcccccagtaacggccgagtgaagygggaakagctcaatttgaaaatcgattacctaaacgggtcatcgaattgtagcctagagacgtactatcagctgaaacctgggtataagttctttggaatgaggcatcatagagggTGAGAATCCCGTTTATGACCCAAAGCTTTCAGCGTACGATGTATGTTCATCGAGTCGAGTTGTTTGGGATTGCAGCTCTAAATGGGTGGTAAGTTTCATCTAAAGCTAAATATGGCGAGAGACCGATAGCGAACAAGTACCGTG	FALSE	cgg
Acrassus_c21496	NA	UniRef100_A8NLF8	NA	CCMAAGCTTTCAACGTACGATGTATGTTCTTTATTTCGTTAGTCGAGTTGTTTGGGATTGCAGCTCTAAATGGGTGGTAAGTTTCATCTAAAGCTAAATAATGGCGAGAGACCGATAGCGAACAAGTACCGTGAGGGAAACCAYGAAAAGAACTTTAGAAAAAAAAAGT	0	4	0	1	M_1	0	0	0	0	0	1	3.25301204819277	2.42771084337349	39.6449704142012	169	AcrRNA	46.2	NA	352465	Heteromitidae	undef	undef	Eukaryota	2880	Ectocarpaceae	Phaeophyceae	undef	Eukaryota	FALSE	FALSE	TRUE	No_hit	TRUE	No_hit	TRUE	No_hit	conserved	Ac	FALSE	p4e->ESTScan	70	169	CCMAAGCTTTCAACGTACGATGTATGTTCTTTATTTCGTTAGTCGAGTTGTTTGGGATTGCAGCTCTAAatgggtggtaagtttcatctaaagctaaataatggcgagagaccgatagcgaacaagtaccgtgagggaaaccaygaaaagaactttagaaaaaaaaag	TRUE	atg
Acrassus_c21721	NA	UniRef100_A8NUW9	Unspecific monooxygenase , putative	CCCTCACGGTACTTGTTCGCTATCGGTCTCGTAGCAATATTCAGTCTTAGATGAGGTTTACCACCCTCTTTGGGCTGCGATCTCAGGCAACCCGACTCAAAAGAACGGTCTACCACACATCACACGCTAGCACTGATCGAACCGTGCTCACTTCACGCTACAGCCCGGCCGACCCAGCTCTTAGAGCCAATCCTTTTCCCGAAGTTACGGATCTAATTTGCCGACTTCCCTTACCTACATTATTCTATCAACTAGAGGCTGCTCACCTTGGAGACCTGCTGCGGATATCGGTACGGCTTGGCACGAAATTCAAATAGCCTCCCTCGGATTTTCAAGGGCCGAACAAGAGCGCACGAGACGCCACAGGAACCGTGGCGCTTTACGGAATAACTTCCCTAT…	0	3	0	1	M_1	0	0	0	0	0	1	3.06864564007421	1.81447124304267	48.7940630797774	539	AcrRNA	105	NA	6252	Ascarididae	Nematoda	Metazoa	Eukaryota	6279	Onchocercidae	Nematoda	Metazoa	Eukaryota	FALSE	FALSE	TRUE	TRUE	TRUE	TRUE	TRUE	TRUE	conserved	conserved	FALSE	p4e->BLAST-similarity	135	408	CCCTCACGGTACTTGTTCGCTATCGGTCTCGTAGCAATATTCAGTCTTAGATGAGGTTTACCACCCTCTTTGGGCTGCGATCTCAGGCAACCCGACTCAAAAGAACGGTCTACCACACATCACACGCTAGCACTgatcgaaccgtgctcacttcacgctacagcccggccgacccagctcttagagccaatccttttcccgaagttacggatctaatttgccgacttcccttacctacattattctatcaactagaggctgctcaccttggagacctgctgcggatatcggtacggcttggcacgaaattcaaatagcctccctcggattttcaagggccgaacaagagcgcacgagacgccacaggaaccgtggcgctttacggaataacttccctat…	TRUE	gat
Acrassus_c21798	ZK546.6	UniRef100_A8P0Q4	Major sperm protein	TAGGGTTATTTTGTTTCTTAGTTCTTAAGTTTGTTTCGTTACTTAAGTTCTTTTTCTTTTGGTTTAATTTGGTCTAGTACTTCCTATTCCCTACCTAGGTTGTACTATTCCTATTACTTCTAACCTAGGTAGTCTAAGATTGTGTTCAATTCACCATACGATGATAAACACACCTATCATATTAAGATCACTAATGCTGGAGGACGYCGTATTGGTTGGGCTATCAAGACAACCAACATGAAACGTTTGGGTGTTGATCCACCATGTGGTGTTCTGGATCCAAAAGNGAATGTCCTTATGGCGGTTTCTTGCGATACATTCAATCCTGCAACGG	0	3	0	1	M_1	0	0	0	0	0	1	2.48502994011976	2.22419928825623	38.622754491018	334	valid_nempep	132	112	122354	Onchocercidae	Nematoda	Metazoa	Eukaryota	6253	Ascarididae	Nematoda	Metazoa	Eukaryota	TRUE	FALSE	TRUE	TRUE	FALSE	FALSE	FALSE	FALSE	Nematoda	Nematoda	FALSE	p4e->BLAST-similarity	136	334	TAGGGTTATTTTGTTTCTTAGTTCTTAAGTTTGTTTCGTTACTTAAGTTCTTTTTCTTTTGGTTTAATTTGGTCTAGTACTTCCTATTCCCTACCTAGGTTGTACTATTCCTATTACTTCTAACCTAGGTAGTCTaagattgtgttcaattcaccatacgatgataaacacacctatcatattaagatcactaatgctggaggacgycgtattggttgggctatcaagacaaccaacatgaaacgtttgggtgttgatccaccatgtggtgttctggatccaaaagngaatgtccttatggcggtttcttgcgatacattcaatcctgcaacgG	TRUE	aag
Acrassus_c21872	T13F2.11	UniRef100_A8P0Q6	Major sperm protein	TTGTCAGCAAGTGTCGACAAGCTTTCTTGGTAATGGCAGACTCCATCCCACCAGGTGACATCCATACTCAACCAGGAGCTAAGATTGTGTTCAATTCACCATACGATGATAAACACACCTATCATATTAAGATCACTAATGCTGGAGGACGTCGTATTGGTTGGCTATCAAGACAACCAACATGAAACGTTTGGGTGTTGATCCACCATGTGGTGTTCTGGATCCAAAAGAGAATGTCCTTATGGCGGTTTCTTGCGATACATTCAATCCTGCAACGGAAGATTTGAGTAACGATCGTATCACTATCGAATGGACTAACACTCCTGATGGAGCTGCTAAACAATTCCGTCGTGAATGGTTCCAGGGTGATGGTATGGTCCGCCGTAAGAACCTTCCTAT…	0	2	0	1	M_1	0	0	0	0	0	1	77.1903881700555	2.38077634011091	43.2532347504621	541	valid_nempep	166	154	122354	Onchocercidae	Nematoda	Metazoa	Eukaryota	6253	Ascarididae	Nematoda	Metazoa	Eukaryota	TRUE	FALSE	TRUE	TRUE	FALSE	FALSE	FALSE	FALSE	Nematoda	Nematoda	FALSE	p4e->BLAST-similarity	3	414	TTgtcagcaagtgtcgacaagctttcttggtaatggcagactccatcccaccaggtgacatccatactcaaccaggagctaagattgtgttcaattcaccatacgatgataaacacacctatcatattaagatcactaatgctggaggacgtcgtattggttgggctatcaagacaaccaacatgaaacgtttgggtgttgatccaccatgtggtgttctggatccaaaagagaatgtccttatggcggtttcttgcgatacattcaatcctgcaacggaagatttgagtaacgatcgtatcactatcgaatggactaacactcctgatggagctgctaaacaattccgtcgtgaatggttccagggtgatggtatggtccgccgtaagaaccttccta…	FALSE	gtc
Acrassus_c21941	ZK1251.6	UniRef100_A8P0Q4	Major sperm protein	AGTGTTAAAAGCATCTGAAACGAAGAATGGCTCAGTCAATTCCTCCAGGTGATATCAGTACGCAACCAAGTTCAAAAATCGTGTTTAACTCGCCTTACGATGATAAACACACATACCATATCAAGATAACCAACGCTGGAGGACGTCGTATTGGATGGGCTATCAAGACGACCAACATGAAGCGTCTTAGGTGTCGATCCACCATGTGGTGTATTGGATCCAAAAGAAACGTTCTAATGGCTGTATCTTGTGACACCTTCAATGCAGCTTCCGAAGATCTTAACAATGATCGTATAACAATCGAATGGACTAATACGCCAGATGGAGCAGCTAAACAGTTCCGTCGTGAATGGTTCCAAGGTGATGGTATGGTTAGAAGGAAAATCTTACCATTGAATA…	0	3	0	1	M_1	0	0	0	0	0	1	157.953846153846	61.4659340659341	40	455	valid_nempep	216	189	122354	Onchocercidae	Nematoda	Metazoa	Eukaryota	6253	Ascarididae	Nematoda	Metazoa	Eukaryota	TRUE	FALSE	TRUE	TRUE	FALSE	FALSE	FALSE	FALSE	Nematoda	Nematoda	FALSE	p4e->BLAST-similarity	9	396	AGTGTTAAaagcatctgaaacgaagaatggctcagtcaattcctccaggtgatatcagtacgcaaccaagttcaaaaatcgtgtttaactcgccttacgatgataaacacacataccatatcaagataaccaacgctggaggacgtcgtattggatgggctatcaagacgaccaacatgaagcgtcttaggtgtcgatccaccatgtggtgtattggatccaaaagaaacgttctaatggctgtatcttgtgacaccttcaatgcagcttccgaagatcttaacaatgatcgtataacaatcgaatggactaatacgccagatggagcagctaaacagttccgtcgtgaatggttccaaggtgatggtatggttagaaggaaaatcttaccattgAATA…	TRUE	aag
Acrassus_c22044	NA	NA	NA	GTCCGAACGAGACAAAATGAAAGATACACCAGCTAGCGATCCGAAAGTCGCCAACGCACCTGCCGGTGATGCCCCTCAAGCTGATATGGAAGTTGACTAATCGTTATTGTTGTTGTTTTGTTTGTTATGAATTTCAAGATTATTTATTATTGTGCATTCCTGCGTCTAGTTTGCTTCTGTGTATTGATTGCATGAAGACTTTCTACGTGTTTCTATTCTACTGTTGGCCGTTATAGAGTCTGACTTGTCTATTCAGTTGGATATGTGCTTTTTGAATTTATCGATTATCGAATCTTCCCGATGCGGGAGTATATGCACCACCAATTTTGGCTGCCGATAAGAAGACTGAATAAAGGATTTCGCTGGTAATATGGATTCGACGATTTTTCAGAATTTCTG…	0	2	0	1	M_1	0	0	0	0	0	1	1.4405737704918	1.4405737704918	36.6803278688525	488	valid_no_hit	NA	NA	NA	NA	No_hit	No_hit	No_hit	NA	NA	No_hit	No_hit	No_hit	TRUE	FALSE	NA	NA	NA	NA	NA	NA	Ac	Ac	FALSE	p4e->ESTScan	2	407	Gtccgaacgagacaaaatgaaagatacaccagctagcgatccgaaagtcgccaacgcacctgccggtgatgcccctcaagctgatatggaagttganctaatcgttattgttgttgttttgtttgttatgaatttcaagattatttattattgtgcattcctgcgtctagtttgcttctgtgtattgattgatgaagactttctacgtgtttctattctactgttggccgttatagagtctgacttgtctattcagttggatatgtgctttttgaatttatcgattatcgatcttcccgatgcgggagtatatgcaccaccaattttggctgccgataagaagactgaantaaaggatttcgctggtaatatggattcgacgatttttcagaatttctg…	FALSE	tcc
Acrassus_c22124	ZK1251.6	UniRef100_A8P0Q4	Major sperm protein	GTGTTAGAAGCATCTGCAACGAAGAATGGCTCAGTCAATTCCTCCAGGTGATATCAGTAACGACAAACCAAAGTAGACAAAAAATACGTAGTTTAAACTCAACCTTACGATGATAAACACACATACCACATCAAGATAACCAACGCTGGAGGACGTCGTATTGGATGGGCTATCAAGACGACCAACATGAAGCGTCTTGGTGTCGATCCACCATGTGGTGTATTGGATCCAAAGGAAAACGTTCTAATGGCTGTATCTTGTGACACCTTCAATGCAGCTTCCGAAGATCTTAACAATGATCGTATAACAATCGAATGGACTAATACGCCAGATGGA	0	2	0	1	M_1	0	0	0	0	0	1	9.69940476190476	7.64583333333333	42.2619047619048	336	valid_nempep	165	141	6253	Ascarididae	Nematoda	Metazoa	Eukaryota	6253	Ascarididae	Nematoda	Metazoa	Eukaryota	TRUE	FALSE	TRUE	TRUE	TRUE	FALSE	FALSE	FALSE	Metazoa	Nematoda	FALSE	p4e->BLAST-similarity	88	337	GTGTTAGAAGCATCTGCAACGAAGAATGGCTCAGTCAATTCCTCCAGGTGATATCAGTAACGACAAACCAAAGTAGACAAAAAATACgtagtttaaactcaaccttacgatgataaacacacataccacatcaagataaccaacgctggaggacgtcgtattggatgggctatcaagacgaccaacatgaagcgtcttggtgtcgatccaccatgtggtgtattggatccaaaggaaaacgttctaatggctgtatcttgtgacaccttcaatgcagcttccgaagatcttaacaatgatcgtataacaatcgaatggactaatacgccagatgga	TRUE	gta
Acrassus_c22280	NA	UniRef100_A8NLF8	NA	GATGTGTGGTAGACTGTTCTTTTGAGTCGGGTTGCCTGAGAGCGCAGCCCAAAGAGGGTGGTAAACCTCATCTAAGACAGGATTGCTACGAGACCGATAGCGAACAAGTACCGTGAGGGAAAGTTGCAAAGAACTTTGAGGAGAGAGTTCAAGAGGGCGTGAGACTGCCAAGAATGAAGCGGATAGAGTTAACGGAAATCGGTGGCATTCAGCGAATGGGGCGAATGCGGTTACAGGAAACGGAAATCGGTGGCATTCAGCGAATGGGGCGAATGCGGTTACAGGATTGGTACTCGTGAAGCGGTACGAGAATGTGACATGTTTTGGTGTCGTTGGCG	0	2	0	1	M_1	0	0	0	0	0	1	1.61538461538462	1.17751479289941	50.887573964497	338	AcrRNA	48.5	NA	620896	Anguillicolidae	Nematoda	Metazoa	Eukaryota	6279	Onchocercidae	Nematoda	Metazoa	Eukaryota	FALSE	FALSE	No_hit	No_hit	No_hit	No_hit	No_hit	No_hit	Ac	Ac	FALSE	p4e->BLAST-similarity	91	160	GATGTGTGGTAGACTGTTCTTTTGAGTCGGGTTGCCTGAGAGCGCAGCCCAAAGAGGGTGGTAAACCTCATCTAAGACAGGATTGCTACGagaccgatagcgaacaagtaccgtgagggaaagttgcaaagaactttgaggagagagttcaagagggcgTGAGACTGCCAAGAATGAAGCGGATAGAGTTAACGGAAATCGGTGGCATTCAGCGAATGGGGCGAATGCGGTTACAGGAAACGGAAATCGGTGGCATTCAGCGAATGGGGCGAATGCGGTTACAGGATTGGTACTCGTGAAGCGGTACGAGAATGTGACATGTTTTGGTGTCGTTGGCG	TRUE	aga
Acrassus_c22408	K07H8.6c	NA	NA	TGTACAGTGAACAATTCGTGGTCTGTCTCTAGTCGTTCACCACTTATCTCTTTGTCAAGATTTATTAATTTTTCTTTGGTCATATCGATGCGAGCGTTTTTCCCCATGTTCATTTGTAACATATTAATAATAGCCCTCTTGATGTTTTCGGACCATGGTTTGTCTTCATGGTCAAATTCAAGCTCGGAAACAACACCATCAACATATTTGAAACGAACATGTTTAATTTGGAGAATAGCGGTTGGTTCATTTTGAAGTAAAACGAGAGATACCATTGCTTGGAGTCGTGTTCCAGCCGCTTGTTTGGATTCTTCAGGAATACCTGTCACTATTTGGCCATCGTAACGGTATTGATACTCACGTTGGGGTTGGTATTCGCTTTCTCCAACTTCTTCTCGA…	0	3	0	1	M_1	0	0	0	0	0	1	4.54968287526427	2.83086680761099	38.4778012684989	473	valid_no_hit	NA	57	NA	NA	No_hit	No_hit	No_hit	6253	Ascarididae	Nematoda	Metazoa	Eukaryota	TRUE	FALSE	TRUE	FALSE	FALSE	FALSE	FALSE	FALSE	Nematoda	Clade3	TRUE	p4e->BLAST-similarity	27	453	TGTACAGTGAACAATTCGTGGTCTGTctctagtcgttcaccacttatctctttgtcaagatttattaatttttctttggtcatatcgatgcgagcgtttttccccatgttcatttgtaacatattaataatagccctcttgatgttttcggaccatggtttgtcttcatggtcaaattcaagctcggaaacaacaccatcaacatatttgaaacgaacatgtttaatttggagaatagcggttggttcattttgaagtaaaacgagagataccattgcttggagtcgtgttccagccgcttgtttggattcttcaggaatacctgtcactatttggccatcgtaacggtattgatactcacgttggggttggtattcgctttctccaacttcttctcga…	TRUE	ttt
Acrassus_c22525	MTCE.26	UniRef100_Q8HN53	Cytochrome c oxidase subunit 1	ACTGAATTTAAGCATATAACTAAGTGGAGGAGAAGAAACTAACGAGGATTCCCGAAGTAACGGCGAGTGAATGGGGAAAAGTCCAATGCTGAATCCGGTGATCGGCGATCATGCGGAGTTGTAGCGTATAGGTGCAGTTGTCCGCACATATCGTTTACTCAAAGTTCCCTTGAGCGGGACCATGTTCCAAAGAAGGTGCTAGACCTGTACGGCTAGCGTGTGATGTGTGGTAGACTGTTCTTTTGAGTCGGGTTGCCTGAGATCGCAGCCCAAAGAGGGTGGTAAACCTCATCTAAGACTGAATATTGCTACGAGACCGATAGCGAACACTGATGGATCGTAATCTTAATACTTCTTTTTTGTATCCTAGATCGGGTGGTAATCCTTTGATTTATCAAC…	0	2	0	1	M_1	0	0	0	0	0	1	355.94623655914	1.62154696132597	40.8602150537634	651	valid_no_hit	103	147	640868	Aphelenchoididae	Nematoda	Metazoa	Eukaryota	70241	Syngamidae	Nematoda	Metazoa	Eukaryota	TRUE	FALSE	TRUE	TRUE	TRUE	TRUE	FALSE	FALSE	Metazoa	Metazoa	FALSE	p4e->BLAST-similarity	354	648	ACTGAATTTAAGCATATAACTAAGTGGAGGAGAAGAAACTAACGAGGATTCCCGAAGTAACGGCGAGTGAATGGGGAAAAGTCCAATGCTGAATCCGGTGATCGGCGATCATGCGGAGTTGTAGCGTATAGGTGCAGTTGTCCGCACATATCGTTTACTCAAAGTTCCCTTGAGCGGGACCATGTTCCAAAGAAGGTGCTAGACCTGTACGGCTAGCGTGTGATGTGTGGTAGACTGTTCTTTTGAGTCGGGTTGCCTGAGATCGCAGCCCAAAGAGGGTGGTAAACCTCATCTAAGACTGAATATTGCTACGAGACCGATAGCGAACACTGATGGATCGTAATCTTAATACTtcttttttgtatcctagatcgggtggtaatcctttgatttatcaac…	TRUE	tct
Acrassus_c22592	MTCE.26	UniRef100_Q8HN53	Cytochrome c oxidase subunit 1	GAAACACCAGTAAAAATACCAAATACAGCTCCTTAAACTTTAATACTATTAATTGAAAATGTTCTTACAACATAATAAGTATCATGAAGAATAATATCTAAACTAGAATTAGACAATATTACCCCCGTCAACCCCCCGATAGTAAATAAAAAAATAAACCCCATTCAACCAAAACAAAATCGGAGTAAAAACAAGATTTATACCATACAAAGTAGCTAATCAACTAAAAATCTTTACACCTGTAGGCACAGCAATAACCATAGTTAGCAGCAGTAAAATAAGCACGAGAATCTAAATCTATCCCGACTGTGTACATATGATGAGCCCAAACAACACAACCAA	0	2	0	1	M_1	0	0	0	0	0	1	1	1	32.1637426900585	342	valid_no_hit	64.7	79.7	106324	Anisakidae	Nematoda	Metazoa	Eukaryota	4808	Blastocladiaceae	Blastocladiomycota	Fungi	Eukaryota	FALSE	FALSE	TRUE	TRUE	TRUE	FALSE	TRUE	FALSE	conserved	Nematoda	TRUE	p4e->BLAST-similarity	3	339	GAaacaccagtaaaaataccaaatacagctccttaaactttaatactattaattgaaaatgttcttacaacataataagtatcatgaagaataatatctaaactagaattagacaatattacccccgtcaaccccccgatagtaaataaaaaaataaaccccatcaaccaaaacaaaatcggagtaaaaacaagatttataccatacaaagtagctaatcaactaaaaatctttacacctgtaggcacagcaataaccatagtagcagcagtaaaataagcacgagaatctaaatctatcccgactgtgtacatatgatgagcccaaacaacacaaccAA	FALSE	ggt
Acrassus_c2456	Y57G11C.15	UniRef100_A8Q009	Probable transport protein Sec61 alpha subunit, putative	GGTTCTGGTATATCGCTTTTCATTGCCACAAACATTTGTGAAACAATAGTATGGAAAGCATTCTCTCCGGCAACTATGAACACTGGTCGTGGAACTGAATTTGAAGGAGCTATTATTGCTTTATTCCATCTTCTTGCAACTCGTAACGACAAAATTCGTGCTCTTCGTGAGGCGTTCTACCGACCCAATCTACCTAATCTGATGAATTTGATGGCTACCATTCTTGTTTTTGCTGTCGTCATATACTTTCAAGGTTTCCGAGTAGATCTGCCCATAAAGAGTGCTCGTTATCGTGGTCAATACAGTTCATACCCGATCAAATTGTTTTATACATCAAATATTCCACATTTGGTGGCAATCTTTTGGTAAATCTTCTTGGCACGTGGTCTGATGCGGGCG…	0	19	0	1	M_1	0	0	0	0	0	1	5.66793168880455	2.16519546027743	37.3952779893374	1313	valid_no_hit	322	306	7209	Onchocercidae	Nematoda	Metazoa	Eukaryota	6253	Ascarididae	Nematoda	Metazoa	Eukaryota	TRUE	FALSE	TRUE	TRUE	TRUE	TRUE	TRUE	TRUE	conserved	conserved	FALSE	p4e->BLAST-similarity	1	835	ggttctggtatatcgcttttcattgccacaaacatttgtgaaacaatagtatggaaagcattctctccggcaactatgaacactggtcgtggaactgaatttgaaggagctattattgctttattccatcttcttgcaactcgtaacgacaaaattcgtgctcttcgtgaggcgttctaccgacccaatctacctaatctgatgaatttgatggctaccattcttgtttttgctgtcgtcatatactttcaaggtttccgagtagatctgcccataaagagtgctcgttatcgtggtcaatacagttcatacccgatcaaattgttttatacatcaaatattccacantttggtggcaatcttttggtaaatcttcttggcacgtggtctgatgcgggc…	FALSE	ggt
Acrassus_c2573	C18A11.7a	UniRef100_A8Q0T1	Disorganized muscle protein 1, putative	ATAACACGGATTGCTAAAGCATTCCTATTATCGAAATCCATGCGAAACAGTTTGCAACCTAAGCAAGAAAAGAAATGACCAATACATATAATTCGAGCGAACGTTGGTTGTTTGGCTTGTTTTAAATAAACTGCTAACTTAGCAAATGACAGACATTCCAAATAATGCAAGTGGTTACATACAGAATAACCTATTGTGGCGAATTATCATGTTTAAAAATATTGAAAATTGCACTTGGAGGCGACACGTGATTAAAGATGAATTTTTTTAACTGTTGCAATTTTAAAAGTTGATGTAATAAACATAATTAACAAACAAAATAGGTAGCTGCAATTAGTAACCACATACAAAATGAATGTATGTTATTTGCTATGATTAACAACAAACGAATGCATCAAT…	0	15	0	1	M_1	0	0	0	0	0	1	4.35747126436782	2.84022988505747	37.5862068965517	870	valid_no_hit	191	144	522413	Ascarididae	Nematoda	Metazoa	Eukaryota	7209	Onchocercidae	Nematoda	Metazoa	Eukaryota	TRUE	FALSE	TRUE	TRUE	TRUE	FALSE	FALSE	FALSE	Metazoa	Nematoda	TRUE	p4e->BLAST-similarity	527	869	ATAACACGGATTGCTAAAGCATTCCTATTATCGAAATCCATGCGAAACAGTTTGCAACCTAAGCAAGAAAAGAAATGACCAATACATATAATTCGAGCGAACGTTGGTTGTTTGGCTTGTTTTAAATAAACTGCTAACTTAGCAAATGACAGACATTCCAAATAATGCAAGTGGTTACATACAGAATAACCTATTGTGGCGAATTATCATGTTTAAAAATATTGAAAATTGCACTTGGAGGCGACACGTGATTAAAGATGAATTTTTTTAACTGTTGCAATTTTAAAAGTTGATGTAATAAACATAATTAACAAACAAAATAGGTAGCTGCAATTAGTAACCACATACAAAATGAATGTATGTTATTTGCTATGATTAACAACAAACGAATGCATCAAT…	FALSE	gca
Acrassus_c2596	T05A10.5	UniRef100_O44932	Venom allergen antigen-like protein 1	CTGTCTATAGAGACCAACGTCTGCAATCATTTGCAAACACGGCCTATTACAAATCGGTGAGAGTTGGATGTGCAGTCAATAACTGCGCAGCTTCTGGACTGATGCCAACACTCCAAGTAGCAGCATGTGYAYWWSAWYMSGASGTATYTGCTTGCCAACGGCAGAGTCGTCAACGGCTTGACCAAGACCAATTGCGGCACTGCAAGGAATATRTYTGCRATGTGGTACGATCTTGGTCTTGAAATTGATGCTCAGAATTATGCAAACCAGTGCCCAACCAATGAGAATGGATCTCCCGTGAGCTCTCGCCCTACACAAGGCGAAAATGTGAAGATCATTTACTCCAACAGCATCCCGTTCTACTACGCCGTGGACTCGGCTGTGCAGTCGTGGTGGGAC…	0	8	0	1	M_1	0	0	0	0	0	1	2.90358126721763	2.90358126721763	50.5509641873278	726	valid_no_hit	75.5	87.4	NA	NA	No_hit	No_hit	No_hit	29170	Ancylostomatidae	Nematoda	Metazoa	Eukaryota	TRUE	FALSE	TRUE	TRUE	TRUE	FALSE	TRUE	FALSE	conserved	Nematoda	FALSE	p4e->BLAST-similarity	151	676	CTGTCTATAGAGACCAACGTCTGCAATCATTTGCAAACACGGCCTATTACAAATCGGTGAGAGTTGGATGTGCAGTCAATAACTGCGCAGCTTCTGGACTGATGCCAACACTCCAAGTAGCAGCATGTGYAYWWSAWYMSGASGTATYTGcttgccaacggcagagtcgtcaacggcttgaccaagaccaattgcggcactgcaaggaatatrtytgcratgtggtacgatcttggtcttgaaattgatgctcagaattatgcaaaccagtgcccaaccaatgagaatggatctcccgtgagctctcgccctacacaaggcgaaaatgtgaagatcatttactccaacagcatcccgttctactacgccgtggactcggctgtgcagtcgtggtgggac…	TRUE	ctt
Acrassus_c2641	F19H8.2	NA	NA	AGGAAACGGCTACTGCTACCTACACAAAGAAAAGTGCGGTAAGGACAAGGAGGTGGAGAAGAGATTGGGCAACCAGTCAGGAAAGGGCTCAGCGAAGGATTGCTCTAATTGGAAGAGGAAATGCGCCACGAAGTACCGTAAGCACCACGCCTGCAAGGAGTACAAGCGAAACTGTGGTCCACTCGATTTTCCCATCGGCACCAACTCGCCTAGGGGATCGGAGGAGAAGAGCGACGAAGAAGAAGATAATCGTTCATGATTTCACCCAAGCGTGCCAGAGACTGCGAAAAAATGGCAGAACAAAATGCGCCGAGAAGTATCCGAAGCACTTCGCGTGTACTCATTTCAAGAAAAAGTAGTCGTCTCTTCGGAAATCAAACGTCTGATGGGGACGTGAGT…	0	9	0	1	M_1	0	0	0	0	0	1	2.5519801980198	2.5519801980198	51.2376237623762	808	valid_no_hit	NA	40.8	NA	NA	No_hit	No_hit	No_hit	6239	Rhabditidae	Nematoda	Metazoa	Eukaryota	TRUE	FALSE	TRUE	No_hit	FALSE	No_hit	FALSE	No_hit	Nematoda	Ac	FALSE	p4e->ESTScan	2	806	Aggaaacggctactgctacctacacaaagaaaagtgcggtaaggacaaggaggtggagaagagattgggcaaccagtcaggaaagggctcagcgaaggattgctctaattggaagaggaaatgcgccacgaagtaccgtaagcaccacgcctgcaaggagtacaagcgaaactgtggtccactcgattttcccatcggcaccaactcgcctaggggatcggaggagaagagcgacgaagaagaagaaatcgttcatgatttcacccaagcgtgccagagactgcgaaaaaatggcagaacaaaatgcgccgagaagtatccgaagcacttcgcgtgtactcatttcaagaaaaagtatcgtctcttcggaaatcaaacgtctgatggggacgtgagtcc…	FALSE	gga
Acrassus_c2643	C14B1.10	UniRef100_A8P5P3	Putative uncharacterized protein	AGAATCGCTTTGATCCATTGACCAGACGGTGATACACGCCTGTCCACCAGGTTTCAGTACCCTGAGAATCTCCCTAATCATTGCTTGACGTCGAGATAATACAGCCATGTGGTGAAGAACCGCTATAGACAAAACAGCGTCTGCTCCCTCGCGAAAGGGCAGACGTAGAGCATCAGCGCGAACCACCATGCACCCCTTTGCATTCGCAATGCCACAAAGCATTTGGCTCATATCACAACCGATCTTACACAGAGTATCGTGCAACACGAGGTACTTTCCGTTACCACAACCGACGTCGTAAACTAGTGAATAGTCCGTCAACGCATTCAAAAATCTCTTTACTCCCCTCCAACTGGAAAATCTGGTCTCATCGAAGTGAGGTGCGATATTCTCGTACAC…	0	16	0	1	M_1	0	0	0	0	0	1	2.57796947577969	1.31855136733186	41.5394824153948	1507	valid_no_hit	168	197	NA	NA	No_hit	No_hit	No_hit	6239	Rhabditidae	Nematoda	Metazoa	Eukaryota	TRUE	FALSE	TRUE	TRUE	TRUE	TRUE	TRUE	TRUE	conserved	conserved	TRUE	p4e->BLAST-similarity	1	520	agaatcgctttgatccattgaccagacggtgatacacgcctgtccaccaggtttcagtaccctgagaatctccctaatcattgcttgacgtcgagataatacagccatgtggtgaagaaccgctatagacaaaacagcgtctgctccctcgcgaaagggcagacgtagagcatcagcgcgaaccaccatgcacccctttgcattcgcaatgccacaaagcatttggctcatatcacaaccgatcttacacagagtatcgtgcaacacgaggtactttccgttaccacaaccgacgtcgtaaactagtgaatagtccgtcaacgcattcaaaaatctctttactcccctccaactggaaaatctggtctcatcgaagtgaggtgcgatattctcgtacac…	TRUE	cgc
Acrassus_c2683	R02F11.3b	UniRef100_A8PGP2	Cation efflux family protein	ACTTTAATTATATATTGAGATATTATACATAAATTWKTWTAAAAACTCAACAAATAATTTACAATGAGTCACAGGTACATTACGTCACACAATTTTGTGTTCGTCAGCAGGCATGTGAGCATATTCATAATCACAATGTACGAAGGCTCGTTCCACTTCTTCAAGGCTTTCAATATTATTTTGTAAACGTTCGCTAATATCATGTGCTTTTTTTAAAGCCATATTTTCATCAAGAACAATATGAACTTCAACGAGAAAACGCATTCCGTAATGATACACGTAGACCGTATCGATAAAATCTATACGTTTATCATGTTCCACACAAACTTTAATAATTCTATTTATAAAGTCCGGTTCAGCAGATTTGCCCGAAAGCATTGTTAAATGTTCTTTCCCAGT…	0	30	0	1	M_1	0	0	0	0	0	1	3.15649867374005	1.82029177718833	37.9988757729061	1779	valid_no_hit	209	188	NA	NA	No_hit	No_hit	No_hit	6253	Ascarididae	Nematoda	Metazoa	Eukaryota	TRUE	FALSE	TRUE	TRUE	TRUE	TRUE	TRUE	TRUE	conserved	conserved	TRUE	p4e->BLAST-similarity	88	772	ACTTTAATTATATATTGAGATATTATACATAAATTWKTWTAAAAACTCAACAAATAATTTACAATGAGTCACAGGTACATTACGTCAcacaattttgtgttcgtcagcaggcatgtgagcatattcataatcacaatgtacgaaggctcgttccacttcttcaaggctttcaatattattttgtaaacgttcgctaatatcatgtgctttttttaaagccatattttcatcaagaacaatatgaacttcaacgagaaaacgcattccgtaatgatacacgtagaccgtatcgataaaatctatacgtttatcatgttccacacaaactttaataattctatttataaagtccggttcagcagatttgcccgaaagcattgttaaatgttctttcccagt…	TRUE	tta
Acrassus_c2716	F53A2.7	UniRef100_A8PC57	Actin 2, putative	GGTTCTCACTAATCTCGCTGGTTGTGTGGAGAATTCGCATCGCCATCTTTGTGCTCGGAAGTGTCCCTAAGTGTTTCAGCTAATCGTTAACCACCGAGAGCGAGACGATGGCTTCAAAGTCAGGTGCATTCATAGTGGGTGCCAAGCGAACTGCGTTCGGCACATTTGGAGGGAAACTGAAGAACCACACCGCCACAGACCTCGGAGTCATCGCCACTATCGCCGCTCTAGAACACGCCGGCGTCAAGGCCGACAATATCGACCACGTCATTTTCGGAAATGTCGTAGCGAGTTTCAAAGACGGCATCTACTTGACACGGCATATTGGCCTGAAAAGTGGAGTGCCTCAGAATGTCGGTGCTCTCACGGTGAATCGGCTTTGCGGGTCGGGCTTCCAGG…	0	24	0	1	M_1	0	0	0	0	0	1	2.56690727373681	1.39309919901417	53.704705246079	1849	valid_no_hit	209	519	6239	Rhabditidae	Nematoda	Metazoa	Eukaryota	6238	Rhabditidae	Nematoda	Metazoa	Eukaryota	TRUE	FALSE	TRUE	TRUE	TRUE	TRUE	TRUE	TRUE	conserved	conserved	FALSE	p4e->BLAST-similarity	108	1119	GGTTCTCACTAATCTCGCTGGTTGTGTGGAGAATTCGCATCGCCATCTTTGTGCTCGGAAGTGTCCCTAAGTGTTTCAGCTAATCGTTAACCACCGAGAGCGAGACGatggcttcaaagtcaggtgcattcatagtgggtgccaagcgaactgcgttcggcacatttggagggaaactgaagaaccacaccgccacagacctcggagtcatcgccactatcgccgctctagaacacgccggcgtcaaggccgacaatatcgaccacgtcattttcggaaatgtcgtagcgagtttcaaagacggcatctacttgacacggcatattggcctgaaaagtggagtgcctcagaatgtcggtgctctcacggtgaatcggctttgcgggtcgggcttccagg…	TRUE	atg
Acrassus_c2764	C25A11.4a	UniRef100_A8PS34	Apical junction molecule protein 1, isoform d, putative	AACTGCAAATATTTTATTCAATAAATTTAGGTTAGATTGTTTAAAATTTAAATAAAATTTAAAAAATGGTAAATTTGGCATACCTTAAAACTGTAATAAATTGATGTCAGAATATTTTTTTCAAATGCTTCAGACTTCTAAGCAACATTCTTTTTGTTATATTTTTATTTTACTTTTGTCAGTTGGAACATTTTCAGACAATCAAAAGTGGTGGAAGTGGTGGATACATTTATTAATCCAAAAAGATCAACCCATGGCAACGATAATATTAAGTATGGTGGAAAGGTTACCTTAGAAGAGATTTTAGACAGTATATTCCAAAGAAGTTAAAGAAACCACYTTCGTTTCTAAAAAGATATGGAGTGGACAATAGAGGCAGACAGGATCTGCAGTGGCCCT…	0	18	0	1	M_1	0	0	0	0	0	1	3.67244224422442	1	38.32	1250	valid_no_hit	287	278	NA	NA	No_hit	No_hit	No_hit	6253	Ascarididae	Nematoda	Metazoa	Eukaryota	TRUE	FALSE	TRUE	TRUE	TRUE	TRUE	FALSE	FALSE	Metazoa	Metazoa	FALSE	p4e->BLAST-similarity	474	1218	AACTGCAAATATTTTATTCAATAAATTTAGGTTAGATTGTTTAAAATTTAAATAAAATTTAAAAAATGGTAAATTTGGCATACCTTAAAACTGTAATAAATTGATGTCAGAATATTTTTTTCAAATGCTTCAGACTTCTAAGCAACATTCTTTTTGTTATATTTTTATTTTACTTTTGTCAGTTGGAACATTTTCAGACAATCAAAAGTGGTGGAAGTGGTGGATACATTTATTAATCCAAAAAGATCAACCCATGGCAACGATAATATTAAGTATGGTGGAAAGGTTACCTTAGAAGAGATTTTAGACAGTATATTCCAAAGAAGTTAAAGAAACCACYTTCGTTTCTAAAAAGATATGGAGTGGACAATAGAGGCAGACAGGATCTGCAGTGGCCCT…	TRUE	gat
Acrassus_c2929	C15C7.5	UniRef100_A8PTD9	Putative uncharacterized protein	ATTCAATAATTGAAATYCAYTGCWYMATTTGTTTTTAGGAATTTCCATTTTTACTTATTATATCATACATTGAAAGCTCWWTTTTTTGTAAATATCCACACGATTTAAAATATTAGAGATCTGTCGTTGAAAATCATCATCTTCTTGTTGGTTTAACGTCATTCGTTCGTGGAAAGATTGGCGTCGTTTTTCCCTTTCTTCCTTTTGATGTTTTAATGTATCCATTAATTTTTCATTATGAGCTCTTATCCTTTCCTCTACTTTATCCATACAATGATTTAAATGATCCAACTGAGAATCTAATTTTTTTTATTTCTTCTGTACTATCATCGGTTTCGGGGGCAACTTCATTCAGTGCTTCTAATCCCCCTTTGTAAAACTGAATGTGAAGAATTTTCA…	0	10	0	1	M_1	0	0	0	0	0	1	2.99684542586751	2.99684542586751	34.2424242424242	660	valid_no_hit	124	105	6279	Onchocercidae	Nematoda	Metazoa	Eukaryota	6279	Onchocercidae	Nematoda	Metazoa	Eukaryota	TRUE	FALSE	TRUE	TRUE	FALSE	FALSE	FALSE	FALSE	Nematoda	Nematoda	TRUE	p4e->BLAST-similarity	34	466	ATTCAATAATTGAAATYCAYTGCWYMATTTGTTtttaggaatttccatttttacttattatatcatacattgaaagctcwwttttttgtaaatatccacacgatttaaaatattagagatctgtcgttgaaaatcatcatcttcttgttggtttaacgtcattcgttcgtggaaagattggcgtcgtttttccctttcttccttttgatgttttaatgtatccattaatttttcattatgagctcttatcctttcctctactttatccatacaatgatttaaatgatccaactgagaatctaatttttttatttcttctgtactatcatcggtttcgggggcaacttcattcagtgcttctaatcccctttgtaaaactgaatgtgaagaattttcatt…	TRUE	gtt
Acrassus_c2964	B0464.5c	UniRef100_A8Q6Y0	Protein kinase domain containing protein	CAAACTGAGTCTTAACGGTATCCCAGCAAAGCCATACAGTAGAGAAATGTCCCCAACCCATCTTCCTTATAACGTGATATCTCCCATTAAATACATCACCAATAGAAACAGGATGGTATCCGCCTTTCCTATAATCCTTTGGATCTTCTTGTTCCTCATTGTCACTCCCAAGAACTTCCTCCTCATCTTCCTGTTCTTTTCTCATATCTTCATCATTGCATATACTTCCACTGTAAGCACTCGGAGATCCGGAAAGAGGTTTCGGAACTACATCATTTATCGGTTCTTTATCTTCTAAGGGATCCTGATACGGAGGAGGCAAATTCCTCGCTGAACCATTTATCAATGGTCTCGCATTGTTCTGACTGAAAGAAGGCCCTTTTGCAATCTTTGAATTAT…	0	14	0	1	M_1	0	0	0	0	0	1	4.15029761904762	1.89464594127807	40.922619047619	672	valid_no_hit	126	110	6279	Onchocercidae	Nematoda	Metazoa	Eukaryota	7209	Onchocercidae	Nematoda	Metazoa	Eukaryota	TRUE	FALSE	TRUE	TRUE	TRUE	TRUE	TRUE	TRUE	conserved	conserved	TRUE	p4e->BLAST-similarity	2	377	CaaactgagtcttaacggtatcccagcaaagccatacagtagagaaatgtccccaacccatcttccttataacgtgatatctcccattaaatacatcaccaatagaaacaggatggtatccgcctttcctataatcctttggatcttcttgttcctcattgtcactcccaagaacttcctcctcatcttcctgttcttttctcatatcttcatcattgcatatacttccactgtaagcactcggagatccggaaagaggtttcggaactacatcatttatcggttctttatcttctaagggatcctgatacggaggaggcaaattcctcgctgaaccatttatcaatggtctcgcattgttctgactgaaagaaggCCTTTTGCAATCTTTGAATTATC…	TRUE	cct
Acrassus_c3086	NA	NA	NA	TGTCTATATAACCTTCTTTTCAACTTGAATTGTAATGAATTTTTATAGATGCCTCTGTTGTCTATTGATTTTGTCTTGGTTCTTTTTATTATTTGGATTTTGATTCTATATTTACATCCCCTGTTTGAGGCGGATATCATTTGTTTGAGTTAAACCTCTAACCGAACTCCGATTTTTGTTTGTAGTTGTCGTCATCTACTTGGAAAACAAACATCTTTGGTCGCACTCTCCGTAAGAGCGTATCGAATACATAGCATCTAGTAGGTATTTTCTTGCTGGACATGTTTTCTTCAGCGTTCTCAGCTCTGTATTGTTTTATTACCAGAAATACGAATTATTCAATCTTCGTCTATTACACAAGAAAAACAGTTATTGGCTGTGGGCTTCATTGGATCCTCT…	0	10	0	1	M_1	0	0	0	0	0	1	3.72343149807939	1.44378698224852	37.1017471736896	973	valid_no_hit	NA	NA	NA	NA	No_hit	No_hit	No_hit	NA	NA	No_hit	No_hit	No_hit	TRUE	FALSE	NA	NA	NA	NA	NA	NA	Ac	Ac	FALSE	p4e->LongestORF	255	510	TGTCTATATAACCTTCTTTTCAACTTGAATTGTAATGAATTTTTATAGATGCCTCTGTTGTCTATTGATTTTGTCTTGGTTCTTTTTATTATTTGGATTTTGATTCTATATTTACATCCCCTGTTTGAGGCGGATATCATTTGTTTGAGTTAAACCTCTAACCGAACTCCGATTTTTGTTTGTAGTTGTCGTCATCTACTTGGAAAACAAACATCTTTGGTCGCACTCTCCGTAAGAGCGTATCGAATACATAGcatctagtaggtattttcttgctggacatgttttcttcagcgttctcagctctgtattgttttattaccagaaatacgaattattcaatcttcgtctattacacaagaaaaacagttattggctgtgggcttcattggatcctct…	TRUE	cat
Acrassus_c3135	F28H1.3	UniRef100_A8Q378	Alanyl-tRNA synthetase, putative	AACTAATTTTAAACTTATCAACACAACCTTTAAATTTATCATTCCCATGAAGTTAATCATGGCGAACAGCATAAGATTACTACCTTTATAGTTCAACAACAAAGCATGAAACAGATCTCAATATTCGACAGTCCCTGAATCAATGAAAAATGACGAAAAACAATTCAACAAATTTTCAGGAAATAATTCTGAAAAACCATGTAAGCAGGCTCACAAACAAAAAAACTACCCCAAAAATAAAAAWTGAACTAATAAAAAATTATTTTGAGCAGTAATAAAGAGCAGGATAAAAAGTAATCTGTATTACGATCGTATAAAAATCAAATTTTTCATGCATGACTTTTAAACTAAAATCAATAATGCAGAGCAGCCGGGAACATATACAATAGGGAGCAATAC…	0	14	0	1	M_1	0	0	0	0	0	1	3.44548651817116	1.24501758499414	33.0597889800703	853	valid_no_hit	92.8	117	NA	NA	No_hit	No_hit	No_hit	6253	Ascarididae	Nematoda	Metazoa	Eukaryota	TRUE	FALSE	TRUE	TRUE	TRUE	TRUE	TRUE	FALSE	conserved	Metazoa	TRUE	p4e->BLAST-similarity	414	693	AACTAATTTTAAACTTATCAACACAACCTTTAAATTTATCATTCCCATGAAGTTAATCATGGCGAACAGCATAAGATTACTACCTTTATAGTTCAACAACAAAGCATGAAACAGATCTCAATATTCGACAGTCCCTGAATCAATGAAAAATGACGAAAAACAATTCAACAAATTTTCAGGAAATAATTCTGAAAAACCATGTAAGCAGGCTCACAAACAAAAAAACTACCCCAAAAATAAAAAWTGAACTAATAAAAAATTATTTTGAGCAGTAATAAAGAGCAGGATAAAAAGTAATCTGTATTACGATCGTATAAAAATCAAATTTTTCATGCATGACTTTTAAACTAAAATCAATAATGCAGAGCAGCCGGGAACATATACAATAGGGAGCAATAC…	TRUE	aag
Acrassus_c3607	EEED8.8	UniRef100_A8P6C9	ADP-ribose pyrophosphatase, mitochondrial, putative	TGATTTTGAGCAATTCTATATTTTAAATATTCTGAAAGTGGAGGAACTTCTATTCCAAAATTATAACCTGGAAAATGTAGTAGTACTACTGCCGGATGCGAATCCTATTGTTTTATCCTATTRTATTGATTCGGTCGTTAGTGTCAGCAGTTATGCATCGACCATTGCATGAAAAGTGTAGACGCACAGATATACCGTATTTTGGGAGTAATATATATCGCATAGAAGTCCCAAATAATGCTGTATTTTGGACTTCTGCATGGATTGATTATAATCCTTCGGATTATACGGCTGATTGTGACAAAAATAGACCKTGGGCAGATGGTGATCTAAGTCTCCCGTATAAATGGAATGCAGTAGACGGGAACATTGATAGACTCTCACATATGGGAAAATACA…	0	12	0	1	M_1	0	0	0	0	0	1	2.11937557392103	1.24695977549111	39.9449035812672	1089	valid_no_hit	290	319	NA	NA	No_hit	No_hit	No_hit	6253	Ascarididae	Nematoda	Metazoa	Eukaryota	TRUE	FALSE	TRUE	TRUE	TRUE	TRUE	TRUE	TRUE	conserved	conserved	FALSE	p4e->BLAST-similarity	105	921	TGATTTTGAGCAATTCTATATTTTAAATATTCTGAAAGTGGAGGAACTTCTATTCCAAAATTATAACCTGGAAAATGTAGTAGTACTACTGCCGGATGCGAATCctattgttttatcctattrtattgattcggtcgttagtgtcagcagttatgcatcgaccattgcatgaaaagtgtagacgcacagatataccgtattttgggagtaatatatatcgcatagaagtcccaaataatgctgtattttggacttctgcatggattgattataatccttcggattatacggctgattgtgacaaaaatagaccktgggcagatggtgatctaagtctcccgtataaatggaatgcagtagacgggaacattgatagactctcacatatgggaaaataca…	TRUE	cta
Acrassus_c3671	B0207.4	UniRef100_A8NIF4	Serine/threonine kinase 12, putative	GACTTTTAGGTAGATCTTTGGTCCTTGGGTGTTCTTTGCTATGAATTTCTTGTCGGTCGACCACCTTTCGAAAGCAAAAGTAGTACAGAGACGTACAAGCTTATTACAGCAACAATATTTCAGTATCCTGATTATGTCTCTTCAGGTGCCCAAAGTCTTATTAACGCCTTATTGAAATTTAATCCTGGCGATCGACTGCCACTAGACAAAGTTATGGAGCATCCTTGGCTGCAGAAATATGTTACCTCGACCAGTTAAAACAAAAGTCTGCTTAGTTCTTCATTGTGTGCACATTTTTGATCATTTTTATCATTACAATTGTTTTTTTGCATGAGCCTAAAAATGTTAATAAAATTGTAGTCGTCACTAAACAGTTGTACATACAGAAATTGGAACCGT…	0	8	0	1	M_1	0	0	0	0	0	1	4.77995642701525	4.77995642701525	34.4226579520697	459	valid_no_hit	106	89.7	NA	NA	No_hit	No_hit	No_hit	7668	Strongylocentrotidae	Echinodermata	Metazoa	Eukaryota	TRUE	FALSE	TRUE	TRUE	TRUE	TRUE	TRUE	TRUE	conserved	conserved	FALSE	p4e->BLAST-similarity	10	244	GACTTTTAGgtagatctttggtccttgggtgttctttgctatgaatttcttgtcggtcgaccacctttcgaaagcaaaagtagtacagagacgtacaagcttattacagcaacaatatttcagtatcctgattatgtctcttcaggtgcccaaagtcttattaacgccttattgaaatttaatcctggcgatcgactgccactagacaaagttatggagcatccttggctgcagaaatatgttACCTCGACCAGTTAAAACAAAAGTCTGCTTAGTTCTTCATTGTGTGCACATTTTTGATCATTTTTATCATTACAATTGTTTTTTTGCATGAGCCTAAAAATGTTAATAAAATTGTAGTCGTCACTAAACAGTTGTACATACAGAAATTGGAACCGT…	TRUE	gta
Acrassus_c3848	NA	UniRef100_A8NLF8	NA	GCAGAGTACGGAGGCGTATATATAACACGCATTATCATTCACAAGCCTAGCCGAGCACAGGTTCCCAAACGCGAACGCTTGGTCCACTAAGCTCGGTTCAGCATTAAACAACAAAACACCCAGCGCTCATCAGTGGCAAATGCGCCAACGACACCAAAACATGTCACATTCTCGTACCGCTTCACGAGTACCAATCCTGTAACCGCATTCGCCCCATTCGCTGAATGCCACCGATTTCCGTTAACTCTATCCGCTTCATTCTTGGCAGTTTCACGCCCTCTTGAACTCTCTCCTCAAAGTTCTTTGCAACTTTCCCTCACGGTACTTGTTCGCTATCGGTCTCGTAGCGATATTCAGTCTTAGATGAGGTTTACCACCCTCTTTGGGCTGCGATCTCAG…	0	72	0	1	M_1	0	0	0	0	0	1	1516.59546643418	2.66528497409326	49.8373983739837	1230	AcrRNA	87.8	NA	620897	Anguillicolidae	Nematoda	Metazoa	Eukaryota	6279	Onchocercidae	Nematoda	Metazoa	Eukaryota	FALSE	FALSE	TRUE	FALSE	TRUE	FALSE	TRUE	FALSE	conserved	Clade3	TRUE	p4e->BLAST-similarity	875	1013	GCAGAGTACGGAGGCGTATATATAACACGCATTATCATTCACAAGCCTAGCCGAGCACAGGTTCCCAAACGCGAACGCTTGGTCCACTAAGCTCGGTTCAGCATTAAACAACAAAACACCCAGCGCTCATCAGTGGCAAATGCGCCAACGACACCAAAACATGTCACATTCTCGTACCGCTTCACGAGTACCAATCCTGTAACCGCATTCGCCCCATTCGCTGAATGCCACCGATTTCCGTTAACTCTATCCGCTTCATTCTTGGCAGTTTCACGCCCTCTTGAACTCTCTCCTCAAAGTTCTTTGCAACTTTCCCTCACGGTACTTGTTCGCTATCGGTCTCGTAGCGATATTCAGTCTTAGATGAGGTTTACCACCCTCTTTGGGCTGCGATCTCAG…	TRUE	gag
Acrassus_c3874	NA	NA	NA	TACTCGTAACTCGTCTTCAATTTTTTTAAGTCTTTCACGCTTTTTATTTTTAATGTTGTTCAGGTAAGAAAATCCCAGTTCACATAGGTACGAAGTTGAGAATTGCAGTAAGACTTTGATAGCTTTTTTATTTAGAGTTGAATACTCTTCCATAACAGCAATCGAAAAGGCGTCTAATGGAAGTACTTCAATTTGAGTCCACGATCGCTGGAAAGGCTTGATAACTCTTCCTCCTCACATAACTCAAAATTGGAAAGATTGATGACCGATAATTCTAGGAAAGGATCAAATTTTTCAATACTGATTGATAGAAAATATTCTTCAATTTTATTTTCTAAGCATGTCAATTGCTCACTAATAATGAGAATCGTCTCGGTAACGCAGGTTTTTGCGAACTGA…	0	7	0	1	M_1	0	0	0	0	0	1	4.08394160583942	1.95620437956204	35.036496350365	548	valid_no_hit	NA	NA	NA	NA	No_hit	No_hit	No_hit	7029	Aphididae	Arthropoda	Metazoa	Eukaryota	TRUE	FALSE	TRUE	No_hit	TRUE	No_hit	FALSE	No_hit	Metazoa	Ac	TRUE	p4e->BLAST-similarity	1	184	tactcgtaactcgtcttcaatttttttaagtctttcacgctttttatttttaatgttgttcaggtaagaaaatcccagttcacataggtacgaagttgagaattgcagtaagactttgatagcttttttatttagagttgaatactcttccataacagcaatcgaaaaggcgtctaatggaagTACTTCAATTTGAGTCCACGATCGCTGGAAAGGCTTGATAACTCTTCCTCCTCACATAACTCAAAATTGGAAAGATTGATGACCGATAATTCTAGGAAAGGATCAAATTTTTCAATACTGATTGATAGAAAATATTCTTCAATTTTATTTTCTAAGCATGTCAATTGCTCACTAATAATGAGAATCGTCTCGGTAACGCAGGTTTTTGCGAACTGA…	TRUE	ctt
Acrassus_c3909	F53E10.6	UniRef100_A8PU62	CGI-115 protein, putative	CGACGGAGATTCCTTCAAAGTCAAAGAGAAATTGATTGATGTACCAAATGTCAGTGTTACCTTTGCTGATAATGAAAAGCACTATTTAGCGAATACAGAGAGAAAAAGAAGACTTACCAAACGTGAATTAACGGTAAAACTTCAAGCAAAACGAGACAGGGATAATATGGCTAGGAGCAAACCTGATATATTGCGAGATCGTGAGAAAGAACGGTCCCTAGTAAAGTTGGCTACGAACGGTGTAGTCCATTTGTTCAATGCCGTTTCTGAACGACAAAAGCAGTTAGATGCAAAACTCAAAATAGATGAAAGGACACTGAAAGGAAAACAAGTTACACCAGACGAACTGCGACCAAAGGCGTTCAGAAAGCGGGTTTCAGAACCATCAATGAAAAAGAG…	0	7	0	1	M_1	0	0	0	0	0	1	3.24812030075188	1.28195488721805	40.9774436090226	532	valid_no_hit	71.2	67	NA	NA	No_hit	No_hit	No_hit	6279	Onchocercidae	Nematoda	Metazoa	Eukaryota	TRUE	FALSE	TRUE	No_hit	TRUE	No_hit	FALSE	No_hit	Metazoa	Ac	FALSE	p4e->BLAST-similarity	2	365	CgacggagattccttcaaagtcaaagagaaattgattgatgtaccaaatgtcagtgttacctttgctgataatgaaaagcactatttagcgaatacagagagaaaaagaagacttaccaaacgtgaattaacggtaaaacttcaagcaaaacgagacagggataatatggctaggagcaaacctgatatattgcgagatcgtgagaaagaacggtccctagtaaagttggctacgaacggtgtagtccatttgttcaatgccgtttctgaacgacaaaagcagttagatgcaaaactcaaaatagatgaaaggacactgaaaggaaaacaagttacaccagacgaactgcgaccaaaggcgttcGAAAGCGGGTTTCAGAACCATCAATGAAAAAGAGT…	FALSE	gac
Acrassus_c4108	F56B6.4b	UniRef100_A8P591	Glycogenin-1, putative	TATTTAAGTACTTAATAATAGTTAATATAAGAAAAAGTAATTTATTGTCCCATGGCTTCATCTAAAGCCTTCTGGATGTTAGTAAATGCATCTCTTCCTAAGTAATCGGGATGKCCAATTTCCCAGGCCCTCATTCGTTCTTCATCGGTTGGTGGTATAGAGTGATCGAGAGTAACTCCCGGAATATGTTCAGTTGGCAGATGAGGAGCAACCCCAGTACTGAATAGCGACCACCAATAACTCAGATGCTCCGAAAAGTGTGAGCTTTCTGCAGTTTGTTGCCACGGCTTCACCGAACCGATAAAGTGAACAATCTTTACCTGAGAACCAAACCGTTTATATGCTGCGGCATATGTATAAACAGCACCAGTAGTCATGTTATAAATAAAGGTAAACGAT…	0	8	0	1	M_1	0	0	0	0	0	1	2.38669438669439	1.35031185031185	38.8773388773389	962	valid_no_hit	325	283	6279	Onchocercidae	Nematoda	Metazoa	Eukaryota	6253	Ascarididae	Nematoda	Metazoa	Eukaryota	TRUE	FALSE	TRUE	TRUE	TRUE	TRUE	TRUE	TRUE	conserved	conserved	TRUE	p4e->BLAST-similarity	45	939	TATTTAAGTACTTAATAATAGTTAATATAAGAAAAAGTAATTTAttgtcccatggcttcatctaaagccttctggatgttagtaaatgcatctcttcctaagtaatcgggatgkccaatttcccaggccctcattcgttcttcatcggttggtggtatagagtgatcgagagtaactcccggaatatgttcagttggcagatgaggagcaaccccagtactgaatagcgaccaccaataactcagatgctccgaaaagtgtgagctttctgcagtttgttgccacggcttcaccgaaccgataaagtgaacaatctttacctgagaaccaaaccgtttatatgctgcggcatatgtataaacagcaccagtagtcatgttataaataaaggtaaacgat…	TRUE	atg
Acrassus_c4117	NA	NA	NA	GCAGTGGTATCACGCAGAGTATGGTGGACAGCAGTTKAATGTGGGTCAGTCGGACCTAAGATACCGGCAAATGCGTTGTGTCAATGAGAGAGGAGTTTAGTTCTTCTGGGATATCGAAAGGGAAACGGGTTAATAKWSSCKTWSWWGCGGGGACGCTAGTTCTCGTGGAGCCAACCTTGAAATACCACCCTGGTTTGTTTGAGGTTCTAACCTTGGTCCGTTATCCGGATCGGGGACAGTGCATGGTAGGCAGTTTGACTGGGGCGGTCTCCTCCTAAAGTGTAACGGAGGAGTTCGAAGGTACGCTAGATACGGTCGGACATCGTGTTGATAGTGCAATGGCATAAGCGTGCTTAACTGCGAGACTGACAAGTCGAGCAGGTACGAAAGTAGGACATA…	0	6	0	1	M_1	0	0	0	0	0	1	28.9213483146067	4.20224719101124	51.9101123595506	445	valid_no_hit	NA	NA	542472	undef	undef	undef	Bacteria	395019	Burkholderiaceae	Proteobacteria	undef	Bacteria	FALSE	FALSE	TRUE	TRUE	TRUE	TRUE	TRUE	TRUE	conserved	conserved	TRUE	p4e->BLAST-similarity	148	436	GCAGTGGTATCACGCAGAGTATGGTGGACAGCAGTTKAATGTGGGTCAGTCGGACCTAAGATACCGGCAAATGCGTTGTGTCAATGAGAGAGGAGTTTAGTTCTTCTGGGATATCGAAAGGGAAACGGGTTAATAKWSSCKTWSWWGgggacgctagttctcgtggagccaaccttgaaataccaccctggtttgtttgaggttctaaccttggtccgttatccggatcggggacagtgcatggtaggcagtttgactggggcggtctcctcctaaagtgtaacggaggagttcgaaggtacgctagatacggtcggacatcgtgttgatagtgcaatggcataagcgtgcttaactgcgagactgacaagtcgagcaggtacgaaagtaggacatagt…	FALSE	cgt
Acrassus_c4141	F22B5.9	UniRef100_A8P4K6	Phenylalanyl-tRNA synthetase beta chain, putative	ACTCTCTACTCTACTGACAGTCATCTCAAACCATACTTATCTATAATACGCWGGAAAGGAACGCTATCCGGTAATACGTGATAGAAATGGAACAATTTTATCACTTCCACCTATAATTAACGGTGATCACTCCAAAATACATCTTGGAACGCGAAATATTTTTATTGAAGCTACCGCAACAGACCTTGCAAAAGCCATAATTGTGCTTGATACGATTGTAACATTGTTCAGCCAATACTGTGAAGAGCCATATACTATTGAGCCTGTTGAAGTTCAAAATGTTGATGGCAGCGTTGTGGAGTATCCAGAGCTAAAGTATCGTCGTCATATTGTTAACGTTGACAACATTAATAAAAAAATTAGGGCTAGATCTCAACGCAAGTGAAATGGCGAACTTGC…	0	19	0	1	M_1	0	0	0	0	0	1	3.16745124411567	1.6661101836394	37.9287155346335	1487	valid_no_hit	329	314	NA	NA	No_hit	No_hit	No_hit	6253	Ascarididae	Nematoda	Metazoa	Eukaryota	TRUE	FALSE	TRUE	TRUE	TRUE	TRUE	TRUE	TRUE	conserved	conserved	FALSE	p4e->BLAST-similarity	50	1082	ACTCTCTACTCTACTGACAGTCATCTCAAACCATACTTATCTATAATACgcwggaaaggaacgctatccggtaatacgtgatagaaatggaacaattttatcacttccacctataattaacggtgatcactccaaaatacatcttggaacgcgaaatatttttattgaagctaccgcaacagaccttgcaaaagccataattgtgcttgatacgattgtaacattgttcagccaatactgtgaagagccatatactattgagcctgttgaagttcaaaatgttgatggcagcgttgtggagtatccagagctaaagtatcgtcgtcatattgttaacgttgacaacattaataaaaaaattgggctagatctcaacgcaagtgaaatggcgaacttgct…	TRUE	gcw
Acrassus_c4161	NA	NA	NA	AGCAGTAAGGTAATACAACGCAGAGTACGGAGGAGATGAAACTATTCAAAGACAAAAAATGTCTAATGAACGTTCTCATCGACGACGACGATCTCATCTTGAAAATGGCCATCATGCTTCTGCGAATCAGAATTTACATAGAAAATCTCATCATCGAAGACAAAAACCAGCATCAGCAGCGACATCAGAATTGCAACTTGACGTACCTGAAGAAGATTTACTGACAGATGCAGAAATCGCCACTATTATGCAAAACCATGATATAGATGCGGTACCAAATTCCATTAACTCTTCAGGTTGGAGTCTATTTGGAGCTCCTCCAAATAGTACAAATACTTCTCTAACTTATGAGTTTTACAAAAAAAAGTTCCAACGGCCACTTGGGATGATATTTTTGTC…	0	8	0	1	M_1	0	0	0	0	0	1	3.4390243902439	2.93245778611632	36.1423220973783	534	valid_no_hit	NA	NA	NA	NA	No_hit	No_hit	No_hit	NA	NA	No_hit	No_hit	No_hit	TRUE	FALSE	NA	NA	NA	NA	NA	NA	Ac	Ac	FALSE	p4e->ESTScan	1	376	agcagtaaggntaatacaacgcagagtacggaggagatgaaactattcaaagacaaaaaatgtctaatgaacgttctcatcgacgacgacgatctcatcttgaaaatggccatcatgcttctgcgaatcagaatttacatagaaaatctcatcatcgaagacaaaaaccagcatcagcagcgacantcagaattgcaacttgacgtacctgaagaagatttactgacagatgcagaaatcgccactattatgcaaaaccatgatatagatgcggtaccaaattccattaactcttcaggttggagtctatttggagctcctccaaatagtacaaatacttctctaacttatgagttttacaaaaaaaagttccaaCGGCCACTTGGGATGATATTTTTG…	FALSE	agc
Acrassus_c4198	NA	NA	NA	AACGCAGAGTACGAGGAAATGTAACGGGGCTCAAGCACGCCACCGAAGTTGTGGCATTGACATTATTGGTAGGCCTTCGTGGTCCAGCCGTGTTGATGGGTAGGAGAGCGTCGTGTGGCCAGCGAAGCGGCGGTGTAAACCAGCCGTGGAGGCTACACGAGTGAGAATGCAGGCATGAGTAGCGAATGACGTGTGAGAAACACGTCCTCCGAAAGACCAAGGGTTCCAGGGTCAAGCTAATCTTCCCTGGGTAAGTCGGGACCTAAGGCGAGGCCGACAGGCGTAGTCGATGGACAACGGTTGATATTCCCGTACCGGCGAAGAACCGCCCAAGCTAATCCAGTAGTGCTAAGTGTCTGAATCCCAGTGACTGATCCCTTCGGGGTGACGCTCTGGGCC…	0	5	0	1	M_1	0	0	0	0	0	1	2.09657320872274	2.09657320872274	55.2975326560232	689	valid_no_hit	NA	NA	7176	Culicidae	Arthropoda	Metazoa	Eukaryota	591158	Streptomycetaceae	Actinobacteria	undef	Bacteria	FALSE	FALSE	TRUE	TRUE	TRUE	TRUE	TRUE	TRUE	conserved	conserved	TRUE	p4e->BLAST-similarity	85	430	AACGCAGAGTACGAGGAAATGTAACGGGGCTCAAGCACGCCACCGAAGTTGTGGCATTGACATTATTGGTAGGCCTTCGTGGTCcagccgtgttgatgggtaggagagcgtcgtgtggccagcgaagcggcggtgtaaaccagccgtggaggctacacgagtgagaatgcaggcatgagtagcgaatgacgtgtgagaaacacgtcctccgaaagaccaagggttccagggtcaagctaatcttccctgggtaagtcgggacctaaggcgaggccgacaggcgtagtcgatggacaacggttgatattcccgtaccggcgaagaaccgcccaagctaatccagtagtgctaagtgtctgaatcccagtgactgatcccttcggggtgacgctctgggcc…	TRUE	cta
Acrassus_c4505	R01H2.3	UniRef100_A8PXW9	Low-density lipoprotein receptor domain class A containing protein	CCATATCGCGCTGGAGAACAAGACATCTCTGATTTTTTCGAGCAAGTTGGACCTGTCGTGAACGTTCGAATTGTCCTTGATAGAACAACAGGACGTCCTCGTGGCTTTGGCTTTTGTGAAATTAAAAATTTATGATTTTGTAGTATCAAGTTCCGACAAACTACTAAGCTGAAAATACTCGGAAATGCGAAAACGCGTGAATTTTCCACATAAGTATGTGCAGAACTAAAAACGAGTCACCTTTCTCAATAATAGCTTAGATCAATCCGCTAAGACGCGCCACGTTTGCACAAAAAAGCTTGTCGGTTTGTGTGGGATTTGGACAAAGCGTGAATGGCGAGCACACAGCGTCACGTCGAAAGCAACGTGAAGATGCCGAACACATGTACATCAAAAACG…	0	10	0	1	M_1	0	0	0	0	0	1	2.02446982055465	1.11157024793388	43.4747145187602	1226	valid_no_hit	166	116	NA	NA	No_hit	No_hit	No_hit	7209	Onchocercidae	Nematoda	Metazoa	Eukaryota	TRUE	FALSE	TRUE	TRUE	TRUE	TRUE	FALSE	FALSE	Metazoa	Metazoa	TRUE	p4e->BLAST-similarity	260	878	CCATATCGCGCTGGAGAACAAGACATCTCTGATTTTTTCGAGCAAGTTGGACCTGTCGTGAACGTTCGAATTGTCCTTGATAGAACAACAGGACGTCCTCGTGGCTTTGGCTTTTGTGAAATTAAAAATTTATGATTTTGTAGTATCAAGTTCCGACAAACTACTAAGCTGAAAATACTCGGAAATGCGAAAACGCGTGAATTTTCCACATAAGTATGTGCAGAACTAAAAACGAGTCACCTTTCTCAATAATAGCTTAgatcaatccgctaagacgcgccacgtttgcacaaaaaagcttgtcggtttgtgtgggatttggacaaagcgtgaatggcgagcacacagcgtcacgtcgaaagcaacgtgaagatgccgaacacatgtacatcaaaaacg…	TRUE	tgt
Acrassus_c4530	T22D1.3a	UniRef100_A8PQ14	Inosine-5'-monophosphate dehydrogenase family protein	GAACATCCTGTTATTCCTTCTCGACATATGCTCTTGAACGAATACATGAGGTACTTTACTGAAAACTTACTATTTTTCCTGATATGTTGCTTGGAATGGTACGTATGATCAAACGATAATACTCGACACATCGTATCAGCACGTGTAAATATTTGTTCTTTTTTACTGCGGTTGCAGTTCATCTAATGGAAGTTGTTTGTCACACAAAAGCAAGCGAAAATGCTAATAGATGCAGGCGCTGATGCTATACGAGTTGGTATGGGAAGCGGATCGATATGTATTACACAGGAAATTATGGCTGTTGGAAGAGCGCAAGGCACCGCTGTTTATAAGGTCGCTGCCTATGCGAATTCACGTGGTGTGCCGGTTGTTGCTGACGGCGGTATTAAAGATGTGGGA…	0	9	0	1	M_1	0	0	0	0	0	1	1.63140676117775	1.04287515762926	40.2972027972028	1144	valid_no_hit	339	341	7209	Onchocercidae	Nematoda	Metazoa	Eukaryota	6253	Ascarididae	Nematoda	Metazoa	Eukaryota	TRUE	FALSE	TRUE	TRUE	TRUE	TRUE	TRUE	TRUE	conserved	conserved	FALSE	p4e->BLAST-similarity	190	835	GAACATCCTGTTATTCCTTCTCGACATATGCTCTTGAACGAATACATGAGGTACTTTACTGAAAACTTACTATTTTTCCTGATATGTTGCTTGGAATGGTACGTATGATCAAACGATAATACTCGACACATCGTATCAGCACGTGTAAATATTTGTTCTTTTTTACTGCGGTTGCAGTTCATCTAATGGaagttgtttgtcacacaaaagcaagcgaaaatgctaatagatgcaggcgctgatgctatacgagttggtatgggaagcggatcgatatgtattacacaggaaattatggctgttggaagagcgcaaggcaccgctgtttataaggtcgctgcctatgcgaattcacgtggtgtgccggttgttgctgacggcggtattaaagatgtggga…	TRUE	aag
Acrassus_c4560	Y71F9B.4	UniRef100_A8NXH7	Small nuclear ribonucleoprotein G, putative	CGCTTGGGCGAGAGACTTATAACTTGACCGTCATGTGCGCAAGTCACTAGTTGGTAAATCGGAGAGGCGAAATKAAAGTGAAAGCCGACTCGATCGGCCGCTATGGGATTCGTGCTTTATGCTTGGGCGCGACGCACCATAGCCCCGTCTTTGTCGATAATGAGTAAAACTCATCCRCCAGAGCTGAAAAGGTACATGGACAAACAAATGGATCTAAAGTTGAATGGTAATCGTCATGTTTCTGGCGTTCTTAGAGGCTTCGATCCATTTATGAATATCGTCGTAGAAGACGCAATTGAACATCTAAAAAGTGGCGAGACGAACAGCCTTGGTATGGTGGTGATTCGTGGTAACTCAATAGTGATAATGGAGCCAAAAGAACGGCTTGAAGAGATGCGG…	0	6	0	1	M_1	0	0	0	0	0	1	2.75762195121951	2.02749140893471	38.8719512195122	656	valid_no_hit	140	127	620897	Anguillicolidae	Nematoda	Metazoa	Eukaryota	6253	Ascarididae	Nematoda	Metazoa	Eukaryota	TRUE	FALSE	TRUE	TRUE	TRUE	TRUE	TRUE	TRUE	conserved	conserved	FALSE	p4e->BLAST-similarity	160	394	CGCTTGGGCGAGAGACTTATAACTTGACCGTCATGTGCGCAAGTCACTAGTTGGTAAATCGGAGAGGCGAAATKAAAGTGAAAGCCGACTCGATCGGCCGCTATGGGATTCGTGCTTTATGCTTGGGCGCGACGCACCATAGCCCCGTCTTTGTCGATAatgagtaaaactcatccrccagagctgaaaaggtacatggacaaacaaatggatctaaagttgaatggtaatcgtcatgtttctggcgttcttagaggcttcgatccatttatgaatatcgtcgtagaagacgcaattgaacatctaaaaagtggcgagacgaacagccttggtatggtggtgattcgtggtaactcaatagtgataatggagccaaaagaacggcttgaagagTGCGGA…	TRUE	atg
Acrassus_c4627	NA	UniRef100_A8NG22	Indoleamine 2,3-dioxygenase, putative	WTTTTTTAACAATATAATCTATCATATTCATTAATTTTATATTTAGGTGAAGGAAGAAAAAATGAAATATTCATGTCATCAATTTTTCCTATTCTGTAAGGGCAAAACTATTCCTTAATCCTTTTTTTTTTGGATCTCTCCACGGATAAGTCATCCCGTATTGCCTTCAGCAGTTGCATAAAAAGGCTTCCACCAGTTCCAATCATTCCTTTATCATCTGCTGACGCCTGATTTACAATATAAGATGTTACCACTCTTATATGCTCGCATCGGAACATCCGTAATGAGTCCACTGTTTCACTATAATTTGGTGCTATTTTTTATTTCTTCCATTGAGGGAACGTTTTTTTCGATCCATTCAATAAAAAAGTTTATGTTTTGGTGGCATATAGTCTCTTT…	0	10	0	1	M_1	0	0	0	0	0	1	1.53546592489569	1.53546592489569	36.8217054263566	774	valid_no_hit	84	NA	NA	NA	No_hit	No_hit	No_hit	6253	Ascarididae	Nematoda	Metazoa	Eukaryota	TRUE	FALSE	TRUE	FALSE	TRUE	FALSE	FALSE	FALSE	Metazoa	Clade3	TRUE	p4e->BLAST-similarity	150	672	WTTTTTTAACAATATAATCTATCATATTCATTAATTTTATATTTAGGTGAAGGAAGAAAAAATGAAATATTCATGTCATCAATTTTTCCTATTCTGTAAGGGCAAAACTATTCCTTAATCCTTTTTTTTTTGGATCTCTCCACGGATAAgtcatcccgtattgccttcagcagttgcataaaaaggcttccaccagttccaatcattcctttatcatctgctgacgcctgatttacaatataagatgttaccactcttatatgctcgcatcggaacatccgtaatgagtccactgtttcactataatttgggctattttttatttcttccattgagggaacgtttttttcgatccattcaataaaaaagtttatgttttggtggcatatagtctctttg…	TRUE	tta
Acrassus_c4721	F19H8.1	UniRef100_A8Q0E7	Trehalose 6-phosphate synthase protein 1, putative	TTACAAAAACATTATGGCCATTTGACAATTGCTCATCAAGACGTTTTTAGTTCAATATCTCCGGTTCAATCGATAGAACTATATAGTAAAGTTAAAGATATAGTGAATAAATTCGATTGTGATGATACAACTTTTGAAGTTTCAGAAAGTGCGACGGATATTAAAATCTTTCTCAAGATTCAAGCATCAGGCGTAGTATTTAATAAGGGTCATGGAATTGCACTGCTGACTGATCATATACACTGCAAATTGGCTGATGGAAACATACTTGTTTGTGGTGATAGTGAAACTGATTTGCCAATGTTAGAGGTGTGCCTAGGGAGAAATCCGCTTCATGTATATACGATAGTGGGTAACTATAGAATGTACGTTTTAGAAAGACAAGGTAAAAAATTTATG…	0	6	0	1	M_1	0	0	0	0	0	1	3.10042735042735	1.47008547008547	35.1398601398601	572	valid_no_hit	112	127	NA	NA	No_hit	No_hit	No_hit	6253	Ascarididae	Nematoda	Metazoa	Eukaryota	TRUE	FALSE	TRUE	TRUE	TRUE	FALSE	TRUE	FALSE	conserved	Nematoda	FALSE	p4e->BLAST-similarity	1	526	ttacaaaaacattatggccatttgacaattgctcatcaagacgtttttagttcaatatctccggttcaatcgatagaactatatagtaaagttaaagatatagtgaataaattcgattgtgatgatacaacttttgaagtttcagaaagtgcgacggatattaaaatctttctcaagattcaagcatcaggcgtagtatttaataagggtcatggaattgcactgctgactgatcatatacactgcaaattggctgatggaaacatacttgtttgtggtgatagtgaaactgatttgccaatgttagaggtgtgcctagggagaaatccgcttcatgtatatacgatatgggtaactatagaatgtacgttttagaaagacaaggtaaaaaatttatgc…	FALSE	tta
Acrassus_c4996	F29G9.5	UniRef100_A8Q8R3	26S proteasome regulatory chain 4, putative	GCAGATCCAAGAGGTCAAGGAGGCCGTCGAACTGCCCATGACACACCCAGAGCTATACGAGGACATTGGTATCAAGCCACCCAAGGAGTCATCTTCTTCGGACCGCCTGGAACGGGTCAGCAGAGACAGCAGCGCAAGCAAACGGTTCGATTCTTTGTAGGATGCTCACTGTTTTTGCCTCTTTGTTGCTCTCTTTTCTTCTTGTTTTGCAGGAAAGACCCTTCTCGCYAMGGSKGTTRCGWACGAKACGTAGTCGCGACTTTCTTGCGCGTGGTCGGTTCGGAGTTGATTCAAAAATATCTAGGAGACGGACCGAAGCTCGTGCGAGAACTGTTCAGAGTCGCAGACGAGCACGCACCCAGTATCGTGTTCATCGATGAGATCGACGCCGTCGGAACC…	0	6	0	1	M_1	0	0	0	0	0	1	2.31130434782609	1.5095652173913	53.5652173913043	575	valid_no_hit	156	187	7227	Drosophilidae	Arthropoda	Metazoa	Eukaryota	43151	Culicidae	Arthropoda	Metazoa	Eukaryota	TRUE	FALSE	TRUE	TRUE	TRUE	TRUE	TRUE	TRUE	conserved	conserved	FALSE	p4e->BLAST-similarity	256	559	GCAGATCCAAGAGGTCAAGGAGGCCGTCGAACTGCCCATGACACACCCAGAGCTATACGAGGACATTGGTATCAAGCCACCCAAGGAGTCATCTTCTTCGGACCGCCTGGAACGGGTCAGCAGAGACAGCAGCGCAAGCAAACGGTTCGATTCTTTGTAGGATGCTCACTGTTTTTGCCTCTTTGTTGCTCTCTTTTCTTCTTGTTTTGCAGGAAAGACCCTTCTCGCYAMGGSKGTTRCGWACGAKACGTAGTCgcgactttcttgcgcgtggtcggttcggagttgattcaaaaatatctaggagacggaccgaagctcgtgcgagaactgttcagagtcgcagacgagcacgcacccagtatcgtgttcatcgatgagatcgacgccgtcggaacc…	TRUE	gcg
Acrassus_c5056	Y48B6A.5	UniRef100_A8Q405	Major sperm protein	ACTGACCTCAGCTCAGTAGAGAGTACCCCACTGAATTTAAGCATATAACTAAGTGGAGGAGAAGAAACTAACGAGGATTCCCGAAGTAACGGCGARTSCTATGGGCTTTGAAAACGAATACATTACGAAGGTTAATCGCTCAACCAACATGCGGAGTTTTGCCTTCAGGTTCTACCATAAATATAAAAATTGAAGTTCTTCGCGTTCCAGCAGAATCAACGGATACTTCGGATCGAATGGCCATTGATTATATTTTAGTGGATGAATCAGTGAAAAATTTTGATGATTCATTCATCCAAAGTTCTGATCCGGACAGAAGAAGGAAAAATTTAATATTATCTACAATTGTAACGTGGMGCCAAATAATTATAATTAATAATATAATTCACAATGTAATTA…	0	2	0	1	M_1	0	0	0	0	0	1	1.67833698030635	1.67833698030635	34.5733041575492	457	valid_no_hit	86.7	46.2	742190	Ascarididae	Nematoda	Metazoa	Eukaryota	7209	Onchocercidae	Nematoda	Metazoa	Eukaryota	TRUE	FALSE	FALSE	FALSE	FALSE	FALSE	FALSE	FALSE	Clade3	Clade3	FALSE	p4e->BLAST-similarity	99	327	ACTGACCTCAGCTCAGTAGAGAGTACCCCACTGAATTTAAGCATATAACTAAGTGGAGGAGAAGAAACTAACGAGGATTCCCGAAGTAACGGCGARTSctatgggctttgaaaacgaatacattacgaaggttaatcgctcaaccaacatgcggagttttgccttcaggttctaccataaatataaaaattgaagttcttcgcgttccagcagaatcaacggatacttcggatcgaatggccattgattatattttagtggatgaatcagtgaaaaattttgatgattcattcatccaaagttctgatccggacagaagaaggaaaTTAATATTATCTACAATTGTAACGTGGMGCCAAATAATTATAATTAATAATATAATTCACAATGTAATTACGA…	TRUE	cta
Acrassus_c5063	T20D3.11b	UniRef100_A8Q0J8	Putative uncharacterized protein	ATTGTGCTGGTAATTTTTATCCACATATGGATGTTTTTTCTTCTTCCTGCTGCGACAGATCGCATGTTCATCAACAATATGACATGTAAGCTGTTCTATCTGACGAAGGTCATATACTTCATCATTTCAGTTAAGCAGATACAAGCCGGTTACCCGAAGCGCAGTCTTGGAAACATAATCACGAATTCGTATTCTGTGATAAATTGGTTTCTATACAAAGCATTTATGCTCATCCCTTTTCTTTTCGAGCTTCATGCTCTCATGGATTGGATGTGGATGGATACATCCCTTGGAGTCGGAGACTGGTTCATGCTTAATGACATTTACTCACACGTGTCGATGATAAAATGCGAGAGAAATATTGAAGAAGATTATCCATCCCCCAAAGGAGTTAAGAAA…	0	13	0	1	M_1	0	0	0	0	0	1	2.6426116838488	1	40.6185567010309	1455	valid_no_hit	113	199	NA	NA	No_hit	No_hit	No_hit	9103	Phasianidae	Chordata	Metazoa	Eukaryota	FALSE	FALSE	TRUE	TRUE	TRUE	TRUE	TRUE	TRUE	conserved	conserved	FALSE	p4e->BLAST-similarity	1	1423	attgtgctggtaatttttatccacatatggatgttttttcttcttcctgctgcgacagatcgcatgttcatcaacaatatgacatgtaagctgttctatctgacgaaggtcatatacttcatcatttcagttaagcagatacaagccggttacccgaagcgcagtcttggaaacataatcacgaattcgtattctgtgataaattggtttctatacaaagcatttatgctcatcccttttcttttcgagcttcatgctctcatggattggatgtggatggatacatcccttggagtcggagactggttcatgcttaatgacatttactcacacgtgtcgatgataaaatgcgagagaaatattgaagaagattatccatcccccaaaggagttaagaaa…	FALSE	att
Acrassus_c5140	C17G10.4e	UniRef100_A8NTB2	Protein-tyrosine phosphatase containing protein	GCGGATAATATATTTTTGGAATTACGGCTGAAATTGCATACCTGAGATTGCACAAAGCTGATGATAATGGATTTATCGGCTTCCGAGATGCTGCTATGGGAGAACCAACATATAAATTGCATCTTCACAACGTGCTAAGAGGAGTTGAAAAGGCTAAAAAACTGCGATGGCTGCGTTTCGATGTGTTCGATCCAGATGTATACGAGTTTTATGAAAAAGTTGAAAATGGTGATTTAAATTGGATCATACCAAACAAAATTCTCAGTTTTTGTGGTCCTCACAATAAATCAGTTGTGGAAAACGGTTACCCTTATCATGCCCCCGAAGTCTATTTCGATTATTTTCGCGAACATAACATAACCACTATAATCCGATTGAATAAGAGGATGTATGACGCGA…	0	6	0	1	M_1	0	0	0	0	0	1	3.17887323943662	3.17887323943662	42.3943661971831	710	valid_no_hit	426	357	7209	Onchocercidae	Nematoda	Metazoa	Eukaryota	6253	Ascarididae	Nematoda	Metazoa	Eukaryota	TRUE	FALSE	TRUE	TRUE	TRUE	TRUE	TRUE	TRUE	conserved	conserved	FALSE	p4e->BLAST-similarity	18	711	GCGGATAATATATTTTTggaattacggctgaaattgcatacctgagattgcacaaagctgatgataatggatttatcggcttccgagatgctgctatgggagaaccaacatataaattgcatcttcacaacgtgctaagaggagttgaaaaggctaaaaaactgcgatggctgcgtttcgatgtgttcgatccagatgtatacgagttttatgaaaaagttgaaaatggtgatttaaattggatcataccaaacaaaattctcagtttttgtggtcctcacaataaatcagttgtggaaaacggttacccttatcatgcccccgaagtctatttcgattattttcgcgaacataacataaccactataatccgattgaataagaggatgtatgacgcga…	TRUE	gga
Acrassus_c5142	NA	NA	NA	ACCATTCTGTTCTATGTGGGCAGCAAGTTCCTGATSTACTCACTCGCGTTCGCTGGGCTGCTGATTCTCCTCCACGCCGGCGCCAAGAAAGCGTCGCTGTCTGCTCGCGCCACCACCGGCGTCAACGACATCGTCAATTGAATATCGCCGAGGCTGACGCTGCAGTCCGCAGCAACCCTCGACCAGCAGCCGCCGACGCGGGCGCACGTCAAACTGGCCGCAGCATGGAACACATGGGCGGCAGACAACAACAACACTTCAGAGGCGAAATGAACTCATCCTCTCTCCCTTTTTGTATTTTACTCCAACGGAACGAAGCCAGCCGGCGCCTCACGTGTGCGCACGCCGCCGTTCTTTTGTACTCCCCAGTTGATCCTCGCGATCGTGACCGCGCCTCAT…	0	5	0	1	M_1	0	0	0	0	0	1	3.55714285714286	2.49047619047619	58.1560283687943	423	valid_no_hit	NA	NA	NA	NA	No_hit	No_hit	No_hit	NA	NA	No_hit	No_hit	No_hit	TRUE	FALSE	NA	NA	NA	NA	NA	NA	Ac	Ac	FALSE	p4e->ESTScan	1	424	accattctgttctatgtgggcagcaagttcctgatstactcactcgcgttcgctgggctgctgattctcctccacgccggcgccaagaaagcgtcgctgtctgctcgcgccaccaccggcgtcaacgacatcgntcaattgaatatcgccgaggctgacgctgcagtccgcagcaaccctcgaccagcagccgccgacgcgggcgcacgtcaaactggccgcagcatggaacacatgggcggcagacaacaacaacacttcagaggcgaaatgaactcatcctctctccctttttgtattttactccaacggaacgaagccagccggcgcctcacgtgtgcgcacgccgccgttcttttgtactccccagttgatcctcgcgatcgtgaccgcgcctca…	FALSE	acc
Acrassus_c5156	R11A8.8	UniRef100_A8PTY9	Putative uncharacterized protein	AAAAATTATATTTATGTTTATTAGTGTTTTGTGAATTAGAGTTTCGGATAGATCAGAAACTCTCAAAAAGCTTATTTTGATTTCTATTGCATATAAGTGATTCATTTGTTCGAGTTCTTGCATGCTTTAAATTTTTGGGATCACAGTCAGCTTCAATGAGGATTTCCGTTCCTTTCCCTGTGATTCGAACATTTTCTTACTTGTTATTGCTTTCTTGAGGAGAATTGCTGTTGGTCGGGGAACCTTGTTTGCAATTGTAGAGCGAAATGCAGAAATCTGTTTTTGTGCTATTTCCAACACATCAGGAGCCATATCGACCTGATCTCGATAGGCATCATCACCACCTGCTGGACTTTCAATTAGCAATCGAGCCTGTCCCCATTTCATTATGCAAGTCAT…	0	8	0	1	M_1	0	0	0	0	0	1	2.30887185104053	1.32968236582694	37.0208105147864	913	valid_no_hit	141	111	NA	NA	No_hit	No_hit	No_hit	6279	Onchocercidae	Nematoda	Metazoa	Eukaryota	TRUE	FALSE	TRUE	TRUE	FALSE	FALSE	FALSE	FALSE	Nematoda	Nematoda	TRUE	p4e->BLAST-similarity	148	808	AAAAATTATATTTATGTTTATTAGTGTTTTGTGAATTAGAGTTTCGGATAGATCAGAAACTCTCAAAAAGCTTATTTTGATTTCTATTGCATATAAGTGATTCATTTGTTCGAGTTCTTGCATGCTTTAAATTTTTGGGATCACAGTcagcttcaatgaggatttccgttcctttccctgtgattcgaacattttcttacttgttattgctttcttgaggagaattgctgttggtcggggaaccttgtttgcaattgtagagcgaaatgcagaaatctgtttttgtgctatttccaacacatcaggagccatatcgacctgatctcgataggcatcatcaccacctgctggactttcaattagcaatcgagcctgtccccatttcattatgcaagtcat…	TRUE	cga
[truncated: 39,787 more rows]
[truncated: 37 more columns]
