# Supplementary material for: The transcriptome of the invasive eel swimbladder nematode parasite Anguillicola crassus
Source: BMC Genomics. 2013 Feb 8;14:87. doi: 10.1186/1471-2164-14-87 (PMC3630068; doi:10.1186/1471-2164-14-87)
Supplement: Additional file 3 — Additional data. A.crassus_transcriptome_contig_data.csv. All data computed on the contig level, as described in the manuscript and additional text including sequences (raw, coding, imputed, protein). [file 1471-2164-14-87-S3.csv]

contig	base	from	to	nfrom	nto	perc	inORF	inFRAME	effect
Acrassus_c10008	336	A	T	13	3	18.75	TRUE	3	Synonymous
Acrassus_c10008	345	G	A	13	3	18.75	TRUE	3	Synonymous
Acrassus_c10008	366	A	G	14	2	12.5	TRUE	3	Synonymous
Acrassus_c10008	438	T	A	14	2	12.5	FALSE	NA	outside ORF
Acrassus_c19244	362	G	T	22	2	8.33	TRUE	1	Nonsynonymous
Acrassus_c19244	404	A	C	22	2	8.33	TRUE	1	Nonsynonymous
Acrassus_c19244	600	G	A	10	2	16.67	TRUE	2	Nonsynonymous
Acrassus_c21941	15	C	T	116	57	32.95	TRUE	1	Synonymous
Acrassus_c21941	189	A	G	12	4	25	TRUE	1	Nonsynonymous
Acrassus_c21941	234	C	T	162	22	11.96	TRUE	1	Synonymous
Acrassus_c21941	275	A	G	100	29	22.48	TRUE	3	Synonymous
Acrassus_c21941	281	T	G	86	26	23.21	TRUE	3	Synonymous
Acrassus_c22124	110	A	G	7	2	22.22	TRUE	2	Nonsynonymous
Acrassus_c3671	130	G	T	6	2	25	TRUE	1	Nonsynonymous
Acrassus_c3671	180	T	A	5	2	28.57	TRUE	3	Nonsynonymous
Acrassus_rep_c100	896	T	C	41	32	43.84	TRUE	1	Nonsynonymous
Acrassus_rep_c1009	965	T	C	16	3	15.79	FALSE	NA	outside ORF
Acrassus_rep_c1012	681	C	T	8	2	20	TRUE	2	Nonsynonymous
Acrassus_rep_c1012	692	T	C	6	4	40	TRUE	1	Nonsynonymous
Acrassus_rep_c1054	857	A	G	14	2	12.5	TRUE	2	Nonsynonymous
Acrassus_rep_c106	205	C	T	17	3	15	TRUE	1	Synonymous
Acrassus_rep_c106	231	C	G	20	2	9.09	TRUE	3	Synonymous
Acrassus_rep_c106	288	G	T	22	4	15.38	TRUE	3	Synonymous
Acrassus_rep_c106	320	T	C	22	2	8.33	TRUE	2	Nonsynonymous
Acrassus_rep_c106	376	A	G	19	2	9.52	TRUE	1	Nonsynonymous
Acrassus_rep_c11023	686	T	C	119	116	49.36	TRUE	1	Nonsynonymous
Acrassus_rep_c11669	282	T	G	10	2	16.67	FALSE	NA	outside ORF
Acrassus_rep_c12219	161	T	C	17	2	10.53	TRUE	3	Synonymous
Acrassus_rep_c1273	37	A	G	2	12	85.71	FALSE	NA	outside ORF
Acrassus_rep_c1273	251	T	C	18	8	30.77	TRUE	3	Synonymous
Acrassus_rep_c1273	363	G	A	12	3	20	TRUE	1	Nonsynonymous
Acrassus_rep_c1273	425	C	T	7	3	30	TRUE	3	Synonymous
Acrassus_rep_c134	240	G	A	13	5	27.78	FALSE	NA	outside ORF
Acrassus_rep_c134	387	A	G	17	2	10.53	TRUE	2	Nonsynonymous
Acrassus_rep_c134	1108	T	C	14	2	12.5	FALSE	NA	outside ORF
Acrassus_rep_c13935	443	A	T	2	5	71.43	FALSE	NA	outside ORF
Acrassus_rep_c13935	446	A	G	6	4	40	FALSE	NA	outside ORF
Acrassus_rep_c13935	514	C	T	10	2	16.67	FALSE	NA	outside ORF
Acrassus_rep_c13935	536	T	C	9	3	25	FALSE	NA	outside ORF
Acrassus_rep_c140	1022	A	G	10	3	23.08	TRUE	2	Nonsynonymous
Acrassus_rep_c14140	193	A	G	9	2	18.18	FALSE	NA	outside ORF
Acrassus_rep_c14140	468	T	A	43	9	17.31	TRUE	3	Synonymous
Acrassus_rep_c14140	559	G	A	16	6	27.27	FALSE	NA	outside ORF
Acrassus_rep_c14140	568	C	T	7	9	56.25	FALSE	NA	outside ORF
Acrassus_rep_c144	212	C	T	18	11	37.93	TRUE	1	Nonsynonymous
Acrassus_rep_c1465	357	A	G	9	2	18.18	FALSE	NA	outside ORF
Acrassus_rep_c1465	598	G	A	9	2	18.18	FALSE	NA	outside ORF
Acrassus_rep_c14707	406	C	G	13	2	13.33	TRUE	2	Nonsynonymous
Acrassus_rep_c14707	485	G	A	12	2	14.29	TRUE	1	Nonsynonymous
Acrassus_rep_c14707	493	T	C	12	2	14.29	TRUE	2	Nonsynonymous
Acrassus_rep_c1526	680	T	C	13	2	13.33	TRUE	1	Nonsynonymous
Acrassus_rep_c1526	1090	T	C	8	2	20	TRUE	3	Synonymous
Acrassus_rep_c1526	1191	A	C	6	3	33.33	TRUE	2	Nonsynonymous
Acrassus_rep_c1529	942	T	C	22	10	31.25	FALSE	NA	outside ORF
Acrassus_rep_c1623	1057	T	C	12	2	14.29	TRUE	1	Nonsynonymous
Acrassus_rep_c1642	599	T	C	5	4	44.44	TRUE	3	Nonsynonymous
Acrassus_rep_c1642	727	A	G	6	2	25	TRUE	1	Synonymous
Acrassus_rep_c16420	387	A	G	5	3	37.5	FALSE	NA	outside ORF
Acrassus_rep_c16468	303	C	A	12	4	25	TRUE	1	Nonsynonymous
Acrassus_rep_c16468	358	A	G	12	3	20	TRUE	2	Nonsynonymous
Acrassus_rep_c1648	708	T	C	68	19	21.84	TRUE	3	Synonymous
Acrassus_rep_c1648	771	T	C	61	26	29.89	TRUE	3	Synonymous
Acrassus_rep_c1648	888	A	C	61	9	12.86	TRUE	3	Synonymous
Acrassus_rep_c1648	967	C	T	7	15	68.18	TRUE	1	Nonsynonymous
Acrassus_rep_c1648	975	G	A	13	6	31.58	FALSE	NA	outside ORF
Acrassus_rep_c1648	976	T	G	14	5	26.32	FALSE	NA	outside ORF
Acrassus_rep_c1648	977	A	T	14	5	26.32	FALSE	NA	outside ORF
Acrassus_rep_c16909	122	C	T	15	9	37.5	TRUE	2	Nonsynonymous
Acrassus_rep_c16909	141	A	G	22	2	8.33	TRUE	3	Synonymous
Acrassus_rep_c16909	400	T	C	5	7	58.33	TRUE	1	Nonsynonymous
Acrassus_rep_c1779	398	A	T	15	2	11.76	TRUE	1	Nonsense
Acrassus_rep_c1779	579	T	C	9	2	18.18	FALSE	NA	outside ORF
Acrassus_rep_c17812	581	T	C	26	2	7.14	TRUE	3	Synonymous
Acrassus_rep_c17812	904	G	A	8	3	27.27	TRUE	2	Nonsynonymous
Acrassus_rep_c180	574	C	T	6	3	33.33	TRUE	3	Synonymous
Acrassus_rep_c180	848	T	A	15	3	16.67	FALSE	NA	outside ORF
Acrassus_rep_c180	875	T	A	15	3	16.67	FALSE	NA	outside ORF
Acrassus_rep_c186	559	T	C	90	12	11.76	TRUE	1	Synonymous
Acrassus_rep_c186	586	A	T	77	20	20.62	TRUE	1	Synonymous
Acrassus_rep_c186	907	T	G	108	49	31.21	TRUE	1	Synonymous
Acrassus_rep_c1877	275	T	A	18	3	14.29	TRUE	3	Synonymous
Acrassus_rep_c1877	767	A	G	6	3	33.33	TRUE	3	Synonymous
Acrassus_rep_c18891	263	A	G	18	8	30.77	TRUE	1	Nonsynonymous
Acrassus_rep_c19065	620	G	A	3	15	83.33	TRUE	3	Nonsynonymous
Acrassus_rep_c19065	859	A	G	15	2	11.76	FALSE	NA	outside ORF
Acrassus_rep_c19216	332	G	A	4	4	50	TRUE	3	Synonymous
Acrassus_rep_c1945	283	G	A	29	19	39.58	TRUE	3	Synonymous
Acrassus_rep_c1945	334	C	T	51	14	21.54	TRUE	3	Synonymous
Acrassus_rep_c1945	414	A	C	9	61	87.14	TRUE	2	NA
Acrassus_rep_c1945	667	G	A	6	2	25	FALSE	NA	outside ORF
Acrassus_rep_c19587	224	C	T	15	2	11.76	TRUE	1	Synonymous
Acrassus_rep_c19587	231	G	A	4	12	75	TRUE	3	Nonsynonymous
Acrassus_rep_c19587	262	T	C	15	2	11.76	TRUE	2	Synonymous
Acrassus_rep_c19587	280	C	T	14	2	12.5	TRUE	2	Nonsynonymous
Acrassus_rep_c19607	265	G	C	17	2	10.53	TRUE	1	Nonsynonymous
Acrassus_rep_c19607	268	C	G	17	2	10.53	TRUE	1	Nonsynonymous
Acrassus_rep_c19607	274	A	G	15	2	11.76	TRUE	1	Nonsynonymous
Acrassus_rep_c19607	280	G	A	16	2	11.11	TRUE	1	Nonsynonymous
Acrassus_rep_c19607	281	G	C	16	2	11.11	TRUE	2	Nonsynonymous
Acrassus_rep_c19607	402	A	G	3	6	66.67	TRUE	3	Synonymous
Acrassus_rep_c19616	337	C	T	116	25	17.73	FALSE	NA	outside ORF
Acrassus_rep_c19616	394	C	T	134	15	10.07	FALSE	NA	outside ORF
Acrassus_rep_c19616	472	T	C	114	24	17.39	FALSE	NA	outside ORF
Acrassus_rep_c19616	533	C	T	94	19	16.81	FALSE	NA	outside ORF
Acrassus_rep_c19616	539	C	A	96	15	13.51	FALSE	NA	outside ORF
Acrassus_rep_c19616	549	T	A	82	12	12.77	FALSE	NA	outside ORF
Acrassus_rep_c19624	415	T	C	8	2	20	TRUE	2	Nonsynonymous
Acrassus_rep_c19735	72	T	C	4	4	50	TRUE	1	Synonymous
Acrassus_rep_c19941	224	A	T	13	3	18.75	FALSE	NA	outside ORF
Acrassus_rep_c19969	296	A	G	10	3	23.08	TRUE	2	Nonsynonymous
Acrassus_rep_c19969	655	A	G	12	2	14.29	TRUE	3	Nonsynonymous
Acrassus_rep_c20217	469	T	C	6	2	25	TRUE	1	Nonsynonymous
Acrassus_rep_c20249	334	G	A	9	2	18.18	TRUE	3	Nonsynonymous
Acrassus_rep_c2048	98	G	A	42	5	10.64	FALSE	NA	outside ORF
Acrassus_rep_c2048	103	G	A	44	4	8.33	FALSE	NA	outside ORF
Acrassus_rep_c2048	215	A	G	37	46	55.42	FALSE	NA	outside ORF
Acrassus_rep_c2048	245	A	T	71	8	10.13	FALSE	NA	outside ORF
Acrassus_rep_c2048	296	T	C	61	10	14.08	FALSE	NA	outside ORF
Acrassus_rep_c2048	338	G	A	49	16	24.62	FALSE	NA	outside ORF
Acrassus_rep_c20781	74	T	C	25	2	7.41	TRUE	3	Synonymous
Acrassus_rep_c2104	203	T	C	30	3	9.09	TRUE	3	Synonymous
Acrassus_rep_c2104	266	T	C	56	12	17.65	TRUE	3	Synonymous
Acrassus_rep_c2104	383	A	C	131	16	10.88	TRUE	3	Synonymous
Acrassus_rep_c21162	225	G	A	7	3	30	TRUE	3	Synonymous
Acrassus_rep_c21162	271	G	C	8	3	27.27	TRUE	1	Nonsynonymous
Acrassus_rep_c21162	355	C	A	6	3	33.33	TRUE	1	Nonsynonymous
Acrassus_rep_c21162	358	C	A	6	5	45.45	TRUE	1	Synonymous
Acrassus_rep_c21162	359	G	A	6	4	40	TRUE	2	Nonsynonymous
Acrassus_rep_c21162	377	A	G	9	2	18.18	TRUE	2	Nonsynonymous
Acrassus_rep_c2118	320	A	G	95	22	18.8	TRUE	3	Nonsynonymous
Acrassus_rep_c2118	590	T	A	22	9	29.03	TRUE	3	Synonymous
Acrassus_rep_c21605	224	A	G	20	8	28.57	TRUE	2	Nonsynonymous
Acrassus_rep_c21605	265	A	G	26	2	7.14	TRUE	1	Nonsynonymous
Acrassus_rep_c21882	172	C	T	6	13	68.42	TRUE	3	Synonymous
Acrassus_rep_c21882	235	T	C	11	2	15.38	TRUE	3	Synonymous
Acrassus_rep_c21919	117	G	A	24	5	17.24	TRUE	3	Synonymous
Acrassus_rep_c21919	144	T	C	12	18	60	TRUE	3	Synonymous
Acrassus_rep_c21925	162	A	G	15	3	16.67	TRUE	1	Nonsynonymous
Acrassus_rep_c21925	359	A	G	12	5	29.41	TRUE	3	Synonymous
Acrassus_rep_c21998	91	A	G	4	4	50	TRUE	3	Synonymous
Acrassus_rep_c2213	1293	C	T	24	2	7.69	FALSE	NA	outside ORF
Acrassus_rep_c2213	1384	T	C	10	7	41.18	FALSE	NA	outside ORF
Acrassus_rep_c22146	64	T	A	4	4	50	TRUE	2	NA
Acrassus_rep_c22146	224	C	T	5	8	61.54	TRUE	3	Synonymous
Acrassus_rep_c2229	296	G	A	21	2	8.7	TRUE	1	Nonsynonymous
Acrassus_rep_c2229	301	G	A	15	8	34.78	TRUE	3	Synonymous
Acrassus_rep_c225	227	A	G	104	8	7.14	TRUE	1	Nonsynonymous
Acrassus_rep_c225	290	A	G	117	14	10.69	TRUE	1	Nonsynonymous
Acrassus_rep_c2315	710	T	C	38	4	9.52	FALSE	NA	outside ORF
Acrassus_rep_c2324	215	A	T	6	2	25	TRUE	1	Nonsynonymous
Acrassus_rep_c2324	242	C	A	7	2	22.22	TRUE	1	Nonsynonymous
Acrassus_rep_c2324	309	G	A	8	2	20	TRUE	2	Nonsynonymous
Acrassus_rep_c2324	319	G	A	8	2	20	TRUE	3	Synonymous
Acrassus_rep_c2324	469	T	A	6	2	25	TRUE	3	Synonymous
Acrassus_rep_c2324	485	A	G	5	3	37.5	TRUE	1	Nonsynonymous
Acrassus_rep_c2324	526	G	A	6	2	25	TRUE	3	Synonymous
Acrassus_rep_c2324	584	A	G	6	2	25	TRUE	1	Nonsynonymous
Acrassus_rep_c2324	591	C	T	6	2	25	TRUE	2	Nonsynonymous
Acrassus_rep_c2329	1017	T	A	2	2	50	FALSE	NA	outside ORF
Acrassus_rep_c2329	1166	T	C	68	6	8.11	FALSE	NA	outside ORF
Acrassus_rep_c2329	1212	A	G	65	6	8.45	FALSE	NA	outside ORF
Acrassus_rep_c2329	1223	C	A	60	8	11.76	FALSE	NA	outside ORF
Acrassus_rep_c2329	1235	T	C	56	11	16.42	FALSE	NA	outside ORF
Acrassus_rep_c2329	1238	T	C	55	15	21.43	FALSE	NA	outside ORF
Acrassus_rep_c2329	1265	A	G	47	6	11.32	FALSE	NA	outside ORF
Acrassus_rep_c2329	1362	T	C	25	2	7.41	FALSE	NA	outside ORF
Acrassus_rep_c2343	1078	T	A	6	3	33.33	FALSE	NA	outside ORF
Acrassus_rep_c2502	360	A	G	5	3	37.5	TRUE	2	Nonsynonymous
Acrassus_rep_c2502	511	G	A	22	5	18.52	TRUE	3	Synonymous
Acrassus_rep_c2502	545	A	C	24	3	11.11	TRUE	1	Nonsynonymous
Acrassus_rep_c2502	765	A	T	39	6	13.33	FALSE	NA	outside ORF
Acrassus_rep_c2502	780	G	A	21	24	53.33	FALSE	NA	outside ORF
Acrassus_rep_c2502	896	C	T	17	11	39.29	FALSE	NA	outside ORF
Acrassus_rep_c255	428	T	C	10	2	16.67	TRUE	1	Nonsynonymous
Acrassus_rep_c2556	747	T	C	8	3	27.27	TRUE	1	Nonsynonymous
Acrassus_rep_c2605	123	G	A	6	3	33.33	TRUE	1	Nonsynonymous
Acrassus_rep_c2773	11	A	T	40	5	11.11	FALSE	NA	outside ORF
Acrassus_rep_c2773	17	G	T	43	4	8.51	FALSE	NA	outside ORF
Acrassus_rep_c2773	19	T	C	44	4	8.33	FALSE	NA	outside ORF
Acrassus_rep_c2773	20	C	T	44	4	8.33	FALSE	NA	outside ORF
Acrassus_rep_c282	603	G	A	24	2	7.69	TRUE	2	Nonsynonymous
Acrassus_rep_c2820	220	G	A	9	3	25	FALSE	NA	outside ORF
Acrassus_rep_c2820	253	G	A	7	3	30	FALSE	NA	outside ORF
Acrassus_rep_c2820	309	T	C	10	2	16.67	FALSE	NA	outside ORF
Acrassus_rep_c2820	517	C	A	25	8	24.24	TRUE	2	Nonsynonymous
Acrassus_rep_c2820	692	G	A	11	2	15.38	TRUE	1	Nonsynonymous
Acrassus_rep_c2872	559	C	T	16	6	27.27	TRUE	1	Nonsynonymous
Acrassus_rep_c2872	1050	T	C	28	3	9.68	FALSE	NA	outside ORF
Acrassus_rep_c2872	1110	A	G	21	14	40	FALSE	NA	outside ORF
Acrassus_rep_c2872	1129	T	C	21	14	40	FALSE	NA	outside ORF
Acrassus_rep_c2872	1150	G	A	20	10	33.33	FALSE	NA	outside ORF
Acrassus_rep_c2872	1222	T	C	18	6	25	FALSE	NA	outside ORF
Acrassus_rep_c2872	1223	C	T	18	6	25	FALSE	NA	outside ORF
Acrassus_rep_c2872	1268	C	T	17	3	15	FALSE	NA	outside ORF
Acrassus_rep_c2872	1271	A	G	17	2	10.53	FALSE	NA	outside ORF
Acrassus_rep_c3055	550	C	T	62	5	7.46	FALSE	NA	outside ORF
Acrassus_rep_c321	132	C	T	8	2	20	FALSE	NA	outside ORF
Acrassus_rep_c321	788	A	G	71	66	48.18	FALSE	NA	outside ORF
Acrassus_rep_c321	811	C	A	18	4	18.18	FALSE	NA	outside ORF
Acrassus_rep_c321	812	T	C	11	6	35.29	FALSE	NA	outside ORF
Acrassus_rep_c33	220	T	C	13	2	13.33	FALSE	NA	outside ORF
Acrassus_rep_c33	313	G	T	16	2	11.11	TRUE	1	Nonsynonymous
Acrassus_rep_c33	335	A	G	20	2	9.09	TRUE	2	Nonsynonymous
Acrassus_rep_c33	349	G	A	21	2	8.7	TRUE	1	Nonsynonymous
Acrassus_rep_c33	498	C	G	53	5	8.62	TRUE	3	Nonsynonymous
Acrassus_rep_c33	651	C	T	65	41	38.68	TRUE	3	Synonymous
Acrassus_rep_c33	758	C	T	52	10	16.13	FALSE	NA	outside ORF
Acrassus_rep_c3396	146	C	T	33	14	29.79	TRUE	1	Synonymous
Acrassus_rep_c3396	250	C	T	33	29	46.77	TRUE	3	Synonymous
Acrassus_rep_c3396	365	C	T	58	6	9.38	TRUE	1	Synonymous
Acrassus_rep_c3396	406	A	G	56	9	13.85	TRUE	3	Synonymous
Acrassus_rep_c3396	412	T	G	57	9	13.64	TRUE	3	Synonymous
Acrassus_rep_c3396	466	A	G	54	7	11.48	TRUE	3	Synonymous
Acrassus_rep_c3396	469	A	G	51	9	15	TRUE	3	Synonymous
Acrassus_rep_c3396	508	C	T	49	16	24.62	TRUE	3	Synonymous
Acrassus_rep_c3565	720	T	G	16	7	30.43	TRUE	1	Synonymous
Acrassus_rep_c3565	919	A	T	16	5	23.81	TRUE	3	Nonsynonymous
Acrassus_rep_c3612	197	T	C	6	2	25	TRUE	1	Synonymous
Acrassus_rep_c3612	278	A	G	7	2	22.22	TRUE	1	Synonymous
Acrassus_rep_c377	374	T	C	15	2	11.76	TRUE	2	Nonsynonymous
Acrassus_rep_c377	514	A	G	34	3	8.11	TRUE	1	Nonsynonymous
Acrassus_rep_c3878	317	G	A	12	2	14.29	TRUE	2	Nonsynonymous
Acrassus_rep_c3878	318	A	G	14	2	12.5	TRUE	1	Nonsynonymous
Acrassus_rep_c3878	579	T	C	6	13	68.42	TRUE	1	Synonymous
Acrassus_rep_c3878	650	T	C	8	2	20	TRUE	2	Nonsynonymous
Acrassus_rep_c3972	450	A	T	115	18	13.53	FALSE	NA	outside ORF
Acrassus_rep_c3972	748	G	A	8	3	27.27	TRUE	3	Synonymous
Acrassus_rep_c3972	835	T	G	5	3	37.5	TRUE	3	Nonsynonymous
Acrassus_rep_c3972	837	G	T	7	3	30	TRUE	2	Nonsynonymous
Acrassus_rep_c40	26	A	T	8	2	20	FALSE	NA	outside ORF
Acrassus_rep_c40	149	G	A	22	2	8.33	FALSE	NA	outside ORF
Acrassus_rep_c4082	304	T	C	6	2	25	TRUE	1	Synonymous
Acrassus_rep_c4082	366	G	A	7	2	22.22	FALSE	NA	outside ORF
Acrassus_rep_c4082	390	T	A	6	2	25	FALSE	NA	outside ORF
Acrassus_rep_c4082	394	A	G	6	2	25	FALSE	NA	outside ORF
Acrassus_rep_c4082	408	C	T	6	2	25	FALSE	NA	outside ORF
Acrassus_rep_c427	42	G	C	10	5	33.33	FALSE	NA	outside ORF
Acrassus_rep_c427	783	T	C	29	5	14.71	TRUE	2	Nonsynonymous
Acrassus_rep_c429	222	T	C	10	2	16.67	TRUE	1	Synonymous
Acrassus_rep_c431	28	A	C	8	2	20	FALSE	NA	outside ORF
Acrassus_rep_c431	226	G	A	4	3	42.86	TRUE	2	Nonsynonymous
Acrassus_rep_c438	671	G	A	110	31	21.99	TRUE	1	Nonsense
Acrassus_rep_c441	308	T	C	15	3	16.67	TRUE	2	Nonsynonymous
Acrassus_rep_c448	216	C	T	91	7	7.14	TRUE	3	Synonymous
Acrassus_rep_c468	264	A	G	23	3	11.54	TRUE	2	Nonsynonymous
Acrassus_rep_c48	54	G	T	7	3	30	FALSE	NA	outside ORF
Acrassus_rep_c48	55	G	T	21	3	12.5	FALSE	NA	outside ORF
Acrassus_rep_c48	833	T	A	20	6	23.08	TRUE	2	Nonsense
Acrassus_rep_c48	834	A	T	21	7	25	TRUE	3	Nonsynonymous
Acrassus_rep_c48	1461	C	T	25	2	7.41	TRUE	3	Synonymous
Acrassus_rep_c4836	99	A	G	3	6	66.67	FALSE	NA	outside ORF
Acrassus_rep_c4836	251	G	A	30	9	23.08	FALSE	NA	outside ORF
Acrassus_rep_c4836	290	A	T	26	2	7.14	FALSE	NA	outside ORF
Acrassus_rep_c4836	292	A	T	20	4	16.67	FALSE	NA	outside ORF
Acrassus_rep_c4836	293	T	A	24	4	14.29	FALSE	NA	outside ORF
Acrassus_rep_c4836	323	T	A	10	2	16.67	FALSE	NA	outside ORF
Acrassus_rep_c4836	331	G	A	25	4	13.79	FALSE	NA	outside ORF
Acrassus_rep_c4836	378	G	A	18	17	48.57	FALSE	NA	outside ORF
Acrassus_rep_c4836	519	C	T	21	4	16	FALSE	NA	outside ORF
Acrassus_rep_c4836	640	A	T	25	4	13.79	FALSE	NA	outside ORF
Acrassus_rep_c4836	690	A	G	25	5	16.67	TRUE	1	Synonymous
Acrassus_rep_c4836	783	T	C	23	4	14.81	TRUE	1	Synonymous
Acrassus_rep_c4950	537	A	G	10	3	23.08	FALSE	NA	outside ORF
Acrassus_rep_c51	39	A	T	18	19	51.35	FALSE	NA	outside ORF
Acrassus_rep_c51	191	T	C	48	13	21.31	TRUE	3	Synonymous
Acrassus_rep_c51	254	T	C	50	10	16.67	TRUE	3	Synonymous
Acrassus_rep_c51	371	A	C	37	7	15.91	TRUE	3	Synonymous
Acrassus_rep_c51	458	T	G	25	4	13.79	FALSE	NA	outside ORF
Acrassus_rep_c51	459	G	T	27	3	10	FALSE	NA	outside ORF
Acrassus_rep_c51	460	T	A	22	3	12	FALSE	NA	outside ORF
Acrassus_rep_c51	484	A	G	22	2	8.33	FALSE	NA	outside ORF
Acrassus_rep_c51	920	C	G	3	3	50	FALSE	NA	outside ORF
Acrassus_rep_c513	971	C	T	8	2	20	FALSE	NA	outside ORF
Acrassus_rep_c526	245	C	T	5	3	37.5	FALSE	NA	outside ORF
Acrassus_rep_c5283	213	A	C	14	6	30	TRUE	3	Synonymous
Acrassus_rep_c5283	306	T	C	16	2	11.11	TRUE	3	Synonymous
Acrassus_rep_c5364	424	A	C	12	3	20	TRUE	3	Nonsynonymous
Acrassus_rep_c548	963	A	C	26	2	7.14	FALSE	NA	outside ORF
Acrassus_rep_c5577	55	A	G	17	3	15	TRUE	1	Nonsynonymous
Acrassus_rep_c5577	455	C	T	5	40	88.89	TRUE	3	Nonsynonymous
Acrassus_rep_c57	614	T	C	115	12	9.45	TRUE	1	Synonymous
Acrassus_rep_c57	812	C	A	163	23	12.37	TRUE	1	Synonymous
Acrassus_rep_c57	866	T	C	150	20	11.76	TRUE	1	Nonsynonymous
Acrassus_rep_c577	272	G	A	30	4	11.76	TRUE	3	Synonymous
Acrassus_rep_c577	311	T	A	12	9	42.86	TRUE	3	Synonymous
Acrassus_rep_c578	800	A	G	9	2	18.18	TRUE	3	Nonsynonymous
Acrassus_rep_c578	844	A	G	14	8	36.36	TRUE	1	Nonsynonymous
Acrassus_rep_c5861	312	A	T	12	4	25	TRUE	1	Synonymous
Acrassus_rep_c613	999	A	G	17	2	10.53	TRUE	1	Nonsynonymous
Acrassus_rep_c6278	211	G	A	115	17	12.88	TRUE	1	Synonymous
Acrassus_rep_c6278	306	A	G	110	11	9.09	TRUE	2	Nonsynonymous
Acrassus_rep_c6278	349	T	A	103	8	7.21	TRUE	1	Synonymous
Acrassus_rep_c6347	1207	C	T	7	2	22.22	FALSE	NA	outside ORF
Acrassus_rep_c648	121	A	G	8	2	20	FALSE	NA	outside ORF
Acrassus_rep_c648	123	G	A	8	3	27.27	FALSE	NA	outside ORF
Acrassus_rep_c67	480	G	A	6	3	33.33	FALSE	NA	outside ORF
Acrassus_rep_c714	510	G	A	13	4	23.53	TRUE	3	Synonymous
Acrassus_rep_c7323	422	T	G	50	6	10.71	TRUE	3	Synonymous
Acrassus_rep_c7323	591	G	A	51	5	8.93	TRUE	1	Nonsynonymous
Acrassus_rep_c7490	285	T	C	8	2	20	TRUE	3	Synonymous
Acrassus_rep_c7552	42	G	C	16	2	11.11	TRUE	1	Synonymous
Acrassus_rep_c7552	207	G	A	4	104	96.3	TRUE	1	Nonsynonymous
Acrassus_rep_c7597	166	C	T	22	22	50	TRUE	3	Synonymous
Acrassus_rep_c7597	549	C	T	6	2	25	TRUE	2	Nonsynonymous
Acrassus_rep_c775	170	A	G	10	3	23.08	FALSE	NA	outside ORF
Acrassus_rep_c8036	453	C	A	2	10	83.33	FALSE	NA	outside ORF
Acrassus_rep_c8036	470	C	A	5	7	58.33	FALSE	NA	outside ORF
Acrassus_rep_c8036	490	C	T	9	2	18.18	FALSE	NA	outside ORF
Acrassus_rep_c8036	553	C	T	7	2	22.22	FALSE	NA	outside ORF
Acrassus_rep_c8036	560	G	A	5	4	44.44	FALSE	NA	outside ORF
Acrassus_rep_c81	190	A	T	218	168	43.52	FALSE	NA	outside ORF
Acrassus_rep_c8116	696	G	T	10	3	23.08	FALSE	NA	outside ORF
Acrassus_rep_c820	81	A	T	35	8	18.6	FALSE	NA	outside ORF
Acrassus_rep_c820	284	G	A	19	5	20.83	FALSE	NA	outside ORF
Acrassus_rep_c8242	414	A	C	2	6	75	FALSE	NA	outside ORF
Acrassus_rep_c8242	426	T	C	2	5	71.43	FALSE	NA	outside ORF
Acrassus_rep_c84	274	A	G	25	2	7.41	FALSE	NA	outside ORF
Acrassus_rep_c84	601	T	C	22	2	8.33	TRUE	2	Nonsynonymous
Acrassus_rep_c841	388	G	C	10	4	28.57	FALSE	NA	outside ORF
Acrassus_rep_c8487	198	T	C	27	15	35.71	FALSE	NA	outside ORF
Acrassus_rep_c8487	575	C	T	27	24	47.06	FALSE	NA	outside ORF
Acrassus_rep_c862	656	G	A	25	2	7.41	TRUE	2	Nonsynonymous
Acrassus_rep_c862	837	C	T	13	6	31.58	TRUE	1	Synonymous
Acrassus_rep_c87	136	T	A	21	4	16	TRUE	3	Nonsynonymous
Acrassus_rep_c921	1017	C	T	9	2	18.18	FALSE	NA	outside ORF
Acrassus_rep_c9251	393	T	C	6	2	25	TRUE	3	Synonymous
Acrassus_rep_c9251	602	A	G	12	2	14.29	TRUE	2	Nonsynonymous
Acrassus_rep_c9251	1039	A	G	14	2	12.5	TRUE	1	Nonsynonymous
Acrassus_rep_c9400	91	A	G	6	2	25	FALSE	NA	outside ORF
Acrassus_rep_c9400	92	G	T	6	2	25	FALSE	NA	outside ORF
Acrassus_rep_c9488	1092	G	A	13	3	18.75	FALSE	NA	outside ORF
Acrassus_rep_c9488	1179	T	G	21	3	12.5	FALSE	NA	outside ORF
Acrassus_rep_c9488	1200	T	C	21	3	12.5	FALSE	NA	outside ORF
Acrassus_rep_c9488	1362	G	A	38	4	9.52	FALSE	NA	outside ORF
Acrassus_rep_c9488	1545	T	G	22	25	53.19	FALSE	NA	outside ORF
Acrassus_rep_c9488	1577	A	G	38	4	9.52	FALSE	NA	outside ORF
Acrassus_rep_c9488	1733	A	T	23	2	8	FALSE	NA	outside ORF
Acrassus_rep_c9927	305	T	C	17	3	15	TRUE	3	Synonymous
Acrassus_rep_c9927	363	A	G	17	2	10.53	TRUE	1	Nonsynonymous
Acrassus_rep_c9927	380	T	C	14	2	12.5	TRUE	3	Synonymous
Contig1	294	C	T	26	21	44.68	TRUE	3	Synonymous
Contig1	816	T	C	393	42	9.66	FALSE	NA	outside ORF
Contig10	292	C	T	6	2	25	FALSE	NA	outside ORF
Contig10	294	A	G	5	5	50	FALSE	NA	outside ORF
Contig10	463	T	C	31	8	20.51	FALSE	NA	outside ORF
Contig10	623	A	G	64	33	34.02	TRUE	2	Nonsynonymous
Contig10	798	A	G	69	12	14.81	TRUE	1	Nonsense
Contig10	981	T	C	131	68	34.17	TRUE	1	Synonymous
Contig10	1287	G	A	10	3	23.08	TRUE	1	Nonsynonymous
Contig100	278	G	A	46	6	11.54	TRUE	3	Synonymous
Contig100	503	C	T	52	15	22.39	TRUE	3	Synonymous
Contig100	740	A	T	4	5	55.56	FALSE	NA	outside ORF
Contig10023	15	C	G	5	3	37.5	TRUE	2	Nonsynonymous
Contig10023	252	G	T	4	4	50	TRUE	2	Nonsynonymous
Contig1005	157	G	A	6	2	25	FALSE	NA	outside ORF
Contig1005	161	A	G	6	2	25	FALSE	NA	outside ORF
Contig1005	190	G	A	4	3	42.86	FALSE	NA	outside ORF
Contig1005	309	A	C	4	4	50	TRUE	1	Synonymous
Contig1005	341	A	C	5	4	44.44	TRUE	2	Nonsynonymous
Contig1005	378	C	T	6	4	40	TRUE	1	Synonymous
Contig1005	420	G	A	7	2	22.22	TRUE	1	Nonsense
Contig101	987	T	C	39	3	7.14	TRUE	2	Nonsynonymous
Contig101	1090	A	G	38	6	13.64	TRUE	3	Synonymous
Contig1010	908	A	G	5	4	44.44	TRUE	3	Synonymous
Contig1012	645	A	G	5	3	37.5	TRUE	1	Nonsynonymous
Contig1013	82	G	A	7	2	22.22	FALSE	NA	outside ORF
Contig1013	227	C	T	10	7	41.18	TRUE	3	Nonsynonymous
Contig1013	267	C	T	17	2	10.53	TRUE	2	Nonsynonymous
Contig1013	271	G	C	17	2	10.53	TRUE	1	Synonymous
Contig1013	303	C	T	16	2	11.11	TRUE	2	Nonsynonymous
Contig1013	330	T	C	12	4	25	TRUE	2	Nonsynonymous
Contig1013	351	T	G	12	2	14.29	TRUE	2	Nonsynonymous
Contig1013	352	T	A	12	2	14.29	TRUE	1	Synonymous
Contig1013	354	A	T	12	2	14.29	TRUE	2	Synonymous
Contig1013	377	T	G	9	4	30.77	TRUE	3	Nonsynonymous
Contig1013	383	T	A	11	2	15.38	TRUE	3	Nonsynonymous
Contig1013	386	A	T	9	4	30.77	TRUE	3	Nonsynonymous
Contig1013	392	T	G	11	2	15.38	TRUE	3	Nonsynonymous
Contig1013	412	G	A	9	2	18.18	TRUE	1	Nonsynonymous
Contig1013	415	T	A	8	2	20	TRUE	1	Synonymous
Contig1013	421	A	G	9	2	18.18	TRUE	1	Nonsynonymous
Contig1013	423	T	A	8	2	20	TRUE	2	Nonsynonymous
Contig1013	449	G	T	9	2	18.18	TRUE	3	Nonsynonymous
Contig1013	453	G	C	7	4	36.36	TRUE	2	Nonsynonymous
Contig1013	459	T	C	6	4	40	TRUE	2	Nonsynonymous
Contig1013	463	G	C	7	2	22.22	TRUE	1	Synonymous
Contig1013	502	A	G	7	2	22.22	TRUE	1	Synonymous
Contig1013	518	G	C	7	2	22.22	TRUE	3	Nonsynonymous
Contig1013	519	C	G	7	2	22.22	TRUE	2	Nonsynonymous
Contig1013	529	T	C	6	2	25	TRUE	1	Synonymous
Contig1013	537	A	C	6	2	25	TRUE	2	Nonsynonymous
Contig1016	696	G	A	4	6	60	TRUE	3	Nonsynonymous
Contig1018	270	T	G	5	3	37.5	TRUE	3	Synonymous
Contig1018	299	T	A	5	3	37.5	TRUE	2	Nonsynonymous
Contig10193	244	A	T	6	5	45.45	FALSE	NA	outside ORF
Contig10193	320	G	T	6	4	40	FALSE	NA	outside ORF
Contig102	1678	C	T	20	2	9.09	TRUE	1	Nonsense
Contig102	1683	G	A	19	3	13.64	TRUE	3	Synonymous
Contig1020	428	A	G	8	6	42.86	TRUE	1	Nonsynonymous
Contig1020	490	A	T	3	3	50	TRUE	2	Nonsynonymous
Contig1020	508	T	G	9	3	25	TRUE	2	Nonsynonymous
Contig1020	564	T	G	8	4	33.33	TRUE	3	Nonsynonymous
Contig1021	888	C	T	5	4	44.44	TRUE	3	Synonymous
Contig1022	468	C	T	4	4	50	TRUE	3	Synonymous
Contig10254	34	A	G	6	3	33.33	TRUE	1	Nonsynonymous
Contig10254	87	T	C	7	3	30	TRUE	3	Synonymous
Contig10254	96	C	G	7	3	30	TRUE	3	Nonsynonymous
Contig10254	97	G	T	7	3	30	TRUE	1	Nonsynonymous
Contig10254	111	G	T	7	3	30	TRUE	3	Nonsynonymous
Contig10254	126	G	A	4	5	55.56	TRUE	3	Nonsynonymous
Contig10254	129	T	A	5	4	44.44	TRUE	3	Nonsynonymous
Contig10254	181	C	G	5	4	44.44	TRUE	1	Nonsynonymous
Contig10254	208	G	A	5	4	44.44	TRUE	1	Nonsynonymous
Contig10254	222	G	A	5	4	44.44	TRUE	3	Synonymous
Contig10254	250	G	A	5	4	44.44	TRUE	1	Nonsynonymous
Contig10254	255	T	A	4	4	50	TRUE	3	Nonsynonymous
Contig10254	289	A	T	5	3	37.5	TRUE	1	Nonsynonymous
Contig1026	678	T	C	7	2	22.22	TRUE	3	Synonymous
Contig1026	750	G	A	7	2	22.22	TRUE	3	Nonsynonymous
Contig103	421	A	T	13	2	13.33	TRUE	3	Synonymous
Contig103	1016	T	C	52	4	7.14	FALSE	NA	outside ORF
Contig103	1037	C	T	42	11	20.75	FALSE	NA	outside ORF
Contig103	1153	G	A	20	11	35.48	FALSE	NA	outside ORF
Contig103	1155	A	G	28	3	9.68	FALSE	NA	outside ORF
Contig103	1200	C	G	22	2	8.33	FALSE	NA	outside ORF
Contig103	1228	A	T	12	7	36.84	FALSE	NA	outside ORF
Contig10304	147	C	T	13	2	13.33	TRUE	3	Synonymous
Contig1040	290	C	T	5	5	50	TRUE	1	Nonsynonymous
Contig10401	41	T	C	5	3	37.5	FALSE	NA	outside ORF
Contig10401	54	G	A	5	4	44.44	FALSE	NA	outside ORF
Contig10401	64	T	A	6	3	33.33	FALSE	NA	outside ORF
Contig1041	302	A	T	7	2	22.22	TRUE	2	Nonsynonymous
Contig1046	400	C	T	25	2	7.41	TRUE	2	Nonsynonymous
Contig1046	449	T	A	15	4	21.05	TRUE	3	Nonsynonymous
Contig1046	596	T	G	17	4	19.05	TRUE	3	Synonymous
Contig10580	115	G	C	7	2	22.22	FALSE	NA	outside ORF
Contig1059	623	T	C	8	2	20	TRUE	2	Nonsynonymous
Contig106	265	G	T	18	2	10	TRUE	1	Nonsynonymous
Contig1061	611	C	T	5	2	28.57	FALSE	NA	outside ORF
Contig1061	676	C	T	5	4	44.44	FALSE	NA	outside ORF
Contig1063	308	A	G	6	2	25	TRUE	1	Nonsynonymous
Contig1064	444	C	T	5	3	37.5	TRUE	2	Nonsynonymous
Contig107	488	T	C	6	31	83.78	TRUE	3	Synonymous
Contig1070	62	T	C	10	2	16.67	FALSE	NA	outside ORF
Contig1070	63	C	G	6	3	33.33	FALSE	NA	outside ORF
Contig1070	66	A	C	3	10	76.92	FALSE	NA	outside ORF
Contig1070	172	C	G	5	10	66.67	FALSE	NA	outside ORF
Contig1070	247	A	C	13	4	23.53	FALSE	NA	outside ORF
Contig1070	309	A	C	9	6	40	FALSE	NA	outside ORF
Contig1077	525	T	A	6	2	25	TRUE	3	Nonsynonymous
Contig1088	93	A	G	6	3	33.33	TRUE	3	Nonsynonymous
Contig1088	174	G	A	7	3	30	TRUE	3	Nonsynonymous
Contig1088	285	T	C	6	3	33.33	TRUE	3	Nonsynonymous
Contig1089	400	G	A	6	2	25	TRUE	3	Synonymous
Contig1089	1076	G	C	8	2	20	FALSE	NA	outside ORF
Contig1089	1166	A	G	6	3	33.33	FALSE	NA	outside ORF
Contig1089	1278	T	C	19	2	9.52	FALSE	NA	outside ORF
Contig1089	1373	A	C	22	2	8.33	FALSE	NA	outside ORF
Contig1089	1382	T	C	12	12	50	FALSE	NA	outside ORF
Contig1089	1607	G	A	6	3	33.33	FALSE	NA	outside ORF
Contig1089	1710	G	T	6	4	40	FALSE	NA	outside ORF
Contig1089	1717	G	C	7	2	22.22	FALSE	NA	outside ORF
Contig109	306	G	A	36	12	25	FALSE	NA	outside ORF
Contig109	831	G	C	21	7	25	TRUE	1	Synonymous
Contig10925	247	G	A	36	4	10	FALSE	NA	outside ORF
Contig10925	281	A	C	27	12	30.77	FALSE	NA	outside ORF
Contig10925	292	T	G	26	12	31.58	FALSE	NA	outside ORF
Contig1094	430	T	C	5	3	37.5	TRUE	1	Synonymous
Contig1095	491	G	A	6	4	40	TRUE	3	Synonymous
Contig11	76	G	T	6	2	25	FALSE	NA	outside ORF
Contig11	627	G	T	155	16	9.36	TRUE	3	Synonymous
Contig11	789	A	C	104	9	7.96	TRUE	3	Synonymous
Contig110	361	C	T	6	2	25	TRUE	1	Synonymous
Contig110	902	A	G	34	3	8.11	TRUE	3	Nonsynonymous
Contig110	945	A	G	20	12	37.5	TRUE	2	Nonsynonymous
Contig110	1016	G	A	23	2	8	TRUE	3	Nonsynonymous
Contig110	1021	C	T	18	6	25	TRUE	1	Synonymous
Contig1100	877	C	T	4	4	50	TRUE	1	Nonsynonymous
Contig1102	415	T	A	6	2	25	TRUE	3	Synonymous
Contig1102	800	A	G	4	4	50	TRUE	1	Nonsynonymous
Contig1102	831	A	G	6	2	25	TRUE	2	Nonsynonymous
Contig1102	880	A	G	6	2	25	TRUE	3	Synonymous
Contig1103	137	T	C	6	2	25	TRUE	2	Nonsynonymous
Contig1103	321	G	A	6	2	25	TRUE	3	Synonymous
Contig1105	340	C	T	14	2	12.5	TRUE	1	Nonsense
Contig1105	368	A	G	12	2	14.29	TRUE	2	Nonsynonymous
Contig1111	611	T	A	6	2	25	TRUE	3	Nonsynonymous
Contig1113	75	T	A	12	2	14.29	TRUE	3	Synonymous
Contig1113	360	C	T	8	12	60	TRUE	3	Synonymous
Contig1113	528	A	T	8	2	20	FALSE	NA	outside ORF
Contig1113	551	A	G	6	4	40	FALSE	NA	outside ORF
Contig113	67	T	C	20	4	16.67	FALSE	NA	outside ORF
Contig113	97	G	C	11	23	67.65	FALSE	NA	outside ORF
Contig113	179	T	C	49	4	7.55	TRUE	3	Synonymous
Contig113	366	C	T	44	30	40.54	TRUE	1	Synonymous
Contig113	425	A	G	50	15	23.08	TRUE	3	Synonymous
Contig1134	537	A	G	6	2	25	FALSE	NA	outside ORF
Contig1135	752	G	T	4	4	50	TRUE	3	Synonymous
Contig1135	805	G	A	9	2	18.18	TRUE	2	Nonsynonymous
Contig1135	932	C	T	6	4	40	TRUE	3	Synonymous
Contig11463	633	T	C	7	2	22.22	TRUE	1	Synonymous
Contig11473	138	C	G	8	3	27.27	TRUE	3	Synonymous
Contig11500	175	C	T	9	2	18.18	TRUE	3	Synonymous
Contig116	272	C	T	9	3	25	TRUE	3	Synonymous
Contig116	623	G	T	10	3	23.08	TRUE	3	Synonymous
Contig116	767	C	T	18	9	33.33	TRUE	3	Synonymous
Contig116	844	A	G	21	2	8.7	TRUE	2	Nonsynonymous
Contig116	873	A	G	22	2	8.33	TRUE	1	Nonsynonymous
Contig116	995	C	T	15	3	16.67	TRUE	3	Synonymous
Contig116	1022	G	A	11	4	26.67	TRUE	3	Synonymous
Contig116	1608	T	C	23	5	17.86	FALSE	NA	outside ORF
Contig1160	164	C	T	16	6	27.27	TRUE	3	Synonymous
Contig1160	419	T	C	13	9	40.91	TRUE	3	Synonymous
Contig11610	1437	C	A	8	2	20	TRUE	1	Nonsynonymous
Contig11610	1438	A	C	4	6	60	TRUE	2	Nonsynonymous
Contig11610	2030	A	T	20	3	13.04	TRUE	3	Synonymous
Contig11610	2063	G	A	20	4	16.67	TRUE	3	Synonymous
Contig1162	353	T	A	14	6	30	TRUE	3	Synonymous
Contig1162	382	T	A	9	10	52.63	TRUE	2	Nonsynonymous
Contig1163	120	T	C	25	2	7.41	TRUE	2	Nonsynonymous
Contig1163	379	T	C	39	3	7.14	TRUE	3	Synonymous
Contig1163	474	T	G	25	4	13.79	FALSE	NA	outside ORF
Contig11643	800	T	A	4	3	42.86	FALSE	NA	outside ORF
Contig11643	892	C	T	6	2	25	FALSE	NA	outside ORF
Contig11643	893	C	A	6	2	25	FALSE	NA	outside ORF
Contig117	1030	T	C	38	7	15.56	TRUE	3	Synonymous
Contig1173	1107	C	T	6	2	25	FALSE	NA	outside ORF
Contig11751	144	T	C	7	2	22.22	TRUE	2	Nonsynonymous
Contig11751	181	T	C	5	3	37.5	TRUE	3	Synonymous
Contig11751	234	T	C	6	2	25	TRUE	2	Nonsynonymous
Contig1177	368	T	C	8	8	50	TRUE	1	Synonymous
Contig1177	398	C	A	10	9	47.37	TRUE	1	Nonsynonymous
Contig1177	496	C	T	12	13	52	TRUE	2	Nonsense
Contig1177	553	T	C	17	8	32	TRUE	2	Nonsynonymous
Contig1177	569	A	T	18	8	30.77	TRUE	1	Synonymous
Contig1177	702	T	C	14	3	17.65	TRUE	3	Nonsynonymous
Contig118	904	C	T	27	8	22.86	TRUE	3	Synonymous
Contig118	965	T	C	30	7	18.92	TRUE	1	Synonymous
Contig118	1002	G	A	22	7	24.14	TRUE	2	Nonsynonymous
Contig118	1027	A	G	22	6	21.43	FALSE	NA	outside ORF
Contig118	1114	T	C	9	3	25	FALSE	NA	outside ORF
Contig1185	846	A	T	5	4	44.44	TRUE	3	Synonymous
Contig119	665	G	A	30	3	9.09	TRUE	1	Nonsynonymous
Contig119	922	T	C	20	2	9.09	TRUE	3	Synonymous
Contig119	982	C	T	10	2	16.67	TRUE	3	Synonymous
Contig119	1001	A	G	9	2	18.18	TRUE	1	Nonsynonymous
Contig119	2176	C	T	8	3	27.27	TRUE	3	Synonymous
Contig11916	201	T	C	8	3	27.27	TRUE	3	Synonymous
Contig1198	394	T	A	5	3	37.5	TRUE	3	Nonsynonymous
Contig1198	468	C	T	6	2	25	TRUE	1	Synonymous
Contig1198	471	T	C	5	2	28.57	TRUE	1	Nonsynonymous
Contig120	831	T	C	13	2	13.33	FALSE	NA	outside ORF
Contig120	894	G	A	8	5	38.46	TRUE	3	Synonymous
Contig120	977	T	C	11	4	26.67	TRUE	2	Nonsynonymous
Contig120	1371	A	T	21	2	8.7	TRUE	3	Synonymous
Contig120	1377	G	A	23	2	8	TRUE	3	Synonymous
Contig120	1425	T	C	31	6	16.22	TRUE	3	Synonymous
Contig120	1562	T	C	39	4	9.3	FALSE	NA	outside ORF
Contig120	1787	G	T	20	4	16.67	FALSE	NA	outside ORF
Contig1203	401	T	C	5	5	50	TRUE	2	Nonsynonymous
Contig121	142	A	C	7	3	30	FALSE	NA	outside ORF
Contig121	275	T	C	33	3	8.33	FALSE	NA	outside ORF
Contig121	356	G	A	39	4	9.3	TRUE	2	Nonsynonymous
Contig121	513	A	G	51	12	19.05	TRUE	1	Synonymous
Contig121	615	C	T	48	8	14.29	TRUE	1	Synonymous
Contig121	638	A	G	37	15	28.85	TRUE	2	Nonsynonymous
Contig121	880	C	T	12	3	20	TRUE	3	Nonsynonymous
Contig1210	385	T	C	4	4	50	TRUE	1	Synonymous
Contig1210	420	T	C	6	2	25	TRUE	2	Nonsynonymous
Contig1210	430	C	T	4	4	50	TRUE	1	Synonymous
Contig12121	252	G	A	5	3	37.5	TRUE	3	Synonymous
Contig12121	253	C	T	6	2	25	TRUE	1	Nonsynonymous
Contig12121	267	G	A	5	3	37.5	TRUE	3	Nonsynonymous
Contig12121	277	G	A	6	2	25	TRUE	1	Nonsynonymous
Contig12121	286	A	G	6	2	25	TRUE	1	Nonsynonymous
Contig1217	1343	T	C	6	2	25	FALSE	NA	outside ORF
Contig122	165	G	T	18	2	10	TRUE	1	Synonymous
Contig12291	432	C	A	4	4	50	FALSE	NA	outside ORF
Contig1239	140	A	G	3	4	57.14	TRUE	2	Nonsynonymous
Contig1239	142	A	G	6	2	25	FALSE	NA	outside ORF
Contig1239	154	C	T	5	3	37.5	FALSE	NA	outside ORF
Contig1251	860	G	A	6	2	25	TRUE	3	Nonsynonymous
Contig12538	632	G	A	18	2	10	TRUE	2	Nonsynonymous
Contig1254	248	T	C	6	17	73.91	TRUE	3	Synonymous
Contig1259	172	A	G	9	2	18.18	TRUE	1	Nonsynonymous
Contig126	428	C	T	30	72	70.59	TRUE	3	Synonymous
Contig126	581	A	T	55	34	38.2	TRUE	3	Synonymous
Contig126	673	G	A	57	13	18.57	FALSE	NA	outside ORF
Contig126	789	T	C	100	8	7.41	FALSE	NA	outside ORF
Contig126	790	A	G	101	8	7.34	FALSE	NA	outside ORF
Contig126	844	C	T	118	16	11.94	FALSE	NA	outside ORF
Contig126	1005	C	T	86	11	11.34	FALSE	NA	outside ORF
Contig126	1204	T	A	18	4	18.18	FALSE	NA	outside ORF
Contig1261	430	C	G	5	5	50	TRUE	2	Nonsynonymous
Contig12611	195	G	C	6	2	25	TRUE	3	Nonsynonymous
Contig12630	145	G	A	5	4	44.44	TRUE	3	Nonsynonymous
Contig1264	694	G	T	6	2	25	TRUE	1	Nonsynonymous
Contig12699	811	A	T	11	2	15.38	TRUE	2	Nonsynonymous
Contig12699	900	A	G	10	2	16.67	TRUE	1	Nonsynonymous
Contig127	517	A	G	36	3	7.69	FALSE	NA	outside ORF
Contig127	589	A	G	34	3	8.11	FALSE	NA	outside ORF
Contig127	728	T	A	24	4	14.29	FALSE	NA	outside ORF
Contig12779	769	C	T	14	4	22.22	TRUE	3	Synonymous
Contig12779	787	T	C	13	4	23.53	TRUE	3	Synonymous
Contig12779	798	G	A	17	3	15	TRUE	2	Nonsynonymous
Contig128	63	G	A	6	3	33.33	FALSE	NA	outside ORF
Contig128	370	T	C	37	3	7.5	TRUE	3	Synonymous
Contig128	628	T	A	23	6	20.69	FALSE	NA	outside ORF
Contig128	698	A	G	10	6	37.5	FALSE	NA	outside ORF
Contig1281	415	G	T	6	2	25	FALSE	NA	outside ORF
Contig1288	777	T	C	16	2	11.11	TRUE	3	Synonymous
Contig1290	542	G	A	4	4	50	TRUE	3	Synonymous
Contig13	184	T	A	132	46	25.84	FALSE	NA	outside ORF
Contig13	265	G	T	68	131	65.83	FALSE	NA	outside ORF
Contig13	496	T	C	129	10	7.19	TRUE	3	Nonsynonymous
Contig130	121	T	C	18	3	14.29	TRUE	3	Nonsynonymous
Contig130	161	T	C	25	2	7.41	TRUE	2	Nonsynonymous
Contig130	344	G	T	34	13	27.66	TRUE	2	Nonsense
Contig130	379	A	T	43	6	12.24	TRUE	3	Nonsynonymous
Contig130	929	T	C	9	2	18.18	TRUE	2	Nonsynonymous
Contig13084	374	C	T	62	7	10.14	TRUE	3	Synonymous
Contig13084	375	A	C	64	8	11.11	TRUE	1	Nonsynonymous
Contig13084	380	A	G	44	34	43.59	TRUE	3	Synonymous
Contig13084	394	T	G	43	43	50	TRUE	2	Nonsynonymous
Contig131	287	T	C	18	2	10	TRUE	3	Synonymous
Contig131	449	G	C	19	2	9.52	FALSE	NA	outside ORF
Contig131	689	T	C	6	12	66.67	FALSE	NA	outside ORF
Contig131	833	A	G	13	6	31.58	FALSE	NA	outside ORF
Contig131	839	A	G	11	7	38.89	FALSE	NA	outside ORF
Contig1325	1062	C	T	6	5	45.45	TRUE	3	Synonymous
Contig1325	1461	T	C	7	2	22.22	TRUE	3	Synonymous
Contig133	430	G	A	25	12	32.43	FALSE	NA	outside ORF
Contig133	521	C	T	27	3	10	FALSE	NA	outside ORF
Contig133	630	T	C	11	4	26.67	FALSE	NA	outside ORF
Contig1338	928	G	T	5	3	37.5	FALSE	NA	outside ORF
Contig1338	930	T	A	7	2	22.22	FALSE	NA	outside ORF
Contig135	429	T	C	24	2	7.69	TRUE	3	Synonymous
Contig135	543	T	C	42	12	22.22	TRUE	3	Synonymous
Contig135	1362	T	C	67	96	58.9	TRUE	3	Synonymous
Contig13566	2030	A	C	5	6	54.55	FALSE	NA	outside ORF
Contig1357	199	A	G	6	2	25	FALSE	NA	outside ORF
Contig1357	230	C	T	5	3	37.5	FALSE	NA	outside ORF
Contig13582	58	A	G	6	11	64.71	TRUE	2	Nonsynonymous
Contig13582	73	A	T	14	2	12.5	TRUE	2	Nonsynonymous
Contig13582	98	T	C	15	2	11.76	TRUE	3	Synonymous
Contig136	130	G	A	9	3	25	TRUE	3	Nonsynonymous
Contig136	287	A	G	22	2	8.33	TRUE	1	Nonsynonymous
Contig137	416	G	A	11	2	15.38	FALSE	NA	outside ORF
Contig137	420	T	C	11	2	15.38	FALSE	NA	outside ORF
Contig137	814	G	A	18	11	37.93	TRUE	3	Nonsynonymous
Contig137	822	T	G	15	3	16.67	TRUE	1	Synonymous
Contig137	828	A	G	17	2	10.53	TRUE	1	Nonsynonymous
Contig137	1197	T	A	20	3	13.04	TRUE	1	Synonymous
Contig137	1202	A	G	20	3	13.04	TRUE	2	Nonsynonymous
Contig137	1494	A	G	26	2	7.14	TRUE	1	Synonymous
Contig137	1524	A	G	22	2	8.33	TRUE	1	Nonsense
Contig137	1644	A	G	12	3	20	TRUE	1	Nonsynonymous
Contig137	1688	C	T	13	2	13.33	TRUE	2	Nonsynonymous
Contig1374	710	C	G	6	5	45.45	FALSE	NA	outside ORF
Contig138	665	T	C	31	3	8.82	TRUE	3	Nonsynonymous
Contig138	732	G	T	24	2	7.69	TRUE	2	Nonsense
Contig138	768	T	A	22	4	15.38	TRUE	2	Nonsynonymous
Contig1386	238	T	C	5	2	28.57	TRUE	2	Nonsynonymous
Contig139	434	T	A	31	4	11.43	TRUE	1	Nonsynonymous
Contig139	670	G	T	21	2	8.7	TRUE	3	Nonsynonymous
Contig13900	345	T	C	6	2	25	TRUE	3	Synonymous
Contig13900	501	G	A	15	5	25	TRUE	3	Synonymous
Contig13900	783	G	A	25	8	24.24	TRUE	3	Synonymous
Contig1391	597	A	T	7	2	22.22	TRUE	2	Nonsynonymous
Contig13931	99	A	T	53	6	10.17	TRUE	2	Nonsynonymous
Contig14	592	A	G	89	64	41.83	TRUE	3	Synonymous
Contig14	1029	G	A	71	21	22.83	TRUE	2	Nonsynonymous
Contig141	492	A	G	29	4	12.12	TRUE	3	Synonymous
Contig1422	351	T	A	5	4	44.44	TRUE	3	Synonymous
Contig1426	1662	G	A	10	3	23.08	TRUE	1	Nonsynonymous
Contig1426	1697	G	A	6	7	53.85	TRUE	3	Synonymous
Contig1426	1835	T	C	5	3	37.5	FALSE	NA	outside ORF
Contig1426	1973	T	C	6	2	25	FALSE	NA	outside ORF
Contig145	390	T	G	13	4	23.53	TRUE	1	Synonymous
Contig145	560	G	T	19	3	13.64	TRUE	2	Nonsynonymous
Contig145	561	A	G	22	2	8.33	TRUE	1	Synonymous
Contig145	759	T	C	26	10	27.78	TRUE	1	Nonsynonymous
Contig145	998	G	A	25	4	13.79	TRUE	2	Nonsynonymous
Contig145	1026	A	G	24	2	7.69	TRUE	1	Synonymous
Contig145	1391	G	A	12	2	14.29	TRUE	2	Nonsynonymous
Contig145	1719	C	T	21	3	12.5	FALSE	NA	outside ORF
Contig145	1722	C	T	22	2	8.33	FALSE	NA	outside ORF
Contig1454	254	A	G	6	3	33.33	TRUE	1	Nonsynonymous
Contig1462	354	T	A	6	3	33.33	FALSE	NA	outside ORF
Contig148	157	C	T	32	3	8.57	TRUE	2	Nonsynonymous
Contig148	213	A	G	17	15	46.88	TRUE	1	Nonsynonymous
Contig148	235	A	G	30	3	9.09	TRUE	2	Nonsynonymous
Contig1481	1054	T	C	12	3	20	TRUE	1	Synonymous
Contig1481	1074	A	G	12	4	25	TRUE	3	Synonymous
Contig1481	1088	T	G	12	3	20	TRUE	2	Nonsynonymous
Contig1481	1089	G	T	13	3	18.75	TRUE	3	Nonsynonymous
Contig1481	1090	A	G	13	3	18.75	TRUE	1	Nonsynonymous
Contig1481	1153	C	T	16	4	20	TRUE	1	Nonsynonymous
Contig1481	1170	G	T	12	9	42.86	TRUE	3	Nonsynonymous
Contig1481	1176	G	A	15	4	21.05	TRUE	3	Synonymous
Contig1481	1329	A	T	31	4	11.43	TRUE	3	Nonsynonymous
Contig1481	1345	A	G	15	24	61.54	TRUE	1	Nonsynonymous
Contig1481	1377	A	G	34	3	8.11	TRUE	3	Synonymous
Contig1481	1788	C	T	43	6	12.24	TRUE	3	Synonymous
Contig1481	1986	G	A	29	13	30.95	TRUE	3	Synonymous
Contig1481	2220	G	A	29	6	17.14	FALSE	NA	outside ORF
Contig1481	2273	G	A	21	3	12.5	FALSE	NA	outside ORF
Contig1481	2280	A	T	18	6	25	FALSE	NA	outside ORF
Contig1481	2288	G	A	16	4	20	FALSE	NA	outside ORF
Contig149	669	T	A	10	28	73.68	TRUE	1	Synonymous
Contig149	699	T	G	33	5	13.16	TRUE	1	Synonymous
Contig1497	294	C	G	9	3	25	TRUE	1	Nonsynonymous
Contig1497	307	T	C	9	4	30.77	TRUE	3	Nonsynonymous
Contig1497	309	G	A	8	5	38.46	TRUE	1	Nonsynonymous
Contig1497	344	C	G	13	5	27.78	TRUE	2	Nonsynonymous
Contig1497	618	A	T	19	3	13.64	TRUE	1	Synonymous
Contig1497	651	C	T	14	3	17.65	TRUE	1	Synonymous
Contig1497	1107	T	A	9	3	25	TRUE	1	Synonymous
Contig15	163	C	A	23	6	20.69	TRUE	3	Synonymous
Contig15	322	C	G	17	13	43.33	TRUE	3	Synonymous
Contig15	606	C	T	36	3	7.69	TRUE	2	Nonsynonymous
Contig150	250	T	C	23	2	8	FALSE	NA	outside ORF
Contig150	328	C	T	28	9	24.32	TRUE	1	Nonsynonymous
Contig150	364	T	C	40	5	11.11	TRUE	1	Nonsynonymous
Contig150	406	G	C	37	12	24.49	TRUE	1	Synonymous
Contig150	481	G	T	26	25	49.02	TRUE	1	Synonymous
Contig150	736	A	G	36	9	20	TRUE	1	Nonsynonymous
Contig151	332	T	A	17	5	22.73	TRUE	3	Synonymous
Contig152	198	T	G	14	2	12.5	TRUE	3	Synonymous
Contig152	279	T	C	15	2	11.76	TRUE	3	Synonymous
Contig152	329	T	C	14	2	12.5	TRUE	2	Nonsynonymous
Contig152	423	T	G	14	2	12.5	TRUE	3	Synonymous
Contig153	607	A	G	25	2	7.41	TRUE	1	Nonsynonymous
Contig153	661	G	T	16	3	15.79	TRUE	1	Nonsynonymous
Contig1531	87	A	G	9	19	67.86	FALSE	NA	outside ORF
Contig1551	85	G	A	27	4	12.9	FALSE	NA	outside ORF
Contig1551	91	A	G	24	6	20	FALSE	NA	outside ORF
Contig1551	115	A	G	26	4	13.33	TRUE	2	Nonsynonymous
Contig1551	127	T	G	26	4	13.33	TRUE	2	Nonsense
Contig1551	197	C	G	11	3	21.43	TRUE	3	Nonsynonymous
Contig1551	275	A	G	9	2	18.18	TRUE	3	Synonymous
Contig1551	451	C	G	14	6	30	FALSE	NA	outside ORF
Contig1551	535	G	A	14	7	33.33	FALSE	NA	outside ORF
Contig1551	539	G	A	18	3	14.29	FALSE	NA	outside ORF
Contig1551	600	T	C	15	3	16.67	FALSE	NA	outside ORF
Contig1556	300	C	A	6	2	25	FALSE	NA	outside ORF
Contig156	386	A	C	26	4	13.33	TRUE	3	Nonsynonymous
Contig156	412	T	C	26	2	7.14	TRUE	2	Nonsynonymous
Contig157	63	G	A	13	11	45.83	FALSE	NA	outside ORF
Contig157	288	T	C	11	3	21.43	TRUE	3	Synonymous
Contig157	372	C	T	16	2	11.11	TRUE	3	Synonymous
Contig157	381	C	A	12	6	33.33	TRUE	3	Synonymous
Contig157	400	C	T	16	4	20	TRUE	1	Synonymous
Contig157	424	T	C	15	3	16.67	TRUE	1	Nonsynonymous
Contig157	537	T	C	27	3	10	TRUE	3	Synonymous
Contig157	620	T	C	37	3	7.5	TRUE	2	Nonsynonymous
Contig157	636	T	G	32	10	23.81	TRUE	3	Synonymous
Contig157	786	T	C	32	3	8.57	TRUE	3	Synonymous
Contig157	873	G	A	24	2	7.69	TRUE	3	Synonymous
Contig157	967	G	A	7	2	22.22	FALSE	NA	outside ORF
Contig157	992	C	A	9	2	18.18	FALSE	NA	outside ORF
Contig157	999	G	T	9	2	18.18	FALSE	NA	outside ORF
Contig157	1010	A	G	7	3	30	FALSE	NA	outside ORF
Contig1584	1325	G	T	7	4	36.36	FALSE	NA	outside ORF
Contig1584	1415	T	G	7	4	36.36	FALSE	NA	outside ORF
Contig1585	395	A	G	10	3	23.08	FALSE	NA	outside ORF
Contig159	222	C	A	18	9	33.33	FALSE	NA	outside ORF
Contig159	422	C	T	30	28	48.28	TRUE	2	Nonsynonymous
Contig159	489	A	T	38	35	47.95	TRUE	1	Synonymous
Contig159	689	T	C	51	10	16.39	FALSE	NA	outside ORF
Contig159	761	G	A	38	4	9.52	FALSE	NA	outside ORF
Contig159	762	C	A	40	4	9.09	FALSE	NA	outside ORF
Contig159	785	G	A	39	3	7.14	FALSE	NA	outside ORF
Contig159	794	T	C	39	4	9.3	FALSE	NA	outside ORF
Contig159	801	A	C	42	4	8.7	FALSE	NA	outside ORF
Contig159	830	G	A	31	7	18.42	FALSE	NA	outside ORF
Contig159	848	T	C	30	4	11.76	FALSE	NA	outside ORF
Contig159	859	G	A	30	4	11.76	FALSE	NA	outside ORF
Contig159	894	G	T	13	15	53.57	FALSE	NA	outside ORF
Contig159	968	C	A	12	3	20	FALSE	NA	outside ORF
Contig159	994	T	A	2	3	60	FALSE	NA	outside ORF
Contig16	25	G	T	8	3	27.27	FALSE	NA	outside ORF
Contig161	121	A	G	18	3	14.29	FALSE	NA	outside ORF
Contig161	170	G	T	17	5	22.73	FALSE	NA	outside ORF
Contig161	753	A	G	21	3	12.5	TRUE	3	Synonymous
Contig161	784	C	T	21	3	12.5	TRUE	1	Nonsynonymous
Contig161	826	T	C	21	4	16	TRUE	1	Nonsynonymous
Contig161	946	A	T	20	11	35.48	TRUE	1	Nonsynonymous
Contig161	1033	T	C	16	7	30.43	TRUE	1	Nonsynonymous
Contig161	1107	G	A	14	4	22.22	TRUE	3	Synonymous
Contig161	1122	T	C	14	5	26.32	TRUE	3	Synonymous
Contig1616	44	A	T	6	6	50	FALSE	NA	outside ORF
Contig1616	166	G	T	4	6	60	FALSE	NA	outside ORF
Contig1616	214	T	A	4	4	50	FALSE	NA	outside ORF
Contig163	1018	G	A	6	3	33.33	TRUE	2	Nonsynonymous
Contig1645	192	C	T	6	7	53.85	FALSE	NA	outside ORF
Contig1645	770	T	C	12	5	29.41	TRUE	1	Nonsynonymous
Contig1645	1022	C	T	8	10	55.56	TRUE	1	Synonymous
Contig1647	289	C	T	3	5	62.5	FALSE	NA	outside ORF
Contig165	322	A	G	20	5	20	TRUE	3	Synonymous
Contig165	326	G	C	23	2	8	TRUE	1	Nonsynonymous
Contig165	335	A	G	18	8	30.77	TRUE	1	Nonsynonymous
Contig165	393	C	T	60	31	34.07	TRUE	2	Nonsynonymous
Contig165	465	C	T	72	49	40.5	TRUE	2	Nonsynonymous
Contig165	516	T	C	114	24	17.39	TRUE	2	Nonsynonymous
Contig165	605	A	T	105	17	13.93	TRUE	1	Nonsynonymous
Contig165	681	A	G	54	58	51.79	TRUE	2	Nonsynonymous
Contig165	735	A	C	5	2	28.57	TRUE	2	Nonsynonymous
Contig165	923	C	T	7	3	30	TRUE	1	Nonsynonymous
Contig166	473	T	C	5	2	28.57	TRUE	1	Nonsynonymous
Contig166	849	C	G	19	3	13.64	TRUE	2	Nonsynonymous
Contig166	1192	G	A	15	34	69.39	TRUE	3	Synonymous
Contig167	286	G	A	10	9	47.37	TRUE	2	Nonsynonymous
Contig167	435	G	A	22	2	8.33	TRUE	1	Nonsynonymous
Contig167	770	T	C	13	3	18.75	TRUE	3	Synonymous
Contig167	1162	T	C	33	9	21.43	TRUE	2	Nonsynonymous
Contig167	1169	T	C	39	5	11.36	TRUE	3	Synonymous
Contig1672	653	A	G	21	2	8.7	TRUE	1	Nonsynonymous
Contig1672	658	A	G	25	5	16.67	TRUE	3	Synonymous
Contig1672	791	T	C	39	3	7.14	TRUE	1	Nonsynonymous
Contig1672	840	G	A	34	4	10.53	TRUE	2	Nonsense
Contig1672	902	A	G	16	2	11.11	TRUE	1	Nonsynonymous
Contig1672	910	C	T	14	4	22.22	TRUE	3	Synonymous
Contig1688	274	A	T	6	2	25	TRUE	2	Nonsynonymous
Contig169	259	T	C	10	3	23.08	TRUE	3	Nonsynonymous
Contig169	332	C	G	23	2	8	TRUE	2	Nonsynonymous
Contig169	384	G	A	22	4	15.38	TRUE	1	Nonsynonymous
Contig17	241	A	G	9	8	47.06	TRUE	3	Synonymous
Contig17	349	T	C	43	5	10.42	TRUE	3	Synonymous
Contig170	577	A	G	23	3	11.54	TRUE	3	Synonymous
Contig170	1026	A	G	8	3	27.27	TRUE	2	Nonsynonymous
Contig170	1908	A	C	34	5	12.82	TRUE	2	Nonsynonymous
Contig170	2454	C	T	44	8	15.38	TRUE	2	Nonsynonymous
Contig170	2883	C	A	9	3	25	FALSE	NA	outside ORF
Contig1715	245	T	G	6	3	33.33	TRUE	2	Nonsynonymous
Contig172	388	A	T	25	2	7.41	TRUE	2	Nonsynonymous
Contig173	785	T	C	13	12	48	TRUE	2	Nonsynonymous
Contig173	1129	C	T	18	2	10	TRUE	1	Synonymous
Contig173	1140	A	C	18	2	10	TRUE	3	Nonsynonymous
Contig1742	734	C	A	6	2	25	FALSE	NA	outside ORF
Contig1742	749	C	T	5	2	28.57	FALSE	NA	outside ORF
Contig1742	765	A	G	3	5	62.5	FALSE	NA	outside ORF
Contig1742	820	A	G	6	2	25	FALSE	NA	outside ORF
Contig175	87	G	A	618	67	9.78	FALSE	NA	outside ORF
Contig175	93	G	A	623	66	9.58	FALSE	NA	outside ORF
Contig175	464	A	T	57	15	20.83	FALSE	NA	outside ORF
Contig176	560	T	C	23	8	25.81	TRUE	3	Synonymous
Contig176	569	T	G	28	4	12.5	TRUE	3	Synonymous
Contig176	729	A	G	34	3	8.11	TRUE	1	Nonsynonymous
Contig176	752	T	A	23	4	14.81	TRUE	3	Nonsynonymous
Contig176	1101	T	C	16	17	51.52	FALSE	NA	outside ORF
Contig176	1204	A	T	18	6	25	FALSE	NA	outside ORF
Contig178	272	G	T	9	7	43.75	TRUE	3	Synonymous
Contig178	356	G	A	8	2	20	TRUE	3	Synonymous
Contig178	389	T	C	10	2	16.67	TRUE	3	Synonymous
Contig178	509	C	T	35	4	10.26	TRUE	3	Synonymous
Contig178	620	C	T	13	28	68.29	TRUE	3	Synonymous
Contig178	638	A	T	36	4	10	TRUE	3	Synonymous
Contig178	776	C	A	12	9	42.86	TRUE	3	Synonymous
Contig178	878	G	A	15	2	11.76	TRUE	3	Synonymous
Contig178	1064	T	C	6	2	25	TRUE	3	Synonymous
Contig178	1157	G	A	4	5	55.56	TRUE	3	Synonymous
Contig1783	58	C	A	6	3	33.33	TRUE	3	Nonsynonymous
Contig1783	84	C	G	4	5	55.56	TRUE	1	Nonsynonymous
Contig1783	112	T	G	7	2	22.22	TRUE	3	Nonsynonymous
Contig1783	122	T	C	4	5	55.56	TRUE	2	Nonsynonymous
Contig179	449	C	T	41	6	12.77	TRUE	1	Nonsynonymous
Contig179	451	A	T	35	12	25.53	TRUE	3	Synonymous
Contig179	592	A	T	39	6	13.33	TRUE	3	Synonymous
Contig179	739	T	C	21	15	41.67	FALSE	NA	outside ORF
Contig18	109	T	C	23	11	32.35	FALSE	NA	outside ORF
Contig18	970	T	C	46	5	9.8	TRUE	1	Synonymous
Contig18	1044	T	C	45	4	8.16	TRUE	2	Nonsynonymous
Contig18	1057	G	A	43	8	15.69	TRUE	1	Nonsynonymous
Contig18	1336	A	G	15	3	16.67	TRUE	1	Nonsynonymous
Contig18	1459	G	A	7	7	50	TRUE	1	Nonsynonymous
Contig18	1483	A	G	12	2	14.29	TRUE	1	Synonymous
Contig1809	207	A	G	15	2	11.76	TRUE	1	Nonsynonymous
Contig1809	249	T	G	9	4	30.77	TRUE	1	Nonsynonymous
Contig1809	302	T	C	11	2	15.38	TRUE	3	Synonymous
Contig181	373	A	T	12	17	58.62	TRUE	1	Nonsynonymous
Contig181	559	A	T	16	2	11.11	TRUE	1	Nonsynonymous
Contig181	1113	A	T	35	48	57.83	TRUE	3	Synonymous
Contig182	169	G	A	28	3	9.68	TRUE	1	Nonsynonymous
Contig183	330	A	G	34	17	33.33	TRUE	1	Synonymous
Contig183	813	A	G	15	3	16.67	TRUE	1	Nonsynonymous
Contig183	881	T	C	15	2	11.76	FALSE	NA	outside ORF
Contig1831	152	C	T	8	3	27.27	FALSE	NA	outside ORF
Contig1831	207	G	A	14	5	26.32	FALSE	NA	outside ORF
Contig1831	208	A	G	14	5	26.32	FALSE	NA	outside ORF
Contig1831	215	G	T	14	5	26.32	FALSE	NA	outside ORF
Contig1831	271	G	A	11	7	38.89	TRUE	1	Synonymous
Contig1837	272	A	G	5	3	37.5	TRUE	3	Synonymous
Contig184	406	A	G	21	2	8.7	TRUE	1	Synonymous
Contig184	412	A	G	13	10	43.48	TRUE	1	Nonsynonymous
Contig184	955	T	C	17	2	10.53	TRUE	1	Synonymous
Contig185	617	G	A	24	3	11.11	TRUE	3	Nonsynonymous
Contig185	841	T	C	17	5	22.73	TRUE	1	Nonsynonymous
Contig1859	370	G	A	8	7	46.67	TRUE	3	Synonymous
Contig186	29	C	T	5	3	37.5	FALSE	NA	outside ORF
Contig186	31	C	T	6	2	25	FALSE	NA	outside ORF
Contig186	122	A	G	11	4	26.67	TRUE	1	Nonsense
Contig186	372	T	C	28	3	9.68	TRUE	3	Nonsynonymous
Contig186	398	T	C	23	5	17.86	TRUE	1	Synonymous
Contig186	642	C	G	13	2	13.33	TRUE	3	Nonsynonymous
Contig186	719	A	G	13	7	35	TRUE	1	Nonsynonymous
Contig186	807	G	A	12	3	20	TRUE	3	Nonsense
Contig186	1039	C	T	8	2	20	TRUE	2	Nonsynonymous
Contig186	1078	C	T	7	2	22.22	TRUE	2	Nonsynonymous
Contig1879	559	C	T	122	11	8.27	TRUE	1	Synonymous
Contig1879	615	A	G	212	16	7.02	TRUE	3	Synonymous
Contig188	792	G	A	15	2	11.76	TRUE	3	Synonymous
Contig188	802	T	C	16	2	11.11	TRUE	1	Nonsynonymous
Contig188	831	A	G	18	2	10	TRUE	3	Synonymous
Contig188	854	T	C	22	2	8.33	TRUE	2	Nonsynonymous
Contig188	978	A	G	24	3	11.11	TRUE	3	Synonymous
Contig188	985	A	G	23	4	14.81	TRUE	1	Nonsynonymous
Contig188	1200	G	A	19	2	9.52	TRUE	3	Synonymous
Contig1883	568	G	A	7	38	84.44	TRUE	3	Synonymous
Contig1883	759	A	G	43	6	12.24	TRUE	2	Nonsynonymous
Contig1895	180	G	A	2	9	81.82	TRUE	3	Synonymous
Contig1895	804	G	A	15	2	11.76	TRUE	3	Synonymous
Contig1895	810	C	T	13	5	27.78	TRUE	3	Synonymous
Contig1895	1060	G	A	11	5	31.25	FALSE	NA	outside ORF
Contig19	833	G	A	37	11	22.92	TRUE	3	Synonymous
Contig19	1019	G	T	51	5	8.93	TRUE	3	Synonymous
Contig19	1234	A	T	80	7	8.05	TRUE	2	Nonsynonymous
Contig19	1675	C	A	31	15	32.61	FALSE	NA	outside ORF
Contig191	318	C	A	18	15	45.45	TRUE	2	Nonsynonymous
Contig191	466	T	A	27	24	47.06	TRUE	1	Synonymous
Contig191	562	C	T	41	11	21.15	TRUE	1	Synonymous
Contig191	682	T	G	21	20	48.78	TRUE	1	Synonymous
Contig191	716	T	C	31	5	13.89	TRUE	3	Nonsynonymous
Contig191	718	A	G	32	5	13.51	TRUE	1	Synonymous
Contig191	829	T	G	17	6	26.09	TRUE	1	Synonymous
Contig191	1007	G	A	7	2	22.22	TRUE	3	Nonsynonymous
Contig192	579	A	G	24	2	7.69	TRUE	3	Synonymous
Contig1924	581	C	T	7	2	22.22	TRUE	1	Nonsense
Contig1924	595	T	G	5	4	44.44	TRUE	3	Synonymous
Contig1924	623	G	A	6	4	40	TRUE	1	Nonsynonymous
Contig1924	643	G	T	6	4	40	TRUE	3	Synonymous
Contig1924	670	A	G	8	2	20	FALSE	NA	outside ORF
Contig194	793	G	A	12	5	29.41	TRUE	3	Synonymous
Contig194	826	C	A	10	8	44.44	TRUE	3	Synonymous
Contig194	829	T	C	15	3	16.67	TRUE	3	Synonymous
Contig194	1057	A	G	25	9	26.47	TRUE	3	Synonymous
Contig194	1228	C	A	21	4	16	TRUE	3	Synonymous
Contig194	1255	A	G	19	2	9.52	TRUE	3	Synonymous
Contig194	1306	C	T	12	5	29.41	TRUE	3	Synonymous
Contig1951	223	G	T	6	2	25	FALSE	NA	outside ORF
Contig1951	275	A	T	7	3	30	FALSE	NA	outside ORF
Contig1951	304	G	A	8	3	27.27	FALSE	NA	outside ORF
Contig1951	336	A	G	7	4	36.36	FALSE	NA	outside ORF
Contig1951	561	C	A	14	3	17.65	TRUE	1	Synonymous
Contig196	1916	T	C	10	6	37.5	TRUE	3	Synonymous
Contig196	2011	C	T	24	4	14.29	TRUE	2	Nonsynonymous
Contig196	2205	A	G	18	6	25	TRUE	1	Nonsynonymous
Contig196	2220	T	C	22	2	8.33	TRUE	1	Nonsynonymous
Contig197	299	G	A	18	3	14.29	TRUE	2	Nonsynonymous
Contig197	451	G	A	30	3	9.09	TRUE	3	Nonsynonymous
Contig197	606	C	T	12	17	58.62	TRUE	1	Synonymous
Contig197	642	A	C	25	7	21.88	TRUE	1	Synonymous
Contig2	1214	T	A	19	2	9.52	TRUE	3	Synonymous
Contig20	374	C	T	85	42	33.07	TRUE	1	Nonsynonymous
Contig20	774	C	T	67	23	25.56	FALSE	NA	outside ORF
Contig200	64	T	C	9	13	59.09	FALSE	NA	outside ORF
Contig200	286	C	A	28	13	31.71	TRUE	3	Nonsynonymous
Contig200	328	G	A	26	15	36.59	TRUE	3	Synonymous
Contig200	352	C	T	25	15	37.5	TRUE	3	Synonymous
Contig205	422	T	C	15	11	42.31	TRUE	3	Synonymous
Contig206	921	T	C	9	2	18.18	TRUE	3	Synonymous
Contig206	1782	C	T	24	3	11.11	TRUE	3	Synonymous
Contig206	1997	T	C	12	2	14.29	TRUE	2	Nonsynonymous
Contig2069	312	T	C	8	3	27.27	TRUE	2	Nonsynonymous
Contig2069	313	C	T	2	9	81.82	TRUE	1	Nonsynonymous
Contig2069	853	G	A	28	10	26.32	TRUE	1	Synonymous
Contig2069	943	C	A	23	8	25.81	TRUE	1	Synonymous
Contig2075	657	A	G	6	2	25	FALSE	NA	outside ORF
Contig2075	662	A	G	6	2	25	FALSE	NA	outside ORF
Contig2075	678	T	C	6	2	25	FALSE	NA	outside ORF
Contig209	34	C	T	7	2	22.22	TRUE	2	Nonsynonymous
Contig209	143	G	A	18	2	10	TRUE	3	Synonymous
Contig209	275	C	T	24	2	7.69	FALSE	NA	outside ORF
Contig21	335	T	C	6	2	25	FALSE	NA	outside ORF
Contig21	942	G	T	51	4	7.27	FALSE	NA	outside ORF
Contig21	1317	A	G	39	3	7.14	TRUE	2	Nonsynonymous
Contig21	1566	A	G	21	4	16	TRUE	2	Nonsynonymous
Contig21	1778	A	G	59	8	11.94	TRUE	1	Nonsynonymous
Contig21	2362	C	T	17	6	26.09	TRUE	3	Synonymous
Contig21	2584	G	A	3	6	66.67	TRUE	3	Synonymous
Contig21	2976	T	A	13	5	27.78	FALSE	NA	outside ORF
Contig21	3105	A	G	12	2	14.29	FALSE	NA	outside ORF
Contig210	139	A	T	12	2	14.29	TRUE	3	Nonsynonymous
Contig210	187	A	G	13	2	13.33	TRUE	3	Synonymous
Contig210	189	G	A	13	2	13.33	TRUE	2	Nonsynonymous
Contig210	268	A	T	14	3	17.65	TRUE	3	Synonymous
Contig210	445	G	T	17	2	10.53	TRUE	3	Synonymous
Contig2103	144	G	A	8	6	42.86	TRUE	3	Synonymous
Contig2103	168	G	A	11	3	21.43	TRUE	3	Synonymous
Contig2103	174	G	A	12	2	14.29	TRUE	3	Synonymous
Contig2103	192	A	C	11	2	15.38	TRUE	3	Synonymous
Contig2103	219	C	T	9	2	18.18	TRUE	3	Synonymous
Contig2103	228	A	G	8	3	27.27	TRUE	3	Synonymous
Contig2103	234	C	T	6	4	40	TRUE	3	Synonymous
Contig2103	237	T	C	7	2	22.22	TRUE	3	Synonymous
Contig2103	360	G	A	7	2	22.22	TRUE	3	Synonymous
Contig2103	384	G	A	6	2	25	TRUE	3	Synonymous
Contig2103	422	A	G	6	2	25	FALSE	NA	outside ORF
Contig2103	423	G	C	6	2	25	FALSE	NA	outside ORF
Contig2103	443	G	A	5	3	37.5	FALSE	NA	outside ORF
Contig211	240	A	G	7	2	22.22	TRUE	3	Synonymous
Contig211	429	G	A	20	2	9.09	TRUE	3	Synonymous
Contig211	779	T	G	19	2	9.52	TRUE	2	Nonsynonymous
Contig211	805	C	T	14	2	12.5	TRUE	1	Nonsense
Contig2111	298	A	C	4	4	50	FALSE	NA	outside ORF
Contig2111	307	A	T	4	4	50	FALSE	NA	outside ORF
Contig2111	316	C	T	4	4	50	FALSE	NA	outside ORF
Contig2111	334	A	G	4	4	50	FALSE	NA	outside ORF
Contig2111	354	A	T	5	4	44.44	FALSE	NA	outside ORF
Contig2111	371	C	G	5	4	44.44	FALSE	NA	outside ORF
Contig2111	412	A	G	4	4	50	FALSE	NA	outside ORF
Contig212	897	A	T	18	2	10	FALSE	NA	outside ORF
Contig2120	542	C	A	5	4	44.44	FALSE	NA	outside ORF
Contig213	63	G	A	9	3	25	FALSE	NA	outside ORF
Contig213	224	G	A	12	3	20	TRUE	2	Nonsense
Contig213	297	A	G	19	2	9.52	TRUE	3	Synonymous
Contig213	363	G	A	21	2	8.7	TRUE	3	Synonymous
Contig213	452	T	C	19	2	9.52	TRUE	2	Nonsynonymous
Contig214	584	G	A	14	3	17.65	TRUE	3	Synonymous
Contig2140	724	T	C	8	2	20	TRUE	1	Synonymous
Contig215	1242	A	G	23	11	32.35	FALSE	NA	outside ORF
Contig215	1251	A	G	30	4	11.76	FALSE	NA	outside ORF
Contig215	1264	A	C	30	4	11.76	FALSE	NA	outside ORF
Contig215	1305	A	G	6	25	80.65	FALSE	NA	outside ORF
Contig215	1401	T	C	26	5	16.13	FALSE	NA	outside ORF
Contig215	1556	G	A	14	2	12.5	FALSE	NA	outside ORF
Contig218	202	T	C	6	5	45.45	TRUE	3	Synonymous
Contig218	303	A	G	14	3	17.65	TRUE	2	Nonsynonymous
Contig218	578	A	T	19	9	32.14	FALSE	NA	outside ORF
Contig218	579	C	G	19	9	32.14	FALSE	NA	outside ORF
Contig218	736	T	A	16	4	20	FALSE	NA	outside ORF
Contig218	804	G	T	11	6	35.29	FALSE	NA	outside ORF
Contig219	317	T	C	9	3	25	TRUE	3	Synonymous
Contig219	508	T	G	18	2	10	TRUE	2	Nonsynonymous
Contig219	674	C	A	24	2	7.69	TRUE	3	Synonymous
Contig219	745	C	T	18	2	10	TRUE	2	Nonsynonymous
Contig219	797	C	T	21	2	8.7	TRUE	3	Synonymous
Contig219	824	T	C	19	2	9.52	TRUE	3	Synonymous
Contig220	160	A	G	14	2	12.5	FALSE	NA	outside ORF
Contig220	298	T	C	24	3	11.11	TRUE	1	Synonymous
Contig221	611	T	C	18	2	10	TRUE	2	Nonsynonymous
Contig221	634	T	G	19	2	9.52	TRUE	1	Nonsynonymous
Contig221	777	A	T	9	2	18.18	TRUE	3	Synonymous
Contig2210	274	T	C	7	2	22.22	TRUE	3	Synonymous
Contig2210	288	G	C	6	3	33.33	TRUE	2	Nonsynonymous
Contig2224	189	G	A	175	50	22.22	TRUE	2	Nonsynonymous
Contig2224	250	A	G	148	77	34.22	TRUE	3	Synonymous
Contig2224	281	G	A	108	43	28.48	TRUE	1	Nonsynonymous
Contig2224	292	A	G	122	22	15.28	TRUE	3	Synonymous
Contig2224	373	A	G	85	35	29.17	TRUE	3	Synonymous
Contig2224	439	T	C	101	56	35.67	TRUE	3	Synonymous
Contig2224	514	A	T	146	45	23.56	TRUE	3	Synonymous
Contig2224	667	G	C	115	14	10.85	TRUE	3	Nonsynonymous
Contig2224	878	A	T	9	8	47.06	FALSE	NA	outside ORF
Contig223	374	G	T	7	3	30	TRUE	1	Nonsynonymous
Contig225	94	T	C	4	4	50	TRUE	3	Synonymous
Contig225	329	A	G	210	114	35.19	TRUE	1	Nonsynonymous
Contig225	367	A	G	176	258	59.45	TRUE	3	Synonymous
Contig228	861	T	C	11	2	15.38	TRUE	3	Synonymous
Contig23	669	G	A	236	28	10.61	FALSE	NA	outside ORF
Contig23	711	T	C	225	41	15.41	FALSE	NA	outside ORF
Contig23	788	T	C	250	31	11.03	FALSE	NA	outside ORF
Contig23	789	A	G	250	31	11.03	FALSE	NA	outside ORF
Contig23	838	C	T	586	102	14.83	FALSE	NA	outside ORF
Contig23	999	C	T	614	110	15.19	FALSE	NA	outside ORF
Contig23	1197	T	A	169	36	17.56	FALSE	NA	outside ORF
Contig23	1369	T	C	79	19	19.39	FALSE	NA	outside ORF
Contig23	1601	A	G	83	40	32.52	TRUE	1	Nonsynonymous
Contig230	387	T	C	15	2	11.76	TRUE	3	Synonymous
Contig230	426	G	A	11	3	21.43	TRUE	3	Synonymous
Contig230	533	G	A	14	3	17.65	TRUE	2	Nonsynonymous
Contig230	573	T	C	15	2	11.76	TRUE	3	Synonymous
Contig230	576	A	G	15	2	11.76	TRUE	3	Synonymous
Contig230	605	A	G	17	2	10.53	TRUE	2	Nonsynonymous
Contig230	949	G	A	20	2	9.09	TRUE	1	Nonsynonymous
Contig230	981	G	A	21	2	8.7	TRUE	3	Synonymous
Contig230	1008	C	G	16	2	11.11	FALSE	NA	outside ORF
Contig230	1027	G	A	14	4	22.22	FALSE	NA	outside ORF
Contig230	1063	C	T	10	2	16.67	FALSE	NA	outside ORF
Contig231	580	T	C	18	2	10	TRUE	2	Nonsynonymous
Contig231	716	A	G	13	4	23.53	TRUE	1	Synonymous
Contig231	1175	A	G	11	2	15.38	TRUE	1	Synonymous
Contig231	1331	A	G	7	2	22.22	TRUE	1	Synonymous
Contig231	1545	T	C	6	2	25	TRUE	3	Nonsynonymous
Contig232	158	A	G	28	6	17.65	TRUE	3	Synonymous
Contig232	198	G	A	7	2	22.22	TRUE	1	Nonsynonymous
Contig233	289	A	C	12	9	42.86	TRUE	3	Nonsynonymous
Contig233	465	G	A	23	2	8	TRUE	1	Nonsynonymous
Contig233	753	A	G	7	2	22.22	TRUE	1	Synonymous
Contig2339	465	T	C	14	2	12.5	TRUE	2	Nonsynonymous
Contig2339	807	T	C	11	2	15.38	TRUE	2	Nonsynonymous
Contig234	71	A	T	16	5	23.81	FALSE	NA	outside ORF
Contig234	207	G	A	16	7	30.43	FALSE	NA	outside ORF
Contig234	481	C	T	7	14	66.67	TRUE	3	Synonymous
Contig234	487	A	G	17	5	22.73	TRUE	3	Synonymous
Contig234	606	C	A	11	8	42.11	TRUE	2	Nonsynonymous
Contig234	993	T	C	7	4	36.36	TRUE	2	Nonsynonymous
Contig235	164	G	A	10	4	28.57	TRUE	3	Synonymous
Contig235	185	T	C	10	5	33.33	TRUE	3	Synonymous
Contig235	290	C	T	16	6	27.27	TRUE	3	Synonymous
Contig235	302	A	G	14	8	36.36	TRUE	3	Synonymous
Contig235	317	G	A	8	10	55.56	TRUE	3	Synonymous
Contig235	467	C	T	12	5	29.41	TRUE	3	Synonymous
Contig235	498	G	T	8	2	20	TRUE	1	Nonsynonymous
Contig2354	1012	C	T	3	14	82.35	TRUE	3	Nonsynonymous
Contig2354	1032	C	A	22	3	12	TRUE	1	Synonymous
Contig2385	1140	G	A	5	5	50	TRUE	3	Synonymous
Contig240	184	T	C	8	2	20	TRUE	2	Nonsynonymous
Contig240	434	A	G	26	2	7.14	TRUE	3	Nonsynonymous
Contig240	543	A	G	22	2	8.33	TRUE	1	Nonsynonymous
Contig240	620	A	T	13	2	13.33	TRUE	3	Synonymous
Contig240	676	T	C	12	2	14.29	TRUE	2	Nonsynonymous
Contig241	389	T	C	7	5	41.67	TRUE	3	Synonymous
Contig241	560	C	T	15	4	21.05	TRUE	3	Synonymous
Contig241	650	G	A	11	2	15.38	TRUE	3	Synonymous
Contig241	657	G	A	11	2	15.38	TRUE	1	Nonsynonymous
Contig241	1103	T	G	16	3	15.79	TRUE	3	Synonymous
Contig242	40	A	C	12	2	14.29	FALSE	NA	outside ORF
Contig242	306	A	G	36	6	14.29	TRUE	3	Synonymous
Contig242	375	A	G	20	21	51.22	TRUE	3	Synonymous
Contig242	744	G	T	5	4	44.44	FALSE	NA	outside ORF
Contig243	349	T	C	13	4	23.53	TRUE	3	Synonymous
Contig243	460	T	A	12	3	20	TRUE	3	Synonymous
Contig243	520	T	C	10	2	16.67	TRUE	3	Synonymous
Contig243	760	T	A	20	2	9.09	TRUE	3	Synonymous
Contig243	834	T	C	20	2	9.09	TRUE	2	Nonsynonymous
Contig243	847	T	C	20	3	13.04	TRUE	3	Synonymous
Contig243	1150	A	G	16	9	36	TRUE	3	Synonymous
Contig243	1246	C	A	10	5	33.33	TRUE	3	Nonsynonymous
Contig243	1258	C	A	11	6	35.29	TRUE	3	Synonymous
Contig243	1261	A	G	14	2	12.5	TRUE	3	Synonymous
Contig244	123	C	T	26	2	7.14	TRUE	3	Synonymous
Contig244	132	C	T	26	4	13.33	TRUE	3	Synonymous
Contig244	525	T	C	10	2	16.67	FALSE	NA	outside ORF
Contig244	526	C	T	10	2	16.67	FALSE	NA	outside ORF
Contig2444	346	A	G	7	3	30	TRUE	3	Synonymous
Contig2444	364	G	T	8	2	20	TRUE	3	Synonymous
Contig245	277	T	C	7	10	58.82	TRUE	1	Nonsynonymous
Contig245	444	A	G	21	3	12.5	TRUE	2	Nonsynonymous
Contig245	707	T	C	17	4	19.05	TRUE	3	Nonsynonymous
Contig245	778	A	T	9	11	55	TRUE	1	Synonymous
Contig246	145	T	C	20	3	13.04	TRUE	3	Synonymous
Contig246	466	C	A	8	3	27.27	TRUE	3	Synonymous
Contig247	183	T	A	27	5	15.62	TRUE	3	Synonymous
Contig2485	1484	A	G	4	4	50	TRUE	1	Nonsynonymous
Contig2485	1516	C	T	7	5	41.67	TRUE	3	Synonymous
Contig2485	1523	C	T	7	5	41.67	TRUE	1	Nonsynonymous
Contig2485	1705	T	A	8	2	20	TRUE	3	Synonymous
Contig250	582	A	G	14	9	39.13	TRUE	3	Synonymous
Contig250	613	A	G	21	2	8.7	TRUE	1	Nonsynonymous
Contig2505	549	A	G	52	11	17.46	TRUE	2	Nonsynonymous
Contig2505	694	C	T	71	10	12.35	TRUE	3	Synonymous
Contig251	1973	C	T	8	2	20	FALSE	NA	outside ORF
Contig251	2017	C	T	9	2	18.18	FALSE	NA	outside ORF
Contig251	2024	A	T	10	2	16.67	FALSE	NA	outside ORF
Contig251	2037	A	T	10	2	16.67	FALSE	NA	outside ORF
Contig251	2087	C	A	9	2	18.18	FALSE	NA	outside ORF
Contig251	2213	G	A	25	3	10.71	FALSE	NA	outside ORF
Contig251	2215	A	T	26	2	7.14	FALSE	NA	outside ORF
Contig251	2239	A	G	21	6	22.22	FALSE	NA	outside ORF
Contig251	2240	A	T	25	2	7.41	FALSE	NA	outside ORF
Contig251	2350	G	T	26	2	7.14	FALSE	NA	outside ORF
Contig251	2369	A	G	9	18	66.67	FALSE	NA	outside ORF
Contig251	2758	G	T	9	2	18.18	FALSE	NA	outside ORF
Contig251	2788	T	C	9	2	18.18	FALSE	NA	outside ORF
Contig251	2822	G	C	5	8	61.54	FALSE	NA	outside ORF
Contig251	2830	C	T	10	3	23.08	FALSE	NA	outside ORF
Contig251	2847	A	T	10	4	28.57	FALSE	NA	outside ORF
Contig251	2852	A	T	11	4	26.67	FALSE	NA	outside ORF
Contig251	2939	T	C	10	2	16.67	FALSE	NA	outside ORF
Contig2510	548	T	C	9	4	30.77	TRUE	3	Synonymous
Contig2510	794	A	T	11	2	15.38	TRUE	3	Nonsynonymous
Contig252	952	G	T	10	3	23.08	TRUE	3	Nonsynonymous
Contig252	1358	G	A	9	2	18.18	FALSE	NA	outside ORF
Contig252	1376	C	T	6	2	25	FALSE	NA	outside ORF
Contig253	30	A	T	8	2	20	FALSE	NA	outside ORF
Contig253	216	C	T	15	6	28.57	TRUE	3	Synonymous
Contig2545	302	G	C	19	6	24	FALSE	NA	outside ORF
Contig2545	321	C	T	18	12	40	FALSE	NA	outside ORF
Contig2545	323	C	T	26	3	10.34	FALSE	NA	outside ORF
Contig2545	393	T	C	55	6	9.84	TRUE	1	Synonymous
Contig2545	846	T	C	42	12	22.22	TRUE	1	Nonsynonymous
Contig2545	990	G	T	21	7	25	TRUE	1	Synonymous
Contig255	579	A	C	14	2	12.5	TRUE	2	Nonsynonymous
Contig255	634	T	C	17	2	10.53	TRUE	3	Synonymous
Contig255	706	A	G	20	2	9.09	TRUE	3	Synonymous
Contig2554	1533	T	C	21	11	34.38	TRUE	3	Synonymous
Contig2554	1620	G	A	16	2	11.11	TRUE	3	Synonymous
Contig2554	1672	A	G	14	2	12.5	TRUE	1	Nonsynonymous
Contig2554	1692	A	G	13	2	13.33	TRUE	3	Synonymous
Contig2554	1695	C	G	8	7	46.67	TRUE	3	Synonymous
Contig2554	1722	T	C	19	2	9.52	TRUE	3	Synonymous
Contig2554	1797	T	C	18	7	28	TRUE	3	Synonymous
Contig2554	1860	T	C	21	2	8.7	TRUE	3	Synonymous
Contig2554	2545	C	A	21	9	30	FALSE	NA	outside ORF
Contig2554	2668	A	G	19	2	9.52	FALSE	NA	outside ORF
Contig256	1248	T	A	6	3	33.33	TRUE	1	Nonsynonymous
Contig256	1731	A	G	18	2	10	TRUE	1	Nonsynonymous
Contig2562	1199	A	G	4	4	50	FALSE	NA	outside ORF
Contig257	932	T	C	8	3	27.27	TRUE	2	Nonsynonymous
Contig2580	493	A	C	4	5	55.56	TRUE	1	Nonsynonymous
Contig2588	600	C	T	17	4	19.05	TRUE	3	Synonymous
Contig2588	653	A	T	19	4	17.39	TRUE	2	Nonsynonymous
Contig26	192	G	T	56	6	9.68	TRUE	3	Synonymous
Contig26	317	C	T	60	24	28.57	TRUE	2	Nonsynonymous
Contig26	390	A	G	36	49	57.65	TRUE	3	Synonymous
Contig26	510	T	C	39	11	22	TRUE	3	Synonymous
Contig26	536	A	G	40	4	9.09	TRUE	2	Nonsynonymous
Contig26	812	A	G	33	3	8.33	TRUE	2	Nonsynonymous
Contig26	1070	C	T	76	15	16.48	TRUE	2	Nonsynonymous
Contig260	430	A	G	7	8	53.33	TRUE	3	Synonymous
Contig260	550	T	C	20	4	16.67	TRUE	3	Synonymous
Contig260	589	T	C	18	4	18.18	TRUE	3	Synonymous
Contig260	598	G	A	20	2	9.09	TRUE	3	Synonymous
Contig260	643	G	A	21	3	12.5	FALSE	NA	outside ORF
Contig260	781	C	T	23	3	11.54	FALSE	NA	outside ORF
Contig260	843	A	G	21	2	8.7	FALSE	NA	outside ORF
Contig2642	114	A	C	12	5	29.41	FALSE	NA	outside ORF
Contig2642	196	C	T	11	6	35.29	TRUE	2	Nonsynonymous
Contig2642	215	G	T	13	4	23.53	TRUE	3	Nonsynonymous
Contig2642	673	T	C	27	4	12.9	TRUE	2	Nonsynonymous
Contig2642	824	A	G	10	2	16.67	TRUE	3	Synonymous
Contig2643	90	G	T	12	2	14.29	FALSE	NA	outside ORF
Contig2643	339	A	G	1537	387	20.11	TRUE	3	Synonymous
Contig2643	444	T	C	788	321	28.94	TRUE	3	Synonymous
Contig2643	453	G	A	817	294	26.46	TRUE	3	Synonymous
Contig265	85	A	T	73	8	9.88	FALSE	NA	outside ORF
Contig265	88	T	A	47	34	41.98	FALSE	NA	outside ORF
Contig265	89	C	A	48	34	41.46	FALSE	NA	outside ORF
Contig265	92	C	A	44	37	45.68	FALSE	NA	outside ORF
Contig265	784	T	C	19	2	9.52	TRUE	2	Nonsynonymous
Contig265	920	G	A	9	7	43.75	TRUE	3	Synonymous
Contig265	950	A	G	14	2	12.5	TRUE	3	Synonymous
Contig265	1318	G	T	12	2	14.29	FALSE	NA	outside ORF
Contig265	1357	G	T	12	2	14.29	FALSE	NA	outside ORF
Contig265	1362	G	A	13	2	13.33	FALSE	NA	outside ORF
Contig265	1408	A	G	17	2	10.53	FALSE	NA	outside ORF
Contig265	1465	A	G	12	2	14.29	FALSE	NA	outside ORF
Contig265	1505	T	A	12	2	14.29	FALSE	NA	outside ORF
Contig266	985	C	T	19	4	17.39	FALSE	NA	outside ORF
Contig266	1005	A	T	22	5	18.52	FALSE	NA	outside ORF
Contig2660	236	T	C	6	2	25	TRUE	1	Synonymous
Contig267	955	C	T	10	8	44.44	TRUE	3	Synonymous
Contig267	1145	G	A	17	9	34.62	FALSE	NA	outside ORF
Contig267	1402	T	C	6	5	45.45	FALSE	NA	outside ORF
Contig268	345	A	T	18	2	10	TRUE	2	Nonsynonymous
Contig268	346	T	A	19	2	9.52	TRUE	3	Nonsynonymous
Contig268	373	C	T	19	3	13.64	TRUE	3	Synonymous
Contig268	541	A	C	8	11	57.89	FALSE	NA	outside ORF
Contig269	252	A	G	15	3	16.67	FALSE	NA	outside ORF
Contig2694	326	T	C	726	126	14.79	TRUE	3	Synonymous
Contig2694	389	T	C	557	233	29.49	TRUE	3	Synonymous
Contig2694	506	A	C	361	56	13.43	TRUE	3	Synonymous
Contig27	58	C	T	38	30	44.12	FALSE	NA	outside ORF
Contig27	193	G	T	33	37	52.86	TRUE	3	Nonsynonymous
Contig27	1357	G	C	56	12	17.65	TRUE	3	Synonymous
Contig27	1491	A	C	65	14	17.72	FALSE	NA	outside ORF
Contig27	1627	G	A	34	16	32	FALSE	NA	outside ORF
Contig2704	607	G	T	12	8	40	TRUE	3	Nonsynonymous
Contig2704	653	T	C	18	2	10	FALSE	NA	outside ORF
Contig2704	718	A	T	14	4	22.22	FALSE	NA	outside ORF
Contig2704	727	G	A	16	2	11.11	FALSE	NA	outside ORF
Contig271	865	G	A	17	4	19.05	TRUE	2	Nonsynonymous
Contig271	867	T	C	17	4	19.05	TRUE	3	Nonsynonymous
Contig271	872	G	A	17	4	19.05	TRUE	1	Nonsynonymous
Contig271	876	C	G	17	4	19.05	TRUE	3	Nonsynonymous
Contig271	882	C	T	17	4	19.05	TRUE	3	Nonsynonymous
Contig271	956	C	T	17	4	19.05	TRUE	1	Synonymous
Contig271	1068	C	T	12	4	25	TRUE	3	Nonsynonymous
Contig272	1316	T	C	20	2	9.09	TRUE	3	Synonymous
Contig275	627	G	A	10	2	16.67	FALSE	NA	outside ORF
Contig275	629	G	A	11	2	15.38	FALSE	NA	outside ORF
Contig275	799	C	G	18	3	14.29	FALSE	NA	outside ORF
Contig275	820	G	A	17	3	15	FALSE	NA	outside ORF
Contig275	1103	C	T	7	3	30	FALSE	NA	outside ORF
Contig277	824	A	G	17	3	15	FALSE	NA	outside ORF
Contig277	924	A	G	27	5	15.62	FALSE	NA	outside ORF
Contig277	1124	A	T	22	2	8.33	FALSE	NA	outside ORF
Contig277	1133	T	C	19	3	13.64	FALSE	NA	outside ORF
Contig278	139	A	G	6	2	25	TRUE	3	Synonymous
Contig278	196	T	C	13	3	18.75	TRUE	3	Synonymous
Contig278	241	G	A	16	5	23.81	TRUE	3	Synonymous
Contig278	262	C	T	23	2	8	TRUE	3	Synonymous
Contig278	372	C	T	25	2	7.41	TRUE	2	Nonsynonymous
Contig278	535	T	C	12	8	40	TRUE	3	Synonymous
Contig278	660	C	A	20	5	20	FALSE	NA	outside ORF
Contig278	787	A	G	13	2	13.33	FALSE	NA	outside ORF
Contig278	801	C	T	14	2	12.5	FALSE	NA	outside ORF
Contig278	945	G	A	13	4	23.53	FALSE	NA	outside ORF
Contig278	947	C	T	14	3	17.65	FALSE	NA	outside ORF
Contig278	1148	C	T	6	2	25	FALSE	NA	outside ORF
Contig279	604	C	A	19	2	9.52	TRUE	3	Synonymous
Contig279	757	C	T	10	4	28.57	FALSE	NA	outside ORF
Contig279	758	G	A	10	4	28.57	FALSE	NA	outside ORF
Contig279	914	G	T	9	3	25	FALSE	NA	outside ORF
Contig279	943	G	A	6	5	45.45	FALSE	NA	outside ORF
Contig28	197	C	T	26	2	7.14	FALSE	NA	outside ORF
Contig28	329	C	A	45	6	11.76	FALSE	NA	outside ORF
Contig28	566	T	A	75	7	8.54	FALSE	NA	outside ORF
Contig28	610	A	G	74	19	20.43	FALSE	NA	outside ORF
Contig28	949	A	G	73	22	23.16	TRUE	1	Synonymous
Contig28	1462	C	T	20	18	47.37	TRUE	1	Nonsynonymous
Contig2808	202	G	A	60	5	7.69	TRUE	1	Nonsense
Contig2808	241	A	G	59	10	14.49	TRUE	1	Nonsense
Contig2808	268	C	T	64	6	8.57	TRUE	1	Nonsynonymous
Contig2808	606	T	C	17	2	10.53	TRUE	2	Nonsynonymous
Contig2808	637	G	A	15	3	16.67	TRUE	1	Synonymous
Contig2808	718	C	T	19	3	13.64	TRUE	1	Synonymous
Contig2808	807	C	T	4	10	71.43	TRUE	2	Nonsynonymous
Contig281	303	A	T	19	2	9.52	TRUE	3	Nonsynonymous
Contig281	390	G	A	21	2	8.7	FALSE	NA	outside ORF
Contig281	401	T	C	20	2	9.09	FALSE	NA	outside ORF
Contig281	608	A	G	8	3	27.27	FALSE	NA	outside ORF
Contig281	622	T	C	4	7	63.64	FALSE	NA	outside ORF
Contig2818	292	T	C	15	2	11.76	TRUE	3	Synonymous
Contig2818	370	G	T	20	3	13.04	TRUE	3	Synonymous
Contig2818	526	C	T	21	6	22.22	TRUE	3	Synonymous
Contig2818	685	A	G	21	5	19.23	TRUE	3	Synonymous
Contig2818	700	C	T	24	6	20	TRUE	3	Synonymous
Contig2818	772	A	G	29	9	23.68	TRUE	3	Synonymous
Contig2818	802	A	C	36	5	12.2	TRUE	3	Nonsynonymous
Contig2818	1138	G	A	13	2	13.33	FALSE	NA	outside ORF
Contig2830	623	C	T	139	92	39.83	TRUE	3	Synonymous
Contig2830	702	C	A	25	2	7.41	TRUE	1	Nonsynonymous
Contig2830	769	A	T	33	3	8.33	FALSE	NA	outside ORF
Contig2830	839	G	A	85	24	22.02	FALSE	NA	outside ORF
Contig2830	878	T	C	98	11	10.09	FALSE	NA	outside ORF
Contig2830	935	A	C	89	11	11	FALSE	NA	outside ORF
Contig2830	941	T	C	85	12	12.37	FALSE	NA	outside ORF
Contig284	984	G	A	22	6	21.43	FALSE	NA	outside ORF
Contig286	289	T	C	15	2	11.76	FALSE	NA	outside ORF
Contig286	518	T	C	18	2	10	TRUE	3	Synonymous
Contig286	575	T	C	15	2	11.76	TRUE	3	Synonymous
Contig286	594	T	C	14	3	17.65	TRUE	1	Synonymous
Contig286	752	G	A	6	4	40	TRUE	3	Synonymous
Contig287	53	G	A	20	3	13.04	FALSE	NA	outside ORF
Contig2878	1219	T	C	9	6	40	TRUE	3	Synonymous
Contig288	679	A	G	8	4	33.33	TRUE	1	Nonsynonymous
Contig288	751	G	A	5	5	50	TRUE	1	Nonsense
Contig2887	432	C	T	10	4	28.57	TRUE	3	Synonymous
Contig2887	492	T	C	11	3	21.43	TRUE	3	Synonymous
Contig2887	1263	A	G	28	3	9.68	TRUE	3	Synonymous
Contig2887	1488	A	C	13	2	13.33	TRUE	3	Synonymous
Contig289	542	T	C	16	2	11.11	TRUE	3	Synonymous
Contig289	780	G	C	15	2	11.76	TRUE	1	Nonsynonymous
Contig29	453	A	G	34	3	8.11	TRUE	2	Nonsynonymous
Contig291	551	G	T	5	3	37.5	TRUE	1	Nonsynonymous
Contig291	951	C	T	11	2	15.38	TRUE	2	Nonsynonymous
Contig291	1490	T	A	17	4	19.05	TRUE	1	Nonsynonymous
Contig291	1712	G	A	19	2	9.52	TRUE	1	Nonsynonymous
Contig292	181	C	T	7	3	30	TRUE	3	Synonymous
Contig292	199	T	G	9	3	25	TRUE	3	Synonymous
Contig292	980	A	G	16	2	11.11	TRUE	1	Nonsynonymous
Contig293	334	C	T	17	3	15	TRUE	1	Nonsynonymous
Contig2941	487	G	A	12	2	14.29	TRUE	3	Nonsynonymous
Contig2941	600	G	T	15	2	11.76	TRUE	1	Synonymous
Contig296	1152	C	A	8	6	42.86	TRUE	1	Nonsynonymous
Contig296	1216	G	C	13	6	31.58	TRUE	2	Nonsynonymous
Contig296	1349	C	A	19	4	17.39	FALSE	NA	outside ORF
Contig296	1372	C	T	18	5	21.74	FALSE	NA	outside ORF
Contig298	475	G	A	18	3	14.29	FALSE	NA	outside ORF
Contig299	1615	A	T	4	4	50	TRUE	3	Synonymous
Contig299	1906	T	A	9	3	25	TRUE	3	Synonymous
Contig299	2017	A	G	18	3	14.29	TRUE	3	Synonymous
Contig299	2092	T	C	18	2	10	TRUE	3	Synonymous
Contig3	321	A	G	153	56	26.79	TRUE	3	Synonymous
Contig3	1270	G	A	12	2	14.29	FALSE	NA	outside ORF
Contig300	403	T	C	7	6	46.15	FALSE	NA	outside ORF
Contig300	492	A	G	21	3	12.5	FALSE	NA	outside ORF
Contig300	632	C	A	18	4	18.18	FALSE	NA	outside ORF
Contig300	675	G	A	15	7	31.82	FALSE	NA	outside ORF
Contig3008	481	C	T	17	2	10.53	TRUE	2	Nonsynonymous
Contig3008	488	T	C	17	2	10.53	TRUE	3	Synonymous
Contig3008	489	G	C	17	2	10.53	TRUE	1	Nonsynonymous
Contig3008	518	A	G	13	4	23.53	TRUE	3	Synonymous
Contig3008	526	T	C	14	3	17.65	TRUE	2	Nonsynonymous
Contig3008	556	T	G	15	2	11.76	TRUE	2	Nonsynonymous
Contig3008	571	T	A	15	2	11.76	TRUE	2	Nonsynonymous
Contig3008	590	A	C	14	2	12.5	TRUE	3	Synonymous
Contig301	1018	C	T	13	2	13.33	TRUE	2	Nonsense
Contig302	586	A	G	15	2	11.76	FALSE	NA	outside ORF
Contig302	616	A	G	4	18	81.82	FALSE	NA	outside ORF
Contig302	817	A	C	17	2	10.53	TRUE	3	Synonymous
Contig302	1166	A	G	20	3	13.04	TRUE	1	Nonsynonymous
Contig302	1373	A	G	37	14	27.45	TRUE	1	Nonsynonymous
Contig302	1449	T	C	19	24	55.81	TRUE	2	Nonsynonymous
Contig302	1450	T	A	36	3	7.69	TRUE	3	Synonymous
Contig302	1551	G	A	16	5	23.81	FALSE	NA	outside ORF
Contig305	321	T	C	16	7	30.43	TRUE	3	Synonymous
Contig305	574	G	A	3	6	66.67	TRUE	1	Nonsynonymous
Contig306	403	C	T	18	2	10	FALSE	NA	outside ORF
Contig306	782	A	G	16	2	11.11	TRUE	1	Synonymous
Contig306	903	A	G	18	2	10	TRUE	3	Nonsynonymous
Contig3069	309	C	T	9	4	30.77	TRUE	2	Nonsynonymous
Contig3069	464	A	G	9	3	25	TRUE	3	Nonsynonymous
Contig307	537	A	G	18	2	10	TRUE	1	Synonymous
Contig307	784	A	G	11	2	15.38	TRUE	3	Nonsense
Contig307	858	A	G	11	4	26.67	TRUE	1	Nonsynonymous
Contig3075	1436	A	G	6	2	25	TRUE	3	Synonymous
Contig308	36	C	T	14	3	17.65	FALSE	NA	outside ORF
Contig308	277	G	A	23	5	17.86	TRUE	3	Synonymous
Contig308	380	G	A	19	10	34.48	TRUE	1	Nonsynonymous
Contig308	442	G	T	16	9	36	TRUE	3	Synonymous
Contig3089	10	A	G	7	2	22.22	FALSE	NA	outside ORF
Contig3089	65	A	G	18	3	14.29	FALSE	NA	outside ORF
Contig3089	69	G	T	17	5	22.73	FALSE	NA	outside ORF
Contig3089	142	T	C	34	6	15	FALSE	NA	outside ORF
Contig3089	162	A	G	37	6	13.95	FALSE	NA	outside ORF
Contig3089	264	A	G	45	7	13.46	TRUE	1	Synonymous
Contig3089	303	A	G	36	19	34.55	TRUE	1	Synonymous
Contig3089	311	T	C	48	7	12.73	TRUE	2	Nonsynonymous
Contig3089	486	G	A	41	4	8.89	TRUE	1	Synonymous
Contig3089	504	T	C	32	10	23.81	TRUE	1	Nonsynonymous
Contig3089	526	A	T	33	3	8.33	TRUE	3	Nonsynonymous
Contig309	41	A	C	7	2	22.22	FALSE	NA	outside ORF
Contig309	135	T	G	15	2	11.76	TRUE	3	Synonymous
Contig309	162	A	G	12	5	29.41	TRUE	3	Synonymous
Contig309	267	C	T	18	4	18.18	TRUE	3	Synonymous
Contig309	420	G	A	9	5	35.71	TRUE	3	Synonymous
Contig310	372	C	G	24	2	7.69	FALSE	NA	outside ORF
Contig310	618	C	G	13	3	18.75	FALSE	NA	outside ORF
Contig310	770	C	T	13	2	13.33	FALSE	NA	outside ORF
Contig310	799	G	T	16	4	20	FALSE	NA	outside ORF
Contig311	661	A	G	22	2	8.33	TRUE	1	Nonsynonymous
Contig311	664	A	G	22	2	8.33	TRUE	1	Nonsynonymous
Contig312	254	G	A	23	8	25.81	TRUE	1	Nonsynonymous
Contig312	371	T	C	34	13	27.66	TRUE	1	Synonymous
Contig312	864	T	C	24	2	7.69	FALSE	NA	outside ORF
Contig3123	494	G	A	6	2	25	TRUE	2	Nonsynonymous
Contig313	830	C	T	5	4	44.44	TRUE	3	Synonymous
Contig3134	25	C	G	22	8	26.67	FALSE	NA	outside ORF
Contig3134	86	C	T	27	3	10	TRUE	3	Synonymous
Contig3134	98	A	G	18	12	40	TRUE	3	Synonymous
Contig3134	107	T	G	27	3	10	TRUE	3	Synonymous
Contig3134	150	C	A	27	4	12.9	TRUE	1	Nonsynonymous
Contig3134	218	A	G	21	2	8.7	TRUE	3	Synonymous
Contig3134	224	A	T	24	2	7.69	TRUE	3	Synonymous
Contig3134	266	A	G	21	3	12.5	TRUE	3	Synonymous
Contig3134	269	A	T	22	2	8.33	TRUE	3	Nonsynonymous
Contig3134	278	C	T	23	2	8	TRUE	3	Synonymous
Contig3134	292	A	G	15	5	25	TRUE	2	Nonsynonymous
Contig3134	314	G	A	16	2	11.11	TRUE	3	Synonymous
Contig3134	353	C	T	13	2	13.33	TRUE	3	Synonymous
Contig3134	356	C	T	12	2	14.29	TRUE	3	Synonymous
Contig3134	374	C	T	10	2	16.67	TRUE	3	Synonymous
Contig3134	388	T	G	6	4	40	TRUE	2	Nonsynonymous
Contig3134	389	C	T	7	2	22.22	TRUE	3	Synonymous
Contig315	376	C	A	6	2	25	TRUE	1	Synonymous
Contig315	730	T	C	7	2	22.22	FALSE	NA	outside ORF
Contig315	782	G	A	9	15	62.5	FALSE	NA	outside ORF
Contig315	789	T	A	19	2	9.52	FALSE	NA	outside ORF
Contig315	817	G	A	17	4	19.05	FALSE	NA	outside ORF
Contig315	850	C	G	19	2	9.52	FALSE	NA	outside ORF
Contig315	868	G	A	20	2	9.09	FALSE	NA	outside ORF
Contig315	887	A	C	17	5	22.73	FALSE	NA	outside ORF
Contig315	934	C	T	19	3	13.64	FALSE	NA	outside ORF
Contig315	935	C	T	18	3	14.29	FALSE	NA	outside ORF
Contig315	996	T	C	16	4	20	FALSE	NA	outside ORF
Contig315	1045	A	G	5	6	54.55	FALSE	NA	outside ORF
Contig315	1097	A	G	5	3	37.5	FALSE	NA	outside ORF
Contig315	1132	T	C	5	3	37.5	FALSE	NA	outside ORF
Contig3151	464	C	T	93	43	31.62	FALSE	NA	outside ORF
Contig3151	617	T	A	99	19	16.1	FALSE	NA	outside ORF
Contig3151	677	G	T	19	16	45.71	FALSE	NA	outside ORF
Contig3151	678	T	G	20	15	42.86	FALSE	NA	outside ORF
Contig3151	714	G	A	21	42	66.67	FALSE	NA	outside ORF
Contig3151	835	C	T	200	48	19.35	FALSE	NA	outside ORF
Contig3151	836	G	A	200	48	19.35	FALSE	NA	outside ORF
Contig3151	1054	C	T	182	32	14.95	FALSE	NA	outside ORF
Contig3151	1246	T	A	63	13	17.11	FALSE	NA	outside ORF
Contig3151	1649	A	G	419	623	59.79	TRUE	1	Nonsynonymous
Contig3151	2147	A	G	35	3	7.89	FALSE	NA	outside ORF
Contig3151	2277	T	G	36	9	20	FALSE	NA	outside ORF
Contig3151	2323	T	C	42	4	8.7	FALSE	NA	outside ORF
Contig3151	2556	T	C	27	4	12.9	FALSE	NA	outside ORF
Contig3151	2744	T	C	29	8	21.62	FALSE	NA	outside ORF
Contig316	122	G	A	12	2	14.29	TRUE	3	Synonymous
Contig316	348	T	C	22	3	12	TRUE	1	Nonsynonymous
Contig316	537	C	G	7	2	22.22	FALSE	NA	outside ORF
Contig317	79	C	T	5	4	44.44	FALSE	NA	outside ORF
Contig317	328	C	G	4	4	50	TRUE	1	Nonsynonymous
Contig317	414	G	T	8	4	33.33	TRUE	3	Synonymous
Contig317	491	G	A	14	2	12.5	TRUE	2	Nonsynonymous
Contig317	600	C	A	17	5	22.73	TRUE	3	Synonymous
Contig317	792	G	A	9	3	25	FALSE	NA	outside ORF
Contig317	795	A	T	8	4	33.33	FALSE	NA	outside ORF
Contig317	923	C	T	5	3	37.5	FALSE	NA	outside ORF
Contig317	936	A	T	4	4	50	FALSE	NA	outside ORF
Contig318	322	C	T	10	3	23.08	TRUE	1	Nonsynonymous
Contig318	336	G	T	11	2	15.38	TRUE	3	Synonymous
Contig318	588	G	A	22	3	12	TRUE	3	Synonymous
Contig318	649	T	C	12	8	40	TRUE	1	Nonsynonymous
Contig318	785	G	A	9	8	47.06	TRUE	2	Nonsynonymous
Contig319	510	G	A	16	2	11.11	TRUE	3	Nonsense
Contig32	23	T	G	9	2	18.18	FALSE	NA	outside ORF
Contig32	24	T	G	9	2	18.18	FALSE	NA	outside ORF
Contig32	40	T	C	56	14	20	FALSE	NA	outside ORF
Contig32	165	C	T	67	23	25.56	TRUE	3	Synonymous
Contig32	240	A	G	98	8	7.55	TRUE	3	Synonymous
Contig32	346	A	G	60	12	16.67	TRUE	1	Nonsynonymous
Contig32	694	A	G	18	2	10	FALSE	NA	outside ORF
Contig3200	75	A	G	14	3	17.65	TRUE	2	Nonsynonymous
Contig3200	125	T	C	16	3	15.79	TRUE	1	Synonymous
Contig3200	204	A	G	23	2	8	TRUE	2	Nonsynonymous
Contig3200	817	C	T	91	14	13.33	TRUE	3	Synonymous
Contig321	296	G	A	13	3	18.75	TRUE	1	Nonsynonymous
Contig321	351	T	C	13	2	13.33	TRUE	2	Nonsynonymous
Contig323	184	T	C	5	3	37.5	TRUE	2	Nonsynonymous
Contig323	194	T	C	5	2	28.57	TRUE	3	Synonymous
Contig323	283	G	C	6	2	25	TRUE	2	Nonsynonymous
Contig323	287	G	T	7	2	22.22	TRUE	3	Nonsynonymous
Contig323	683	C	T	9	9	50	TRUE	3	Synonymous
Contig323	689	T	C	16	2	11.11	TRUE	3	Synonymous
Contig323	728	C	A	13	7	35	TRUE	3	Synonymous
Contig323	732	G	A	12	7	36.84	TRUE	1	Nonsynonymous
Contig323	936	T	A	10	4	28.57	FALSE	NA	outside ORF
Contig323	938	A	C	12	2	14.29	FALSE	NA	outside ORF
Contig323	985	C	A	7	2	22.22	FALSE	NA	outside ORF
Contig323	1009	A	G	8	2	20	FALSE	NA	outside ORF
Contig323	1014	G	A	7	2	22.22	FALSE	NA	outside ORF
Contig324	345	A	G	19	5	20.83	FALSE	NA	outside ORF
Contig324	418	A	G	12	2	14.29	FALSE	NA	outside ORF
Contig3253	140	G	A	22	2	8.33	TRUE	3	Synonymous
Contig329	185	A	G	8	2	20	TRUE	2	Nonsynonymous
Contig329	216	G	A	8	2	20	TRUE	3	Synonymous
Contig329	417	G	A	3	8	72.73	TRUE	3	Synonymous
Contig329	508	C	T	4	9	69.23	TRUE	1	Synonymous
Contig329	516	A	G	4	9	69.23	TRUE	3	Synonymous
Contig329	831	T	C	15	2	11.76	TRUE	3	Synonymous
Contig329	1032	C	T	15	2	11.76	TRUE	3	Synonymous
Contig329	1147	A	T	11	3	21.43	TRUE	1	Nonsynonymous
Contig33	138	T	C	49	20	28.99	TRUE	3	Synonymous
Contig33	185	A	G	70	7	9.09	TRUE	2	Nonsynonymous
Contig330	803	G	A	9	3	25	TRUE	3	Synonymous
Contig331	680	G	A	13	2	13.33	TRUE	3	Nonsynonymous
Contig331	898	G	A	12	4	25	TRUE	1	Nonsynonymous
Contig331	914	A	G	12	2	14.29	TRUE	3	Nonsynonymous
Contig332	1360	T	C	15	7	31.82	TRUE	2	Nonsynonymous
Contig332	1484	A	G	23	2	8	TRUE	3	Synonymous
Contig332	1538	C	T	14	2	12.5	TRUE	3	Synonymous
Contig332	1733	G	C	8	2	20	TRUE	3	Nonsynonymous
Contig333	240	C	A	9	4	30.77	TRUE	1	Synonymous
Contig333	560	A	G	7	3	30	TRUE	2	Nonsynonymous
Contig334	1121	A	T	9	6	40	FALSE	NA	outside ORF
Contig334	1297	A	G	20	2	9.09	FALSE	NA	outside ORF
Contig334	1303	T	C	19	2	9.52	FALSE	NA	outside ORF
Contig334	1354	G	A	15	2	11.76	FALSE	NA	outside ORF
Contig334	1389	A	G	12	2	14.29	FALSE	NA	outside ORF
Contig334	1526	G	A	9	2	18.18	FALSE	NA	outside ORF
Contig3353	603	C	T	5	2	28.57	TRUE	3	Synonymous
Contig336	1307	A	G	13	2	13.33	TRUE	2	Nonsynonymous
Contig336	1388	C	T	15	2	11.76	TRUE	2	Nonsynonymous
Contig336	1466	A	G	14	2	12.5	FALSE	NA	outside ORF
Contig337	452	A	G	9	3	25	TRUE	1	Nonsynonymous
Contig3370	473	T	G	6	5	45.45	FALSE	NA	outside ORF
Contig3370	601	A	G	11	13	54.17	TRUE	2	Nonsynonymous
Contig3370	754	G	C	32	6	15.79	TRUE	2	Nonsynonymous
Contig3370	848	C	A	17	24	58.54	TRUE	1	Synonymous
Contig3370	953	G	A	23	9	28.12	TRUE	1	Synonymous
Contig340	521	T	C	15	10	40	FALSE	NA	outside ORF
Contig340	645	C	T	14	4	22.22	TRUE	3	Synonymous
Contig341	487	T	C	17	2	10.53	FALSE	NA	outside ORF
Contig341	520	G	A	15	4	21.05	FALSE	NA	outside ORF
Contig341	664	A	G	16	2	11.11	FALSE	NA	outside ORF
Contig341	774	T	A	14	2	12.5	FALSE	NA	outside ORF
Contig342	1049	T	C	8	2	20	TRUE	1	Nonsynonymous
Contig343	255	C	T	6	5	45.45	FALSE	NA	outside ORF
Contig343	579	G	A	13	3	18.75	FALSE	NA	outside ORF
Contig344	805	C	T	16	2	11.11	TRUE	2	Nonsynonymous
Contig344	1326	C	T	12	2	14.29	TRUE	1	Synonymous
Contig345	815	G	A	7	2	22.22	TRUE	3	Synonymous
Contig345	844	A	G	9	4	30.77	TRUE	2	Nonsynonymous
Contig345	853	A	G	7	6	46.15	TRUE	2	Nonsynonymous
Contig345	890	A	C	8	2	20	TRUE	3	Synonymous
Contig345	930	C	T	9	2	18.18	TRUE	1	Synonymous
Contig345	1031	T	C	9	2	18.18	TRUE	3	Synonymous
Contig345	1085	A	G	7	5	41.67	TRUE	3	Synonymous
Contig345	1310	C	A	6	2	25	TRUE	3	Synonymous
Contig345	1484	T	C	6	2	25	TRUE	3	Synonymous
Contig345	1574	C	T	4	4	50	TRUE	3	Synonymous
Contig345	1634	C	T	12	2	14.29	TRUE	3	Synonymous
Contig345	1640	T	C	8	7	46.67	TRUE	3	Synonymous
Contig345	1774	A	G	15	4	21.05	TRUE	2	Nonsynonymous
Contig345	1805	T	C	18	4	18.18	TRUE	3	Synonymous
Contig345	1809	T	C	18	4	18.18	TRUE	1	Nonsynonymous
Contig345	1928	T	G	7	9	56.25	TRUE	3	Synonymous
Contig345	2012	T	C	10	12	54.55	TRUE	3	Synonymous
Contig345	2022	C	T	12	10	45.45	TRUE	1	Synonymous
Contig345	2025	A	G	20	2	9.09	TRUE	1	Nonsynonymous
Contig345	2045	A	C	22	2	8.33	TRUE	3	Nonsynonymous
Contig345	2321	G	T	11	4	26.67	TRUE	3	Synonymous
Contig345	2396	T	C	7	2	22.22	TRUE	3	Synonymous
Contig3453	348	T	C	8	3	27.27	TRUE	3	Synonymous
Contig3453	439	G	A	9	2	18.18	TRUE	1	Nonsynonymous
Contig347	207	T	C	8	2	20	TRUE	3	Nonsynonymous
Contig347	258	T	C	10	2	16.67	TRUE	3	Nonsynonymous
Contig347	1369	C	T	11	4	26.67	TRUE	2	Nonsynonymous
Contig347	1548	A	G	2	7	77.78	TRUE	3	Nonsynonymous
Contig348	280	A	G	10	4	28.57	FALSE	NA	outside ORF
Contig348	288	G	A	10	4	28.57	FALSE	NA	Nonsynonymous
Contig348	624	G	T	9	2	18.18	TRUE	1	Synonymous
Contig348	675	G	A	6	3	33.33	TRUE	1	Nonsynonymous
Contig349	1137	G	C	4	2	33.33	TRUE	3	Nonsynonymous
Contig349	1519	A	T	19	2	9.52	FALSE	NA	outside ORF
Contig3504	600	C	T	7	3	30	TRUE	3	Synonymous
Contig3504	651	A	G	6	3	33.33	TRUE	3	Synonymous
Contig3504	708	C	T	5	4	44.44	TRUE	3	Synonymous
Contig3504	713	A	G	8	2	20	TRUE	2	Nonsynonymous
Contig3504	785	C	A	8	3	27.27	TRUE	2	Nonsynonymous
Contig3504	1215	T	A	8	3	27.27	TRUE	3	Synonymous
Contig3504	1269	C	T	8	3	27.27	TRUE	3	Synonymous
Contig3504	1460	G	A	7	4	36.36	FALSE	NA	outside ORF
Contig3504	1533	C	T	10	2	16.67	FALSE	NA	outside ORF
Contig351	594	C	A	2	2	50	FALSE	NA	outside ORF
Contig352	15	A	G	18	7	28	FALSE	NA	outside ORF
Contig352	28	T	C	24	2	7.69	FALSE	NA	outside ORF
Contig352	58	C	G	7	20	74.07	FALSE	NA	outside ORF
Contig352	63	A	G	15	12	44.44	FALSE	NA	outside ORF
Contig352	82	A	T	25	2	7.41	FALSE	NA	outside ORF
Contig352	91	A	C	24	2	7.69	FALSE	NA	outside ORF
Contig352	116	C	G	25	2	7.41	FALSE	NA	outside ORF
Contig352	143	A	T	23	2	8	FALSE	NA	outside ORF
Contig352	339	T	C	10	3	23.08	FALSE	NA	outside ORF
Contig352	993	A	G	69	14	16.87	TRUE	1	Nonsynonymous
Contig352	1013	T	C	75	12	13.79	TRUE	3	Synonymous
Contig352	1070	A	T	44	39	46.99	TRUE	3	Synonymous
Contig352	1072	A	T	44	40	47.62	TRUE	2	Nonsynonymous
Contig352	1151	C	G	28	12	30	TRUE	3	Synonymous
Contig352	1154	C	T	28	13	31.71	TRUE	3	Synonymous
Contig352	1236	G	T	17	13	43.33	FALSE	NA	outside ORF
Contig352	1263	T	C	19	7	26.92	FALSE	NA	outside ORF
Contig353	162	A	C	17	2	10.53	FALSE	NA	outside ORF
Contig353	265	A	G	24	2	7.69	TRUE	1	Nonsynonymous
Contig353	281	A	G	22	4	15.38	TRUE	3	Nonsynonymous
Contig353	313	G	A	15	14	48.28	TRUE	1	Synonymous
Contig353	317	G	A	26	4	13.33	TRUE	3	Nonsynonymous
Contig353	342	C	A	16	15	48.39	TRUE	2	Nonsynonymous
Contig353	378	A	T	16	6	27.27	TRUE	2	Nonsynonymous
Contig353	380	T	G	16	7	30.43	TRUE	3	Nonsynonymous
Contig353	388	T	A	15	7	31.82	TRUE	1	Synonymous
Contig353	476	G	T	18	11	37.93	TRUE	3	Nonsynonymous
Contig353	567	T	C	25	2	7.41	TRUE	2	Nonsynonymous
Contig353	654	C	G	17	14	45.16	TRUE	2	Nonsynonymous
Contig353	749	G	C	12	12	50	TRUE	3	Nonsynonymous
Contig353	750	G	A	12	12	50	TRUE	2	Nonsynonymous
Contig353	790	C	G	10	11	52.38	TRUE	1	Synonymous
Contig353	808	T	A	12	10	45.45	TRUE	1	Synonymous
Contig353	944	A	G	10	7	41.18	TRUE	3	Nonsynonymous
Contig353	1057	A	G	9	8	47.06	TRUE	1	Synonymous
Contig353	1134	A	G	12	2	14.29	FALSE	NA	outside ORF
Contig353	1196	T	G	7	4	36.36	FALSE	NA	outside ORF
Contig353	1216	T	G	8	3	27.27	FALSE	NA	outside ORF
Contig353	1226	C	T	7	4	36.36	FALSE	NA	outside ORF
Contig353	1230	T	C	8	3	27.27	FALSE	NA	outside ORF
Contig353	1232	A	T	8	3	27.27	FALSE	NA	outside ORF
Contig3534	1577	T	A	5	5	50	TRUE	3	Nonsynonymous
Contig354	376	T	C	13	3	18.75	TRUE	3	Synonymous
Contig355	1031	G	A	10	4	28.57	FALSE	NA	outside ORF
Contig355	1175	C	A	16	4	20	FALSE	NA	outside ORF
Contig355	1261	T	C	12	5	29.41	FALSE	NA	outside ORF
Contig356	252	C	T	6	5	45.45	TRUE	3	Synonymous
Contig3565	220	T	C	26	2	7.14	TRUE	3	Synonymous
Contig3565	423	T	C	24	2	7.69	FALSE	NA	outside ORF
Contig358	519	A	G	11	2	15.38	TRUE	3	Synonymous
Contig358	534	A	T	12	2	14.29	TRUE	3	Nonsynonymous
Contig3588	49	G	A	31	7	18.42	FALSE	NA	outside ORF
Contig3588	90	G	A	79	36	31.3	FALSE	NA	outside ORF
Contig3588	184	A	G	109	18	14.17	TRUE	3	Synonymous
Contig3588	231	A	C	89	41	31.54	TRUE	2	Nonsynonymous
Contig3588	381	G	A	74	42	36.21	TRUE	2	Nonsynonymous
Contig3588	733	G	T	53	57	51.82	TRUE	3	Nonsynonymous
Contig3588	807	A	G	59	49	45.37	TRUE	2	Nonsynonymous
Contig3588	817	A	T	52	49	48.51	TRUE	3	Synonymous
Contig3588	1177	T	C	155	16	9.36	TRUE	3	Synonymous
Contig359	587	A	G	18	2	10	TRUE	3	Synonymous
Contig359	593	T	C	17	3	15	TRUE	3	Synonymous
Contig36	67	T	C	58	6	9.38	FALSE	NA	outside ORF
Contig36	68	G	T	59	5	7.81	FALSE	NA	outside ORF
Contig36	150	T	A	65	8	10.96	TRUE	1	Nonsynonymous
Contig36	617	G	A	40	8	16.67	TRUE	3	Synonymous
Contig360	649	C	T	9	6	40	TRUE	1	Nonsynonymous
Contig360	933	C	A	19	2	9.52	TRUE	3	Nonsynonymous
Contig360	1041	A	G	17	4	19.05	FALSE	NA	outside ORF
Contig360	1061	C	T	18	4	18.18	FALSE	NA	outside ORF
Contig360	1205	T	G	8	6	42.86	FALSE	NA	outside ORF
Contig360	1229	T	A	11	2	15.38	FALSE	NA	outside ORF
Contig362	166	A	G	5	7	58.33	TRUE	1	Nonsynonymous
Contig362	168	T	A	5	7	58.33	TRUE	3	Synonymous
Contig362	169	A	C	5	7	58.33	TRUE	1	Nonsynonymous
Contig362	172	G	A	5	7	58.33	TRUE	1	Nonsynonymous
Contig362	208	C	G	7	7	50	TRUE	1	Nonsynonymous
Contig362	243	T	A	9	7	43.75	TRUE	3	Nonsynonymous
Contig362	279	G	A	14	4	22.22	TRUE	3	Synonymous
Contig362	303	G	A	15	4	21.05	TRUE	3	Synonymous
Contig362	378	C	A	18	5	21.74	TRUE	3	Nonsynonymous
Contig362	503	G	C	27	20	42.55	TRUE	2	Nonsynonymous
Contig362	539	T	C	26	23	46.94	TRUE	2	Nonsynonymous
Contig362	643	T	C	59	5	7.81	TRUE	1	Nonsynonymous
Contig362	686	A	C	36	24	40	TRUE	2	Nonsynonymous
Contig362	689	G	C	35	25	41.67	TRUE	2	Nonsynonymous
Contig362	697	A	G	34	24	41.38	TRUE	1	Nonsynonymous
Contig362	761	T	C	22	25	53.19	TRUE	2	Nonsynonymous
Contig362	776	A	C	22	24	52.17	TRUE	2	Nonsynonymous
Contig362	823	G	A	15	14	48.28	TRUE	1	Nonsynonymous
Contig362	862	T	C	18	3	14.29	FALSE	NA	outside ORF
Contig362	891	T	A	6	4	40	FALSE	NA	outside ORF
Contig362	898	A	T	6	2	25	FALSE	NA	outside ORF
Contig364	136	C	T	20	2	9.09	FALSE	NA	outside ORF
Contig364	300	A	G	11	2	15.38	TRUE	1	Nonsynonymous
Contig364	485	T	C	14	11	44	TRUE	3	Synonymous
Contig364	566	A	G	22	3	12	TRUE	3	Synonymous
Contig364	593	T	C	23	3	11.54	TRUE	3	Synonymous
Contig3652	570	A	G	10	2	16.67	FALSE	NA	outside ORF
Contig369	80	T	C	11	2	15.38	TRUE	3	Nonsynonymous
Contig3699	248	T	C	6	3	33.33	TRUE	2	Nonsynonymous
Contig3699	359	T	C	21	3	12.5	TRUE	2	Nonsynonymous
Contig3699	728	T	A	8	2	20	FALSE	NA	outside ORF
Contig3699	733	C	G	6	4	40	FALSE	NA	outside ORF
Contig3699	755	C	G	6	3	33.33	FALSE	NA	outside ORF
Contig372	697	T	G	10	3	23.08	TRUE	3	Synonymous
Contig372	698	C	T	10	3	23.08	TRUE	1	Nonsynonymous
Contig372	702	T	G	8	4	33.33	TRUE	2	Nonsynonymous
Contig372	703	A	T	8	3	27.27	TRUE	3	Synonymous
Contig372	876	A	C	9	4	30.77	FALSE	NA	outside ORF
Contig372	884	C	T	11	2	15.38	FALSE	NA	outside ORF
Contig372	900	T	C	7	2	22.22	FALSE	NA	outside ORF
Contig372	917	T	A	7	2	22.22	FALSE	NA	outside ORF
Contig375	715	G	A	6	4	40	TRUE	3	Nonsense
Contig376	197	A	G	10	2	16.67	TRUE	2	Nonsynonymous
Contig376	621	T	C	7	5	41.67	TRUE	3	Synonymous
Contig376	1042	T	A	5	3	37.5	FALSE	NA	outside ORF
Contig377	317	T	A	13	2	13.33	TRUE	2	Nonsynonymous
Contig377	370	C	T	16	2	11.11	TRUE	1	Nonsynonymous
Contig377	615	G	C	5	3	37.5	FALSE	NA	outside ORF
Contig377	620	C	G	5	2	28.57	FALSE	NA	outside ORF
Contig377	704	T	C	6	2	25	FALSE	NA	outside ORF
Contig378	463	A	G	12	2	14.29	FALSE	NA	outside ORF
Contig379	786	A	T	8	3	27.27	TRUE	3	Synonymous
Contig38	61	T	C	57	5	8.06	FALSE	NA	outside ORF
Contig38	321	A	T	42	10	19.23	TRUE	3	Synonymous
Contig38	426	C	A	35	15	30	TRUE	3	Synonymous
Contig38	489	G	A	37	14	27.45	TRUE	3	Synonymous
Contig38	1320	C	T	14	23	62.16	FALSE	NA	outside ORF
Contig382	320	C	T	24	9	27.27	TRUE	1	Nonsynonymous
Contig382	374	T	C	27	5	15.62	TRUE	1	Synonymous
Contig382	440	A	G	25	8	24.24	TRUE	1	Synonymous
Contig382	446	C	T	25	8	24.24	TRUE	1	Synonymous
Contig383	338	G	T	13	8	38.1	TRUE	2	Nonsynonymous
Contig383	353	T	G	18	3	14.29	TRUE	2	Nonsynonymous
Contig383	422	A	G	20	2	9.09	TRUE	2	Nonsynonymous
Contig383	584	C	T	21	2	8.7	TRUE	2	Nonsynonymous
Contig383	709	C	G	13	3	18.75	TRUE	1	Nonsynonymous
Contig3835	192	T	C	6	14	70	FALSE	NA	outside ORF
Contig3835	276	A	G	58	13	18.31	FALSE	NA	outside ORF
Contig3835	360	A	G	55	32	36.78	FALSE	NA	outside ORF
Contig3835	432	G	T	64	13	16.88	TRUE	3	Synonymous
Contig3835	473	T	G	38	4	9.52	TRUE	2	Nonsynonymous
Contig385	1020	A	T	16	3	15.79	TRUE	1	Synonymous
Contig385	1065	T	C	17	2	10.53	TRUE	1	Synonymous
Contig385	1192	T	C	13	2	13.33	TRUE	3	Nonsynonymous
Contig385	1378	A	G	3	7	70	TRUE	3	Nonsynonymous
Contig386	240	A	G	7	2	22.22	TRUE	1	Nonsynonymous
Contig387	846	G	A	12	2	14.29	TRUE	3	Synonymous
Contig387	982	T	C	9	2	18.18	TRUE	1	Nonsynonymous
Contig387	1210	G	A	12	2	14.29	TRUE	1	Nonsynonymous
Contig387	1334	G	T	6	2	25	TRUE	2	Nonsynonymous
Contig388	251	C	T	7	2	22.22	FALSE	NA	outside ORF
Contig388	786	T	A	19	2	9.52	TRUE	3	Synonymous
Contig388	834	T	C	18	2	10	TRUE	3	Synonymous
Contig388	933	A	G	18	2	10	TRUE	3	Synonymous
Contig39	546	C	T	12	27	69.23	TRUE	3	Synonymous
Contig39	690	C	T	75	9	10.71	TRUE	3	Synonymous
Contig39	840	T	G	78	21	21.21	TRUE	3	Synonymous
Contig39	1083	C	T	47	6	11.32	TRUE	3	Synonymous
Contig39	1157	C	T	29	13	30.95	FALSE	NA	outside ORF
Contig390	276	C	T	11	6	35.29	FALSE	NA	outside ORF
Contig390	280	C	A	11	6	35.29	FALSE	NA	outside ORF
Contig390	589	T	A	12	5	29.41	TRUE	1	Synonymous
Contig390	653	T	C	13	6	31.58	TRUE	3	Nonsynonymous
Contig390	673	G	A	11	8	42.11	TRUE	1	Synonymous
Contig390	751	T	C	17	7	29.17	TRUE	1	Nonsynonymous
Contig390	994	C	T	10	2	16.67	TRUE	1	Synonymous
Contig390	1086	T	A	9	2	18.18	TRUE	2	Nonsynonymous
Contig391	80	G	A	11	11	50	FALSE	NA	outside ORF
Contig391	115	T	C	17	5	22.73	FALSE	NA	outside ORF
Contig391	117	G	A	18	5	21.74	FALSE	NA	outside ORF
Contig391	309	T	C	23	2	8	TRUE	3	Synonymous
Contig391	318	T	A	14	11	44	TRUE	3	Synonymous
Contig391	527	C	T	16	17	51.52	TRUE	2	Nonsynonymous
Contig391	636	G	A	22	5	18.52	TRUE	3	Synonymous
Contig392	722	T	G	15	3	16.67	TRUE	1	Synonymous
Contig392	749	A	C	16	2	11.11	TRUE	1	Synonymous
Contig392	949	T	G	10	2	16.67	FALSE	NA	outside ORF
Contig393	339	G	A	5	3	37.5	TRUE	3	Synonymous
Contig393	363	C	T	5	3	37.5	TRUE	3	Synonymous
Contig393	841	G	A	5	4	44.44	TRUE	1	Nonsynonymous
Contig393	975	A	G	9	3	25	TRUE	3	Synonymous
Contig393	1217	A	G	11	5	31.25	TRUE	2	Nonsynonymous
Contig393	1268	C	T	10	4	28.57	TRUE	2	Nonsynonymous
Contig394	124	T	C	4	4	50	FALSE	NA	outside ORF
Contig394	555	T	C	9	3	25	TRUE	1	Synonymous
Contig3951	140	G	C	59	12	16.9	TRUE	3	Nonsynonymous
Contig3951	410	A	C	21	2	8.7	TRUE	3	Synonymous
Contig3951	477	G	A	8	8	50	TRUE	1	Nonsynonymous
Contig3951	510	G	A	10	3	23.08	TRUE	1	Nonsynonymous
Contig3958	664	T	C	5	2	28.57	FALSE	NA	outside ORF
Contig398	229	T	C	7	2	22.22	TRUE	3	Synonymous
Contig3980	68	C	G	4	5	55.56	TRUE	1	Synonymous
Contig3980	203	T	G	5	4	44.44	TRUE	1	Synonymous
Contig4	307	A	T	66	7	9.59	TRUE	1	Nonsynonymous
Contig4	402	G	A	47	5	9.62	TRUE	3	Synonymous
Contig4	438	C	T	35	3	7.89	TRUE	3	Synonymous
Contig40	1274	G	C	2	2	50	TRUE	1	Synonymous
Contig40	1430	T	C	17	2	10.53	TRUE	1	Synonymous
Contig40	1612	C	T	6	2	25	TRUE	2	Nonsynonymous
Contig400	440	T	C	16	4	20	TRUE	1	Synonymous
Contig401	88	A	G	12	2	14.29	TRUE	3	Synonymous
Contig401	466	A	G	18	3	14.29	TRUE	3	Synonymous
Contig401	716	A	G	4	4	50	TRUE	1	Nonsynonymous
Contig402	470	A	G	6	13	68.42	TRUE	1	Synonymous
Contig402	610	T	C	14	5	26.32	TRUE	2	Nonsynonymous
Contig4021	40	T	C	3	15	83.33	FALSE	NA	outside ORF
Contig4021	184	C	T	17	4	19.05	TRUE	3	Synonymous
Contig4021	229	T	A	15	6	28.57	TRUE	3	Synonymous
Contig4021	242	C	T	12	8	40	TRUE	1	Synonymous
Contig4021	244	G	A	16	5	23.81	TRUE	3	Synonymous
Contig4021	247	A	G	18	2	10	TRUE	3	Synonymous
Contig4021	259	C	T	13	5	27.78	TRUE	3	Synonymous
Contig4021	343	G	A	10	2	16.67	TRUE	3	Synonymous
Contig4021	355	G	A	7	2	22.22	TRUE	3	Synonymous
Contig403	841	G	A	10	2	16.67	TRUE	1	Synonymous
Contig403	991	T	C	5	3	37.5	TRUE	1	Synonymous
Contig404	161	T	C	23	2	8	TRUE	2	Nonsynonymous
Contig404	349	G	A	18	10	35.71	TRUE	1	Nonsynonymous
Contig404	366	T	C	25	2	7.41	TRUE	3	Synonymous
Contig405	542	C	T	7	2	22.22	TRUE	2	Nonsense
Contig405	543	C	A	7	2	22.22	TRUE	1	Synonymous
Contig405	544	G	C	7	2	22.22	TRUE	3	Nonsynonymous
Contig405	545	C	A	7	2	22.22	TRUE	2	Nonsynonymous
Contig405	546	T	A	6	2	25	TRUE	1	Synonymous
Contig405	564	C	T	6	3	33.33	TRUE	1	Synonymous
Contig405	579	C	T	6	3	33.33	TRUE	1	Synonymous
Contig406	808	A	G	16	2	11.11	TRUE	2	Nonsynonymous
Contig406	878	C	T	10	6	37.5	TRUE	3	Synonymous
Contig407	279	T	C	6	2	25	TRUE	1	Synonymous
Contig407	399	A	G	6	2	25	TRUE	1	Nonsynonymous
Contig407	483	G	T	9	3	25	TRUE	1	Synonymous
Contig407	510	T	C	8	4	33.33	TRUE	1	Nonsynonymous
Contig407	540	C	A	10	4	28.57	TRUE	1	Synonymous
Contig407	551	C	A	10	3	23.08	TRUE	2	Nonsynonymous
Contig407	913	T	C	8	3	27.27	TRUE	3	Nonsynonymous
Contig408	1051	A	G	7	2	22.22	TRUE	1	Nonsynonymous
Contig408	1784	A	G	6	2	25	TRUE	2	Nonsynonymous
Contig409	284	T	C	6	2	25	TRUE	1	Nonsynonymous
Contig409	593	A	C	8	6	42.86	TRUE	1	Synonymous
Contig409	746	A	C	7	2	22.22	TRUE	1	Synonymous
Contig41	102	C	G	21	2	8.7	FALSE	NA	outside ORF
Contig41	523	A	G	77	17	18.09	FALSE	NA	outside ORF
Contig41	603	A	T	71	6	7.79	FALSE	NA	outside ORF
Contig41	823	G	T	50	36	41.86	FALSE	NA	outside ORF
Contig41	855	T	C	44	37	45.68	FALSE	NA	outside ORF
Contig41	1158	T	G	19	42	68.85	TRUE	2	Nonsynonymous
Contig41	1647	A	G	10	3	23.08	TRUE	2	Nonsynonymous
Contig41	1669	C	T	10	3	23.08	TRUE	1	Nonsynonymous
Contig410	426	G	A	8	2	20	TRUE	3	Nonsynonymous
Contig410	494	A	G	6	3	33.33	TRUE	1	Synonymous
Contig410	565	C	T	11	3	21.43	TRUE	2	Nonsynonymous
Contig410	625	T	C	7	2	22.22	TRUE	2	Nonsynonymous
Contig410	656	T	C	8	3	27.27	TRUE	1	Nonsynonymous
Contig410	698	C	G	8	3	27.27	TRUE	1	Synonymous
Contig410	716	G	A	7	2	22.22	TRUE	1	Synonymous
Contig4101	518	G	T	11	3	21.43	TRUE	1	Nonsense
Contig4101	571	C	T	9	3	25	TRUE	3	Synonymous
Contig4101	618	T	C	12	3	20	TRUE	2	Nonsynonymous
Contig4101	745	C	A	7	2	22.22	TRUE	3	Synonymous
Contig4101	812	C	A	9	3	25	FALSE	NA	outside ORF
Contig4101	832	C	T	6	6	50	FALSE	NA	outside ORF
Contig411	252	G	C	23	3	11.54	TRUE	3	Nonsynonymous
Contig411	392	C	T	24	4	14.29	FALSE	NA	outside ORF
Contig412	1087	C	T	8	6	42.86	TRUE	1	Nonsynonymous
Contig412	1145	C	T	9	4	30.77	TRUE	3	Nonsynonymous
Contig412	1152	G	A	11	2	15.38	TRUE	2	Synonymous
Contig414	865	A	G	6	2	25	TRUE	3	Synonymous
Contig414	1272	A	G	12	2	14.29	TRUE	2	Nonsynonymous
Contig414	1379	C	G	9	8	47.06	TRUE	1	Nonsynonymous
Contig414	1690	T	C	12	6	33.33	TRUE	3	Synonymous
Contig414	1774	G	A	9	3	25	TRUE	3	Synonymous
Contig416	522	C	T	11	5	31.25	TRUE	2	Nonsense
Contig416	681	T	A	5	4	44.44	TRUE	2	Nonsynonymous
Contig417	561	C	T	7	3	30	TRUE	3	Synonymous
Contig417	1056	T	C	9	6	40	TRUE	3	Synonymous
Contig417	1146	T	C	11	2	15.38	TRUE	3	Synonymous
Contig417	1167	T	A	9	2	18.18	TRUE	3	Synonymous
Contig417	1221	A	G	8	3	27.27	TRUE	3	Synonymous
Contig418	271	T	C	6	4	40	TRUE	3	Synonymous
Contig418	411	T	C	10	2	16.67	TRUE	2	Nonsynonymous
Contig418	424	A	G	12	2	14.29	TRUE	3	Synonymous
Contig418	453	A	G	12	3	20	TRUE	2	Nonsynonymous
Contig418	766	A	G	12	2	14.29	TRUE	3	Synonymous
Contig418	943	A	G	9	4	30.77	TRUE	3	Synonymous
Contig419	456	A	G	9	2	18.18	TRUE	2	Nonsynonymous
Contig421	254	G	T	8	4	33.33	TRUE	1	Synonymous
Contig421	319	A	G	14	2	12.5	TRUE	2	Nonsynonymous
Contig421	374	G	A	12	6	33.33	TRUE	1	Synonymous
Contig421	398	G	T	17	2	10.53	TRUE	1	Synonymous
Contig421	551	T	G	6	3	33.33	TRUE	1	Synonymous
Contig423	328	T	C	20	2	9.09	TRUE	1	Nonsynonymous
Contig424	826	A	G	11	2	15.38	TRUE	1	Nonsynonymous
Contig425	355	C	T	9	3	25	TRUE	3	Synonymous
Contig425	496	C	T	7	5	41.67	TRUE	3	Synonymous
Contig426	731	T	C	9	2	18.18	TRUE	2	Nonsynonymous
Contig426	820	A	C	10	2	16.67	TRUE	1	Nonsynonymous
Contig427	431	G	A	8	2	20	TRUE	3	Nonsynonymous
Contig427	710	T	C	7	2	22.22	TRUE	3	Nonsynonymous
Contig427	758	A	G	6	3	33.33	TRUE	3	Nonsynonymous
Contig427	772	G	A	5	4	44.44	TRUE	1	Nonsynonymous
Contig427	942	C	T	9	2	18.18	TRUE	2	Nonsynonymous
Contig427	1112	A	G	7	2	22.22	TRUE	3	Nonsynonymous
Contig429	570	A	T	7	5	41.67	TRUE	3	Synonymous
Contig429	767	C	T	16	7	30.43	TRUE	2	Nonsynonymous
Contig429	783	C	G	11	11	50	TRUE	3	Synonymous
Contig429	847	A	G	14	7	33.33	TRUE	1	Nonsynonymous
Contig429	993	A	G	9	7	43.75	TRUE	3	Synonymous
Contig429	1056	T	C	3	5	62.5	FALSE	NA	outside ORF
Contig4294	807	C	A	20	6	23.08	TRUE	2	Nonsynonymous
Contig430	808	G	A	5	3	37.5	TRUE	1	Nonsynonymous
Contig4301	277	T	C	26	6	18.75	TRUE	2	Nonsynonymous
Contig4301	551	C	T	54	5	8.47	TRUE	3	Synonymous
Contig4301	797	T	C	48	4	7.69	TRUE	3	Synonymous
Contig431	571	A	G	11	2	15.38	TRUE	3	Synonymous
Contig431	642	A	G	10	2	16.67	TRUE	2	Nonsynonymous
Contig431	698	A	G	10	2	16.67	FALSE	NA	outside ORF
Contig433	590	C	T	5	3	37.5	TRUE	3	Nonsynonymous
Contig434	111	A	G	8	3	27.27	TRUE	2	Nonsynonymous
Contig434	229	G	A	5	4	44.44	TRUE	3	Synonymous
Contig434	697	C	T	11	3	21.43	TRUE	3	Synonymous
Contig434	813	A	G	12	2	14.29	TRUE	2	Nonsynonymous
Contig434	837	A	C	9	4	30.77	TRUE	2	Nonsynonymous
Contig435	128	A	G	7	3	30	TRUE	1	Nonsynonymous
Contig435	247	T	C	9	2	18.18	TRUE	2	Nonsynonymous
Contig435	405	A	G	6	2	25	TRUE	3	Nonsynonymous
Contig435	813	T	C	17	2	10.53	TRUE	3	Nonsynonymous
Contig435	851	T	C	12	8	40	TRUE	1	Nonsynonymous
Contig436	439	A	G	16	2	11.11	TRUE	2	Nonsynonymous
Contig437	192	A	G	12	6	33.33	TRUE	3	Synonymous
Contig438	460	C	G	13	3	18.75	TRUE	1	Synonymous
Contig438	595	T	C	5	5	50	TRUE	1	Nonsynonymous
Contig439	357	T	C	2	10	83.33	TRUE	3	Nonsynonymous
Contig44	383	C	T	86	8	8.51	TRUE	3	Synonymous
Contig44	389	C	T	89	8	8.25	TRUE	3	Synonymous
Contig44	416	G	T	77	30	28.04	TRUE	3	Synonymous
Contig4403	339	G	T	9	2	18.18	TRUE	3	Synonymous
Contig441	451	G	C	11	3	21.43	TRUE	1	Synonymous
Contig441	646	A	T	8	4	33.33	TRUE	1	Synonymous
Contig444	446	T	C	14	2	12.5	TRUE	2	Nonsynonymous
Contig4445	372	G	T	8	3	27.27	FALSE	NA	outside ORF
Contig4445	560	G	A	19	4	17.39	TRUE	2	Nonsynonymous
Contig4445	572	C	T	21	2	8.7	TRUE	2	Nonsynonymous
Contig4445	788	T	C	10	2	16.67	FALSE	NA	outside ORF
Contig445	421	G	A	7	2	22.22	TRUE	3	Synonymous
Contig447	352	C	T	8	5	38.46	TRUE	1	Synonymous
Contig447	402	G	T	8	5	38.46	TRUE	2	Nonsense
Contig448	1420	G	A	20	2	9.09	TRUE	1	Nonsynonymous
Contig450	306	A	G	10	2	16.67	TRUE	3	Synonymous
Contig4500	327	G	A	75	29	27.88	FALSE	NA	outside ORF
Contig451	133	A	C	6	2	25	FALSE	NA	outside ORF
Contig451	283	A	G	9	2	18.18	TRUE	3	Nonsynonymous
Contig451	382	A	G	12	2	14.29	TRUE	3	Nonsynonymous
Contig451	418	T	C	15	2	11.76	TRUE	3	Nonsynonymous
Contig451	864	T	C	6	2	25	FALSE	NA	outside ORF
Contig451	921	G	C	7	4	36.36	FALSE	NA	outside ORF
Contig451	997	G	A	9	2	18.18	FALSE	NA	outside ORF
Contig451	1001	C	A	7	4	36.36	FALSE	NA	outside ORF
Contig4512	613	T	A	2	3	60	TRUE	1	Synonymous
Contig452	330	A	G	22	2	8.33	TRUE	3	Synonymous
Contig453	844	A	T	2	3	60	TRUE	1	NA
Contig454	55	A	T	5	6	54.55	FALSE	NA	outside ORF
Contig454	287	A	C	14	2	12.5	TRUE	1	Synonymous
Contig454	313	T	C	7	6	46.15	TRUE	2	Nonsynonymous
Contig455	469	G	A	6	2	25	TRUE	3	Nonsynonymous
Contig455	702	C	A	8	3	27.27	TRUE	1	Synonymous
Contig456	701	A	G	12	10	45.45	TRUE	3	Synonymous
Contig456	931	A	G	14	2	12.5	TRUE	2	Nonsynonymous
Contig458	1272	A	C	7	2	22.22	FALSE	NA	outside ORF
Contig46	642	T	C	13	2	13.33	TRUE	3	Synonymous
Contig46	864	T	C	41	9	18	TRUE	3	Synonymous
Contig46	1461	C	T	45	4	8.16	TRUE	3	Synonymous
Contig46	1549	A	G	37	8	17.78	TRUE	1	Nonsynonymous
Contig46	1625	C	A	26	3	10.34	FALSE	NA	outside ORF
[truncated: 3,114 more rows]
