# Supplementary material for: The transcriptome of the invasive eel swimbladder nematode parasite Anguillicola crassus
Source: BMC Genomics. 2013 Feb 8;14:87. doi: 10.1186/1471-2164-14-87 (PMC3630068; doi:10.1186/1471-2164-14-87)
Supplement: Additional file 4 — A.crassus_transcriptome_screened_SNPs.csv. High quality SNPs. The contig, the base relative to the start of the contig (base), the reference base-call (from), the alternative base-call (to), the number of reads supporting the reference (nfrom) and the alternative (nto), the percentage of the alternate allele (perc), whether the SNP is in the region of an ORF (inORF), the position in the Frame (inFrame) and the effect of the SNP (effect; synonymous, non-synonymous or nonsense) are given. [file 1471-2164-14-87-S4.csv]

	E2	T1	T2	LogFC
Contig101	25.5	16	9.8	0.681451140796754
Contig102	7.6	20.7	23.2	-1.0606188922289
Contig119	22.9	2.8	3.6	1.96798610075451
Contig13084	25.5	4.2	5.8	1.62924053973028
Contig137	24.4	14.1	12	0.625794998530454
Contig15	54.3	27.8	29.4	0.641117509114083
Contig159	25.8	5.2	9.8	1.23547147138531
Contig184	17.9	6.1	4.9	1.18005262060828
Contig200	20.3	0.9	0.9	3.11598140170557
Contig206	21.1	4.7	4.5	1.52321673698697
Contig218	0.9	7.1	7.1	-2.0654552997051
Contig233	10.3	3.3	1.3	1.49923477230049
Contig265	45.5	24.1	18.3	0.763711144278938
Contig267	10.9	2.8	3.6	1.22561197942942
Contig27	41.1	17.4	16	0.90059940207948
Contig310	11.7	2.4	0.9	1.95881355389122
Contig331	10.6	0.9	3.1	1.66770682055808
Contig336	9.1	1.9	3.6	1.19667350184432
Contig358	7.9	1.4	3.1	1.25593254325665
Contig3588	66.4	81.1	76.7	-0.17248417136944
Contig383	0	4.7	2.7	-Inf
Contig39	32.3	16.5	19.6	0.581921545449721
Contig392	7.3	2.4	1.8	1.24593700342497
Contig395	8.5	0.9	0.4	2.57084907958872
Contig3958	0	6.1	9.4	-Inf
Contig4	12.6	1.9	3.1	1.61740608208328
Contig401	10.6	2.4	1.3	1.74566836202779
Contig4445	1.2	9.4	4.9	-1.78479079991196
Contig4696	67.8	11.8	13.4	1.68286538098892
Contig484	13.8	3.8	0.9	1.77025326400709
Contig491	25.8	10.8	15.6	0.670157662335247
Contig5164	0	16	14.7	-Inf
Contig53	1.5	10.4	9.4	-1.88706964903238
Contig5320	46.4	1.9	0	3.88859275361976
Contig5394	8.8	15.6	16.5	-0.600957128091864
Contig5462	24.1	14.1	13.4	0.561173016384029
Contig548	8.2	3.3	3.1	0.940983344464526
Contig5642	34.7	90	80.2	-0.897087348626515
Contig5655	16.2	26.9	25.4	-0.478837948272593
Contig5657	8.2	1.9	2.7	1.2712250313351
Contig5661	43.2	19.8	21.4	0.740549419454529
Contig5679	7.9	2.4	1.8	1.3249254147436
Contig5691	10.9	3.8	4.9	0.918586944134505
Contig5696	10.3	3.8	4.9	0.861968050134998
Contig5699	9.1	16	21.8	-0.730887508542792
Contig573	0.9	5.2	5.3	-1.76358859226136
Contig5733	6.8	18.9	13.4	-0.864997437486604
Contig5737	14.7	3.8	6.7	1.02961941718116
Contig574	2.3	8	10.3	-1.38084475635233
Contig580	8.8	3.8	3.1	0.936377490440892
Contig5802	5.9	1.9	1.8	1.15976671182144
Contig5812	9.1	1.4	4.9	1.06087196068526
Contig5818	2.3	7.1	6.7	-1.09861228866811
Contig5827	10.3	5.2	3.1	0.909035560992983
Contig5837	30.8	16.1	15.6	0.664345189656239
Contig5871	14.1	4.2	8.5	0.797719984479522
Contig5909	10.9	2.8	1.8	1.55585366629999
Contig5919	7.9	1.9	1.3	1.59685913022724
Contig5940	14.4	3.3	3.1	1.50407739677627
Contig5943	19.1	7.1	4	1.23589040729424
Contig6016	8.5	1.9	2.7	1.30715704056117
Contig6090	9.1	4.2	4	0.797287439812542
Contig610	7.6	0.9	0.9	2.13350876295011
Contig6138	32.9	5.2	6.2	1.75300648293082
Contig6150	9.4	1.4	2.7	1.52286989612564
Contig6170	8.2	15.1	18.7	-0.72317946765882
Contig6173	11.7	2.8	6.2	0.955511445027436
Contig620	47.6	23.6	26.7	0.637974864691626
Contig6223	28.2	8	11.1	1.08278082345143
Contig636	7.3	0.9	2.7	1.40008768325223
Contig6384	4.7	14.6	13.8	-1.1056794558912
Contig6551	11.2	0.5	2.2	2.11580918585071
Contig6759	0	75.4	82.5	-Inf
Contig6980	0.3	4.7	4.5	-2.73002910782099
Contig716	8.2	2.8	0.4	1.63413052502447
Contig7788	0.6	4.2	4	-1.92181259747625
Contig86	6.2	16	14.3	-0.893451239904332
Contig97	37	11.3	10.3	1.23137177851405
