# Supplementary material for: The transcriptome of the invasive eel swimbladder nematode parasite Anguillicola crassus
Source: BMC Genomics. 2013 Feb 8;14:87. doi: 10.1186/1471-2164-14-87 (PMC3630068; doi:10.1186/1471-2164-14-87)
Supplement: Additional file 6 — A.crassus_transcriptome_originDE.csv. Contigs differentially expressed between European and Taiwanese worms. Normalised counts and the natural logarithm of fold changes are given. [file 1471-2164-14-87-S6.csv]

	E2	T1	T2	M	LogFC
Contig100	6.5	7.5	8.9	25.9	-1.22171834681341
Contig101	25.5	16	9.8	0	Inf
Contig106	0.3	0.5	1.3	80.4	-4.74368912012365
Contig1113	0.9	3.3	1.3	17.2	-2.23877358024909
Contig113	3.5	5.2	5.3	40.2	-2.15342195467783
Contig1160	0.6	1.9	0.9	17.2	-2.7197462408654
Contig1163	0	3.3	0.9	22.1	-2.75910537190249
Contig121	12	6.1	11.6	22.1	-0.803042851383163
Contig1288	0.3	2.4	1.3	19.1	-2.6620062626008
Contig133	2.1	3.8	1.3	27.8	-2.44956728334269
Contig145	20.3	18.9	15.2	0.1	5.20033695818783
Contig15	54.3	27.8	29.4	0.1	5.91799739522611
Contig150	12.6	19.8	14.3	2.9	1.68042113901431
Contig1551	0.9	0.5	0	52.7	-4.72675550759421
Contig161	14.1	15.6	8.9	0.1	4.85722508079672
Contig168	1.8	3.3	0.4	13.4	-1.98911890338655
Contig179	6.2	5.7	10.7	23.9	-1.15454084132733
Contig189	2.9	5.2	5.8	22	-1.55776590188978
Contig218	0.9	7.1	7.1	21.1	-1.43319058532925
Contig220	0.9	0.5	1.8	24.9	-3.15032928233309
Contig244	0.9	1.9	1.8	9.6	-1.83431908364685
Contig256	7.9	8	13.8	0.1	4.59511985013459
Contig277	2.9	3.8	1.8	16.3	-1.74971123298456
Contig291	8.8	13.2	12.9	1.9	1.81202065436788
Contig299	9.4	7.5	8	0	Inf
Contig3089	5.3	8	4	21.1	-1.2971788276464
Contig3134	0.6	3.3	2.2	15.3	-2.01817634588723
Contig32	22.3	30.2	10.3	0.1	5.34392787780009
Contig3218	0.6	0	0.4	133.1	-5.98971301406918
Contig3253	4.1	4.2	8.5	22.1	-1.3728110107826
Contig3370	7.9	8.1	11.1	0	Inf
Contig355	4.4	1.9	1.8	13.4	-1.60200293394658
Contig3588	66.4	81.1	76.7	22.1	1.21834861344624
Contig36	13.8	14.6	20.9	0.1	5.10189688537458
Contig448	9.1	4.2	10.3	22.1	-1.03294318516025
Contig491	25.8	10.8	15.6	1.9	2.21461632004809
Contig4964	0.3	6.1	0.9	22	-2.20178039387208
Contig5	95.2	98	74.9	11.5	2.0504007212046
Contig5395	12	18.9	27.2	0	Inf
Contig5458	5.6	8.1	5.3	0	Inf
Contig5462	24.1	14.1	13.4	3.8	1.50990831708707
Contig5519	8.5	7.1	4.9	22	-1.16922985588206
Contig5654	5.6	11.3	5.3	0	Inf
Contig5656	27.9	16.1	41	6.7	1.44193144142529
Contig5659	12	12.7	25.9	0.1	5.12792438061936
Contig5661	43.2	19.8	21.4	6.7	1.43484758653688
Contig5676	16.2	13.7	10.3	2.9	1.53054396996444
Contig569	0.9	8.5	0.9	19.1	-1.7161567284851
Contig5708	11.5	16.1	8.9	0.1	4.80128506491438
Contig5715	15.9	28.3	10.7	0	Inf
Contig5733	6.8	18.9	13.4	0	Inf
Contig5735	36.4	43.4	61.5	22.1	0.756695392498665
Contig580	8.8	3.8	3.1	21.1	-1.39422461679587
Contig5814	75.8	80.1	64.6	5.7	2.55681923137829
Contig5825	2.6	1.4	2.2	22.1	-2.36964060514077
Contig5829	20.6	38.6	17.4	0.1	5.54256988107248
Contig5837	30.8	16.1	15.6	0	Inf
Contig5853	12.3	4.2	9.4	24.9	-1.05923712343328
Contig5863	7.3	6.6	5.3	0	Inf
Contig5869	14.1	8	9.4	0.1	4.65396035015752
Contig5892	12.6	16	15.2	2.9	1.61631079172186
Contig5909	10.9	2.8	1.8	27.8	-1.6828082854395
Contig5929	18.2	17.9	5.8	0	Inf
Contig6009	29.1	18.9	31.2	52.7	-0.691251445395046
Contig6089	10.3	9.4	5.3	0	Inf
Contig6153	2.1	2.4	2.2	16.3	-1.98766987008391
Contig6187	5.3	3.3	4.5	15.3	-1.25385288685939
Contig6193	10.6	5.7	12.5	33.5	-1.24978234035723
Contig620	47.6	23.6	26.7	5.7	1.74486808602785
Contig6350	7	5.7	9.8	20.1	-0.985816794522765
Contig6384	4.7	14.6	13.8	32.6	-1.08339129465775
Contig6397	1.8	5.2	5.3	13.4	-1.1842677332466
Contig644	1.5	0.5	0	79.5	-4.78122212976845
Contig6498	3.5	3.3	5.8	15.3	-1.29276830310907
Contig6552	10.3	7.1	6.2	54.6	-1.9373994593874
Contig6566	2.1	12.3	2.7	22.1	-1.3551114336832
Contig663	51.4	59.9	47.2	8.6	1.81538010138976
Contig6698	1.8	0	5.3	21.1	-2.18779054510286
Contig6721	6.5	4.7	8	25.9	-1.39794497833987
Contig6744	2.1	2.4	2.7	22	-2.21557371600442
Contig6833	2.6	0	1.8	18.2	-2.51842934182664
Contig6938	0.6	2.8	7.1	17.2	-1.59214641532404
Contig7	139.2	99.9	147.5	41.2	1.14034002175064
Contig7104	1.5	1.9	0.4	16.3	-2.55477632974849
Contig716	8.2	2.8	0.4	16.3	-1.45616404108038
Contig7271	9.1	14.6	13.4	0	Inf
Contig7324	1.2	3.3	1.3	21.1	-2.39002741159776
Contig7461	0.9	4.2	3.1	35.4	-2.56118995453763
Contig76	11.7	27.3	9.4	0	Inf
Contig7661	2.1	4.2	3.6	12.4	-1.32377400413856
Contig7788	0.6	4.2	4	17.2	-1.76876995100336
Contig7835	0.3	3.8	0	22	-2.77866776831616
Contig80	14.7	9.4	15.6	0.1	4.88532399201908
Contig83	7.3	4.7	11.1	33.5	-1.47032510997138
Contig86	6.2	16	14.3	0	Inf
